# Supplementary material for: In vitro production of cat-restricted Toxoplasma pre-sexual stages
Source: Nature. 2023 Dec 13;625(7994):366–76. doi: 10.1038/s41586-023-06821-y (PMC10781626; doi:10.1038/s41586-023-06821-y)
Supplement: Supplementary file 5 — Supplementary Table 2 [file 41586_2023_6821_MOESM5_ESM.xlsx]

## Sheet: Legend
Legend
Sample	Rep.	Exp.	Treatment	Toxoplasma gondii strain genotype
A	1	MH19	UT	RH-Tir1-AP2XI-2-mAID-HA-HX+
	2	MH20	UT
	3	MH21	UT
B	1	MH22	IAA (24 h)	RH-Tir1-AP2XI-2-mAID-HA-HX+
	2	MH23	IAA (24 h)
	3	MH24	IAA (24 h)
C	1	MH1	UT	RH-Tir1-AP2XII-1-mAID-HA-HX+
	2	MH2	UT
	3	MH3	UT
D	1	MH4	IAA (24 h)	RH-Tir1-AP2XII-1-mAID-HA-HX+
	2	MH5	IAA (24 h)
	3	MH6	IAA (24 h)
E	1	MH40	UT	RH-Tir1-AP2XII-1-mAID-HA-HX+ AP2XI-2-mAID-myc-DHFR+
	2	MH41	UT
	3	MH42	UT
F	1	MH43	IAA (24 h)	RH-Tir1-AP2XII-1-mAID-HA-HX+ AP2XI-2-mAID-myc-DHFR+
	2	MH44	IAA (24 h)
	3	MH45	IAA (24 h)
G	1	MH49	IAA (48 h)	RH-Tir1-AP2XII-1-mAID-HA-HX+ AP2XI-2-mAID-myc-DHFR+
	2	MH50	IAA (48 h)
	3	MH51	IAA (48 h)

## Sheet: RAW data
Geneid	A1	A2	A3	B1	B2	B3	C1	C2	C3	D1	D2	D3	E1	E2	E3	F1	F2	F3	G1	G2	G3
TGME49_200700	138	108	136	101	102	143	61	83	103	72	62	86	148	120	127	147	150	80	91	75	91
TGME49_200590	524	503	607	739	741	789	388	333	326	508	466	447	956	840	817	717	778	610	637	698	855
TGME49_200595	162	149	197	139	202	142	46	69	52	55	62	79	50	44	36	44	38	41	74	94	121
TGME49_200600	0	0	0	0	0	0	0	0	0	0	0	0	0	0	0	0	0	0	0	0	0
TGME49_228780	677	601	686	923	1111	1063	408	348	146	730	831	725	945	814	831	2185	2271	1730	1709	1694	2287
TGME49_228770	805	777	905	1061	1123	1206	557	657	814	836	913	906	1294	1014	1027	1744	1787	1761	1254	1474	1723
TGME49_228760	3897	3979	4364	4645	5507	5476	2815	2640	2813	3202	3087	3190	6324	5077	5236	5650	5854	5097	5076	4788	6217
TGME49_228750	1223	1166	1387	1340	1646	1554	802	742	264	1156	1001	975	1776	1385	1484	871	809	874	1043	913	1143
TGME49_228730	557	600	661	632	822	745	278	302	190	509	406	402	855	676	693	363	392	394	523	511	615
TGME49_228720	410	357	396	417	505	462	179	197	208	330	332	287	532	533	545	486	472	520	414	489	569
TGME49_228710	340	335	318	399	406	441	134	153	102	351	306	241	411	384	362	419	389	309	374	329	464
TGME49_228690	1705	1693	1854	1816	2264	2062	853	906	306	1412	1244	1129	1673	1238	1349	857	786	708	880	721	1049
TGME49_228680	5	4	8	4	2	2	0	2	8	8	0	2	14	10	11	13	10	12	2	6	13
TGME49_228670	674	752	981	1146	1341	1224	440	464	246	653	605	527	922	699	765	471	428	452	616	573	769
TGME49_228660	1710	1687	2094	1791	2263	1956	903	835	354	1306	1319	1238	2327	1797	1913	970	1050	856	1256	1054	1340
TGME49_228640	0	0	1	0	2	0	3	0	0	3	5	1	0	2	0	0	1	1	0	0	0
TGME49_228630	1940	1884	2097	2252	2381	2365	1039	1054	1099	1261	1109	1105	2692	2242	2319	1498	1499	1429	1806	1703	2383
TGME49_228620	1	0	0	0	0	0	0	0	1	0	0	1	0	0	0	0	0	0	1	2	2
TGME49_228510	0	0	0	0	0	1	0	0	0	0	1	0	0	0	0	1	1	0	2	3	0
TGME49_228500	0	0	0	0	1	0	0	0	0	0	0	0	1	0	0	1	0	2	1	2	3
TGME49_228490	1029	1041	1159	1349	1622	1420	673	673	861	844	869	925	1472	1236	1250	1635	1594	1337	1112	1099	1554
TGME49_228480	116	133	169	191	256	225	89	79	63	83	67	100	162	134	112	86	79	65	98	74	102
TGME49_228470	21382	20053	22110	25329	29669	28288	15410	15432	24377	16729	18151	18862	34350	26594	28116	57459	59207	55074	36782	43023	46547
TGME49_228460	1184	1274	1300	1116	1317	1314	599	686	589	843	846	791	1692	1288	1286	957	909	970	958	986	1280
TGME49_228440	0	0	0	0	0	0	0	0	0	0	0	0	0	1	0	0	0	0	0	1	6
TGME49_228430	0	0	1	1	0	1	0	0	0	0	0	0	1	1	1	0	2	0	4	4	8
TGME49_228420	0	0	0	0	0	0	0	2	0	0	0	0	0	0	0	0	0	0	0	1	1
TGME49_228410	2	1	0	0	0	0	1	0	0	0	2	1	2	2	1	0	0	0	1	2	1
TGME49_228400	962	984	1053	973	1263	1132	469	542	512	629	633	644	1416	1124	1223	1007	1102	985	1007	1100	1336
TGME49_228395	120	126	154	452	621	554	84	116	6	149	149	132	235	170	149	123	132	123	293	241	286
TGME49_228390	604	599	646	1532	1663	1533	268	261	201	506	482	433	765	634	608	1174	1116	1069	1370	1299	1753
TGME49_228380	213	216	266	329	385	369	138	162	92	222	289	269	407	382	367	440	421	423	358	306	477
TGME49_228370	516	531	678	772	814	760	479	448	401	497	456	454	994	707	657	789	784	796	872	967	997
TGME49_228360	1529	1502	1787	1730	2177	2224	1254	1200	1575	1191	1222	1367	2910	2407	2313	2720	2947	2583	2842	2672	3508
TGME49_228350	559	615	581	752	843	741	270	324	210	429	415	443	777	646	641	380	355	386	502	572	750
TGME49_228340	277	335	384	589	630	594	250	232	178	311	287	294	421	367	352	333	326	294	424	398	577
TGME49_228330	993	987	894	936	1110	1017	430	458	309	851	789	756	1281	1051	1104	1170	1096	1028	931	940	1362
TGME49_228320	416	351	429	403	418	422	128	167	132	324	356	308	613	533	527	493	533	442	417	406	566
TGME49_228310	1	0	0	0	2	0	0	0	0	1	0	0	0	0	0	0	0	0	3	1	2
TGME49_228300	339	342	386	481	608	518	215	226	323	285	251	319	522	437	410	609	617	522	473	555	709
TGME49_228290	2918	2585	3153	3083	3639	3612	1879	1998	2276	1870	1634	1731	4031	3260	3376	1573	1511	1451	1899	1844	2401
TGME49_228280	402	398	472	529	610	538	231	239	188	353	292	344	629	511	541	411	385	373	443	454	544
TGME49_228270	271	252	286	254	323	316	147	162	147	229	198	208	319	301	315	254	233	233	209	203	262
TGME49_228250	1434	1409	1491	1684	1801	1777	673	668	695	1108	1116	1119	2039	1766	1778	1739	1490	1480	1366	1341	1814
TGME49_228240	2	3	6	15	9	1	1	1	2	5	9	4	3	1	2	12	10	18	30	19	19
TGME49_228230	15230	14439	13708	8021	9976	10501	4240	4181	2657	10833	10370	9988	22745	20742	21263	7592	7510	6280	3876	3675	4890
TGME49_228220	0	0	0	0	2	0	1	0	0	1	0	0	0	1	0	0	0	3	0	4	3
TGME49_228210	2602	2487	2882	2222	2799	2726	1510	1526	2013	1731	1754	1858	3512	2821	2970	2241	2279	2092	2274	2231	2825
TGME49_228200	1840	1849	2110	2536	2909	2733	1132	1081	926	1315	1129	1042	2665	2012	2130	1434	1439	1475	1949	1770	2143
TGME49_228190	2381	2314	2825	3241	3678	3734	1555	1574	1884	1666	1660	1652	3572	2763	2972	3012	3110	2827	3091	3014	3936
TGME49_228180	620	645	888	1124	1334	1285	523	566	470	633	598	658	1050	759	777	1523	1564	1527	1982	2007	2519
TGME49_228175	3	1	0	3	1	0	1	5	5	4	0	0	1	1	2	0	1	0	4	3	2
TGME49_228170	10044	9118	9091	7718	10086	9417	4091	3942	2734	7506	7447	6787	14870	13606	13302	9411	9114	7559	4767	4303	6684
TGME49_228160	79	86	63	117	137	75	67	62	83	176	227	177	76	58	70	1191	1211	1191	1499	1322	1708
TGME49_228150	2974	2888	3309	5101	6060	5630	1926	1837	1165	3081	2916	2855	4572	3946	4052	5849	5530	4996	3642	3285	4562
TGME49_228145	57	51	73	69	101	50	38	55	75	105	129	105	53	58	45	129	125	130	121	148	125
TGME49_228140	135	121	133	163	191	191	93	92	48	109	117	122	235	193	228	157	143	118	193	157	235
TGME49_228130	1413	1409	1451	1541	1756	1730	716	687	776	1000	877	987	2133	1858	1861	1690	1774	1633	1547	1561	1969
TGME49_228120	6602	6273	7590	9357	11406	10536	4404	4418	2092	6781	6420	6181	9533	7307	7861	6220	6067	5224	8136	7047	10110
TGME49_228110	665	616	729	768	896	870	466	463	636	489	544	536	1164	959	983	708	633	647	721	853	978
TGME49_228100	2158	2086	2685	3052	3365	3320	1367	1321	956	1788	1711	1652	3221	2361	2421	2155	2183	2034	2235	2184	2960
TGME49_228080	1045	1121	1206	1136	1260	1345	521	550	429	1019	989	883	1400	1170	1217	957	1064	939	837	878	1149
TGME49_228075	0	0	0	0	0	0	0	0	0	0	0	0	0	0	0	0	0	0	0	0	0
TGME49_228070	558	542	544	768	1002	847	363	388	156	647	628	592	821	642	608	696	756	699	818	684	974
TGME49_228065	3	1	6	9	14	11	0	0	4	10	6	8	12	4	11	14	19	17	26	20	25
TGME49_228060	390	378	461	615	766	713	292	301	253	369	333	302	587	416	453	388	391	387	507	525	666
TGME49_228050	9	4	5	12	16	29	0	2	2	22	12	18	7	3	6	356	366	361	306	334	414
TGME49_228040	298	274	279	469	418	370	214	210	187	245	261	237	512	381	439	527	521	540	423	446	641
TGME49_228030	142	123	229	256	300	281	108	115	126	215	157	175	209	167	186	136	156	134	254	238	300
TGME49_228020	10	1	10	6	11	2	9	17	3	8	5	6	13	3	6	2	11	7	4	9	11
TGME49_228010	768	805	925	922	1233	1130	491	493	401	644	578	617	1281	1047	908	762	844	874	825	847	1022
TGME49_228000	1209	1182	1237	1291	1445	1455	673	715	803	1041	1090	1161	1689	1439	1542	2258	2388	1921	1513	1571	1968
TGME49_227995	24	22	30	39	45	53	20	19	3	25	25	21	48	27	29	26	21	26	27	29	45
TGME49_227990	374	366	434	573	601	575	183	158	138	340	344	329	568	436	548	486	491	478	507	467	713
TGME49_227980	392	375	498	454	572	600	211	170	228	376	410	386	466	397	462	516	454	451	473	539	511
TGME49_227970	4802	4797	5064	4214	4741	4558	4004	4148	5587	2948	2986	3014	6370	5047	5158	2855	3290	2765	2866	2955	3603
TGME49_227960	2922	2653	3142	2940	3314	3434	1916	1965	2289	1978	1838	2027	4041	3344	3557	2764	2714	2533	2361	2685	3100
TGME49_227952	1932	2036	2297	1863	1892	2085	1577	1500	1517	1318	1228	1325	3279	2497	2679	935	1050	857	917	817	1038
TGME49_227948	4258	4217	4743	5347	6098	5813	2624	2659	2415	3692	3512	3568	6096	4995	4759	3900	3863	3619	3959	3831	5082
TGME49_227940	77	84	63	50	72	58	62	39	94	77	72	63	83	85	84	68	87	77	44	60	51
TGME49_227930	1574	1656	1683	1534	1713	1680	718	797	709	1235	1155	1122	2356	1883	1927	1310	1383	1253	1242	1251	1643
TGME49_227920	1170	1303	1274	1140	1361	1403	768	818	1259	856	977	1031	1947	1664	1624	2295	2309	1955	1720	1620	2144
TGME49_227910	3023	2874	3223	3185	3600	3919	2659	2600	4232	2449	2568	2760	5308	4280	4406	3744	3884	3578	3624	3823	4331
TGME49_227900	1071	1153	1146	1327	1531	1353	557	604	452	1139	1121	1130	1463	1181	1217	1238	994	1003	941	985	1289
TGME49_227890	317	333	366	302	363	377	154	201	192	337	345	350	514	490	544	705	654	669	463	514	630
TGME49_227880	76	80	79	64	91	84	50	59	35	63	53	71	95	88	126	166	163	129	173	198	195
TGME49_227875	8	8	21	11	7	6	13	3	4	18	11	11	10	5	13	18	20	17	12	12	26
TGME49_227870	690	673	739	816	943	989	530	561	660	644	716	627	1053	827	921	1302	1377	1378	1199	1171	1532
TGME49_227860	665	647	618	682	716	694	274	339	401	630	581	642	1020	893	929	1159	1082	911	776	799	900
TGME49_227850	312	340	348	445	454	463	220	209	202	301	268	246	573	368	433	368	378	425	482	413	535
TGME49_227840	1866	1702	1877	1682	1779	1888	1112	1063	892	1377	1303	1345	2980	2550	2489	1266	1537	1191	1145	1217	1723
TGME49_227830	1046	1060	1094	1177	1298	1197	422	435	417	869	810	777	1503	1265	1149	1344	1301	1270	1079	1116	1549
TGME49_227820	1009	1099	1196	1160	1272	1266	586	558	366	1072	895	886	1263	1048	1165	897	927	869	920	968	1257
TGME49_227810	6145	6134	7289	4440	4905	5319	5520	5245	4980	3579	3774	4170	11467	8839	9512	3882	4340	3542	3110	3279	3853
TGME49_227800	1751	1671	1994	1848	2016	1987	894	817	708	1217	1094	938	2335	1911	1899	1348	1276	1255	1548	1451	1912
TGME49_227790	709	683	784	781	865	800	391	301	353	515	440	495	981	878	775	809	853	743	791	794	935
TGME49_227780	985	861	926	1190	1515	1350	481	532	215	837	774	714	1336	1003	1110	923	895	911	978	874	1156
TGME49_227660	169	185	192	351	382	400	158	134	117	259	253	260	305	217	249	298	301	278	363	332	522
TGME49_227650	1457	1583	1924	1610	1768	1649	1274	1275	1306	934	917	823	2389	1636	1780	599	698	712	803	851	934
TGME49_227640	437	362	526	522	592	522	415	394	252	266	238	290	811	543	563	172	211	180	291	253	324
TGME49_227630	107	99	64	70	79	82	53	63	55	673	724	675	179	192	164	202	240	202	227	272	278
TGME49_227620	90471	91272	94959	87114	103338	98216	80047	75684	106644	83583	92695	91682	191548	162502	146644	126529	125053	96335	73160	79910	102580
TGME49_227615	68	67	117	143	167	163	71	63	22	75	62	69	152	125	117	78	84	81	137	116	150
TGME49_227610	1263	1286	1504	1851	2312	2112	837	791	358	1078	941	929	1888	1452	1576	948	879	795	1223	1049	1550
TGME49_227600	13750	12881	14159	17113	20837	19500	11295	11003	17870	11731	13432	13527	26521	20399	21378	51782	53270	47057	32174	36909	41549
TGME49_227590	3	0	3	6	5	9	2	3	3	3	0	4	11	3	2	5	9	8	18	16	24
TGME49_227580	2510	2549	2765	2426	2689	2715	1133	1202	1184	1660	1551	1498	3647	3098	3025	2529	2712	2304	2888	3038	3747
TGME49_227570	1639	1639	1852	1356	1521	1590	933	917	912	1074	1267	1236	2751	2284	2367	1697	1781	1481	1188	1100	1468
TGME49_227560	1399	1484	1660	1629	1823	1728	878	891	808	1246	1163	1170	2354	1860	1784	2094	2189	1823	1797	1720	2423
TGME49_227450	2105	2182	2284	2392	2771	2654	897	909	687	2040	1990	1763	2812	2250	2231	2053	1815	1863	1843	1651	2369
TGME49_227440	535	558	615	683	807	783	365	422	424	536	458	481	1107	742	766	864	995	909	825	905	1099
TGME49_227430	703	699	872	5196	5696	5774	611	598	500	6455	6400	6437	1753	1371	1399	11414	12164	10471	9237	9113	12524
TGME49_227420	797	982	959	900	1046	996	348	368	380	620	522	538	1183	1051	1010	967	827	787	788	874	1094
TGME49_227410	524	513	652	748	822	779	325	312	213	379	362	326	657	552	528	297	306	268	508	456	564
TGME49_227400	79	111	140	167	140	123	40	52	49	54	53	64	141	127	117	87	87	90	78	73	88
TGME49_227390	429	451	584	948	1011	983	425	397	312	358	385	375	776	545	531	451	445	521	815	767	903
TGME49_227380	7804	7558	8278	10232	11987	11937	4686	4598	3649	6893	6544	6465	12631	10745	10693	3694	3663	3041	4749	4965	6843
TGME49_227370	1	1	5	3	4	2	5	2	6	7	7	4	7	8	0	19	14	20	20	18	32
TGME49_227360	26314	26017	28732	32123	37359	36992	18002	17625	23587	16775	17237	18423	42884	34394	34780	66969	69072	65371	44665	47499	54386
TGME49_227350	807	888	1015	1404	1613	1517	493	528	287	664	607	660	1279	917	1021	546	548	507	510	525	667
TGME49_227335	219	212	306	196	223	203	142	182	134	163	160	221	457	287	285	200	176	187	176	233	220
TGME49_227330	75	80	92	56	95	32	125	122	149	132	121	147	81	42	74	38	71	87	41	58	72
TGME49_227320	596	729	772	674	774	757	320	323	266	399	392	333	902	722	749	390	432	416	433	454	589
TGME49_227310	282	303	370	437	517	456	217	205	243	266	246	245	464	384	367	419	403	354	435	475	648
TGME49_227300	229	220	273	298	413	367	113	141	93	223	226	224	331	274	243	419	364	358	346	330	506
TGME49_227290	2605	2619	2953	3400	3909	3792	1725	1760	1462	2524	2510	2444	4348	3569	3528	3858	3805	3594	3551	3486	4339
TGME49_227280	99888	90306	106045	85117	110038	100994	59527	59767	80692	61789	64147	67401	123596	103407	102780	62742	64394	52715	42065	43561	55067
TGME49_227275	144	102	160	133	144	152	71	69	39	119	111	108	242	188	178	225	235	193	172	212	228
TGME49_227270	571	508	580	542	576	602	283	307	254	504	503	475	920	676	711	929	973	972	770	827	977
TGME49_227260	497	481	543	669	766	769	268	315	304	412	426	376	722	652	623	652	660	657	652	650	945
TGME49_227150	2327	2253	2737	2975	3415	3375	1785	1901	1889	2352	2351	2552	4086	3187	3569	4160	4307	4191	3111	3168	3866
TGME49_227140	237	256	301	435	457	426	139	133	89	199	175	177	391	307	252	297	275	260	316	377	493
TGME49_227130	7	3	7	9	11	11	2	5	0	6	6	0	5	5	6	0	4	3	9	2	5
TGME49_227115	329	409	452	539	517	579	182	212	165	233	226	179	515	330	368	201	174	174	356	290	446
TGME49_227100	2	0	0	0	5	2	0	0	0	1	1	2	1	1	0	1	0	0	4	2	9
TGME49_227090	14	7	6	4	11	6	1	5	5	8	8	17	20	14	12	58	47	39	42	32	37
TGME49_227080	105	128	139	181	241	235	154	137	172	93	119	95	207	127	136	179	188	216	218	241	355
TGME49_227070	0	0	0	0	0	0	0	0	0	0	0	0	0	0	0	0	0	0	0	0	1
TGME49_227060	695	685	869	1043	1153	1070	455	375	431	711	674	701	1042	825	840	1084	1138	1019	1226	1198	1493
TGME49_227050	743	805	795	707	882	781	456	404	385	411	380	361	1123	1046	978	737	733	691	748	775	912
TGME49_227040	1	2	6	5	3	0	6	0	1	0	2	3	5	0	5	2	3	1	3	1	2
TGME49_227030	1563	1623	1997	2658	2694	2678	1878	1841	2479	1710	1646	1750	2911	2249	2265	900	962	859	1509	1724	1748
TGME49_227020	968	1030	1123	1156	1310	1224	825	724	1011	943	882	856	1490	1184	1077	1179	1274	1298	1373	1552	1663
TGME49_227015	14	14	29	53	58	53	34	36	10	14	8	9	48	20	30	17	23	23	58	68	76
TGME49_227010	169	190	335	635	547	638	351	391	326	161	178	130	325	217	279	335	358	385	738	817	775
TGME49_227000	2482	2605	2917	1891	2179	2176	1399	1259	1140	1454	1360	1350	3743	2822	2913	1669	1934	1640	1467	1665	1993
TGME49_226990	493	489	570	487	577	589	324	269	305	392	311	350	803	679	695	416	408	379	348	325	397
TGME49_226985	22	30	27	17	15	18	15	29	27	28	16	35	45	45	47	17	17	12	26	24	18
TGME49_226980	1902	1896	2100	2313	2487	2388	1438	1457	2063	1769	1898	2052	2914	2187	2217	3027	3124	2916	2450	2759	3456
TGME49_226970	13723	13027	14075	15107	17783	18059	8856	8523	13835	9203	9506	10591	20223	17035	16823	35191	36022	31340	23397	24615	28509
TGME49_226960	9539	8879	10320	10197	11892	11460	7032	7163	6299	13650	13071	13151	15706	13153	13423	21337	20946	18725	18086	18165	22294
TGME49_226950	1248	1147	1133	1356	1587	1545	539	553	301	2127	2050	1885	1780	1632	1698	1739	1581	1351	1652	1405	2127
TGME49_226940	812	838	892	1094	1364	1215	420	422	411	794	841	814	1343	1115	1150	1668	1499	1490	1259	1244	1570
TGME49_226930	1	2	3	0	1	0	2	2	1	1	1	2	5	1	2	3	6	4	0	1	6
TGME49_226925	0	0	1	0	0	0	0	0	0	0	3	2	2	2	0	5	2	0	0	1	2
TGME49_226920	1536	1359	1378	1250	1466	1350	621	631	512	1077	1122	1084	2685	2398	2497	1343	1294	1054	966	997	1190
TGME49_226910	1205	1208	1386	1553	1804	1901	744	737	483	974	870	837	1756	1390	1408	851	834	944	1249	1179	1409
TGME49_226900	743	843	882	991	1163	1132	389	436	382	674	564	691	1212	1070	998	1118	1084	1010	1149	1058	1481
TGME49_226890	626	573	834	994	1065	1018	503	492	419	485	439	433	769	592	673	428	385	428	575	522	702
TGME49_226880	1	0	1	0	1	0	0	0	0	2	0	0	2	3	1	2	1	5	0	5	1
TGME49_226870	714	641	781	758	941	935	348	409	275	552	471	496	1065	831	838	769	812	805	793	850	1078
TGME49_226860	3868	4008	4026	3354	3804	3731	2834	2690	3258	2724	2760	2797	6382	5422	5354	2923	3094	2554	2454	2533	3135
TGME49_226850	741	737	756	817	931	912	338	393	268	494	465	452	1138	917	873	557	650	704	782	774	1001
TGME49_226840	674	701	714	876	997	912	380	342	337	625	581	613	1091	860	882	1068	1154	1044	921	884	1160
TGME49_226830	7000	6686	7424	7003	7891	7672	4434	4562	5328	5034	4875	4719	11216	8498	9341	5972	6128	6238	6328	6403	7743
TGME49_226825	326	323	280	327	383	332	209	175	233	335	362	364	541	402	497	481	547	462	302	369	463
TGME49_226820	0	2	1	0	0	0	2	0	0	3	2	1	0	0	0	2	0	4	1	2	0
TGME49_226810	1205	1334	1397	1525	1884	1759	674	668	317	1214	1148	1060	1268	954	1066	651	639	614	897	708	1051
TGME49_226800	154	201	298	418	437	411	270	213	103	176	148	162	311	188	225	62	64	62	234	177	240
TGME49_226790	684	716	757	1056	1140	1113	521	550	437	592	572	553	981	784	727	438	398	434	763	678	866
TGME49_226780	286	346	376	572	610	585	272	293	206	371	300	302	590	470	463	412	371	355	443	452	583
TGME49_226755	925	879	1043	514	669	593	347	357	241	275	275	223	676	515	542	333	325	329	390	358	477
TGME49_226740	2854	2660	2926	2675	3150	2981	1736	1578	1551	2270	2220	2251	5374	4610	4475	3869	3633	3250	2879	2957	3905
TGME49_226730	3752	3744	4546	4698	5197	5268	2334	2402	2106	2714	2437	2555	5608	4306	4565	3342	3566	3358	3880	3375	4344
TGME49_226720	1276	1202	1349	1193	1422	1295	1154	1041	1238	1637	1705	1621	1663	1227	1229	859	965	988	1064	1147	1459
TGME49_226710	9049	8961	10068	6565	6917	7475	6844	6226	6148	5244	5371	5210	15641	12770	12916	4067	4452	3835	2439	2680	3126
TGME49_226705	698	722	816	1078	1171	1249	521	471	591	640	636	576	1209	980	943	1035	961	826	1231	1279	1576
TGME49_226700	352	368	447	484	603	580	314	350	238	290	268	238	693	471	527	440	433	433	462	458	597
TGME49_226690	1052	1068	1312	1050	1208	1088	665	654	538	744	626	619	1725	1367	1402	479	497	437	336	347	417
TGME49_226680	2627	2652	2827	2371	2539	2518	1423	1384	1273	1889	1802	1922	3808	3130	3200	2261	2430	2282	1685	1744	2083
TGME49_226670	330	351	374	462	521	553	230	280	315	331	379	395	527	553	454	811	797	724	731	755	891
TGME49_226660	1724	1643	1891	2122	2495	2458	937	988	530	1599	1545	1433	2077	1816	1758	1422	1375	1309	1665	1558	1970
TGME49_226650	257	254	300	236	268	290	151	153	224	184	196	219	312	272	200	207	175	195	180	176	227
TGME49_226640	286	331	404	289	373	368	200	181	167	200	253	182	522	399	390	276	257	257	311	313	363
TGME49_226620	429	496	608	977	1177	1063	360	382	169	472	461	367	595	457	432	412	352	443	890	823	1032
TGME49_226610	8	8	6	9	19	15	5	7	6	5	3	11	14	4	11	14	10	5	11	27	26
TGME49_226600	831	861	1057	930	1065	1176	466	525	517	665	737	629	1254	985	916	947	987	893	1047	1140	1376
TGME49_226590	6008	5748	6958	6205	7300	7318	4380	4207	5511	3960	3991	4140	10233	8199	8237	8283	8328	7757	7213	7315	9073
TGME49_226580	2815	2894	3082	2561	2892	2816	1885	1886	2332	2044	2360	2392	5076	4327	4122	4483	4962	3766	3452	3503	4614
TGME49_226570	9601	9086	10130	9682	11958	11378	5981	5872	9799	5761	6204	6837	14541	12267	11978	11266	11599	10910	7565	7729	9766
TGME49_226565	26	37	43	43	62	49	22	19	15	37	29	47	66	39	34	74	96	93	63	64	96
TGME49_226560	556	591	590	644	824	678	292	295	380	503	570	615	915	740	710	1671	1705	1621	1073	987	1639
TGME49_226550	960	995	1108	1225	1456	1299	821	925	1050	775	808	787	1507	1229	1222	1430	1535	1428	1565	1500	1872
TGME49_226540	514	517	546	476	565	545	332	326	251	353	352	420	1606	1382	1339	727	601	587	687	720	990
TGME49_226532	16	10	12	25	19	26	9	7	3	14	15	11	79	51	56	29	28	20	33	24	50
TGME49_226520	791	869	906	957	1060	1068	604	562	634	900	1020	1031	1788	1534	1371	1949	2064	1822	1460	1690	2014
TGME49_226515	0	1	2	2	0	0	2	0	3	2	2	5	1	3	1	0	1	7	2	1	2
TGME49_226510	1013	1002	1294	1443	1523	1612	731	679	530	981	908	898	1718	1313	1302	1076	1073	1094	1389	1259	1640
TGME49_226500	1339	1353	1484	1539	1757	1663	1463	1319	1935	1379	1509	1638	2839	2297	2191	2453	2445	2021	1785	2042	2380
TGME49_226490	0	0	1	2	1	2	2	0	1	1	0	1	3	2	3	3	0	4	10	6	6
TGME49_226480	289	273	337	434	514	507	170	202	124	300	312	312	424	388	337	421	465	471	369	350	429
TGME49_226470	2020	1989	2224	2341	3066	2761	1234	1124	546	1401	1363	1264	2637	2256	2318	949	1038	856	1083	974	1263
TGME49_226460	182	179	220	275	266	268	127	95	98	194	171	182	298	254	249	430	456	387	373	364	483
TGME49_226450	45	51	41	113	156	95	33	36	32	58	73	64	103	77	62	1326	1430	1275	1024	1027	1205
TGME49_226440	812	782	828	1022	1173	1130	477	385	292	728	676	625	1090	922	939	865	883	830	682	617	887
TGME49_226430	5234	4911	6130	6139	7147	7111	4109	4170	5057	3958	3965	4001	7611	5896	6287	3144	3136	3107	4369	4688	5458
TGME49_226420	1344	1447	1612	1803	1995	1964	976	1038	972	1781	1962	1762	1884	1528	1635	2223	2540	2307	2134	2218	2724
TGME49_226410	11058	10663	12198	11652	14410	12931	7890	7897	11090	7895	8320	8615	17338	13939	13277	14615	14566	13139	10972	10832	14062
TGME49_226400	1192	1144	1255	1332	1562	1456	703	707	571	978	1028	974	1941	1555	1510	1233	1197	1099	1226	1174	1556
TGME49_226390	328	358	408	520	637	520	238	244	199	327	423	372	654	538	570	477	508	529	513	441	683
TGME49_226385	2	0	1	0	1	0	0	0	0	3	0	0	2	0	0	0	4	3	2	2	0
TGME49_226380	4400	4043	4503	3365	4466	4736	1829	1879	1909	3097	3030	3126	7381	6250	6584	4600	4834	3945	2871	2605	3586
TGME49_226370	583	575	606	655	704	709	243	221	203	429	453	425	944	964	904	711	685	665	680	688	931
TGME49_226350	408	413	470	692	748	758	252	250	212	402	332	349	618	419	469	515	414	479	607	614	813
TGME49_226340	2432	2213	2662	1992	2290	2252	1327	1268	1089	1620	1545	1463	3425	2631	2665	1562	1636	1456	1627	1520	1947
TGME49_226330	293	260	365	380	457	428	187	171	127	175	182	140	336	265	249	165	142	197	293	212	344
TGME49_226320	1264	1356	1425	1774	1888	1750	751	795	802	945	870	919	1718	1439	1360	1365	1259	1164	1464	1545	1885
TGME49_226310	321	280	387	174	186	181	181	218	167	107	140	143	174	156	145	21	29	20	55	41	78
TGME49_226300	5	0	0	1	0	0	0	0	2	0	0	4	0	1	1	2	2	0	1	0	0
TGME49_226290	1874	1949	2372	2322	2863	2607	1718	1600	2013	1580	1553	1699	3341	2637	2604	2101	2272	2222	1893	2049	2424
TGME49_226280	222	253	332	352	374	362	161	201	291	262	274	281	329	281	255	537	469	472	557	503	685
TGME49_226270	512	469	615	710	844	907	352	322	387	410	404	364	721	513	591	475	472	500	869	851	1094
TGME49_226260	1812	1829	1699	642	750	821	815	766	802	1799	1893	2072	2719	2330	2372	747	736	622	523	554	703
TGME49_226250	6356	6339	6834	8254	9655	9135	4278	4273	4481	4964	4956	4666	9667	7959	8265	7809	7597	7141	5736	5800	7201
TGME49_226245	0	0	0	0	0	0	0	0	0	2	0	0	0	0	0	1	0	0	0	4	0
TGME49_226240	351	339	446	512	647	686	290	310	316	308	336	347	515	433	374	463	500	417	402	483	557
TGME49_226230	1	4	6	3	11	2	0	5	1	2	2	1	8	6	3	6	8	3	10	5	8
TGME49_226220	1803	1680	2067	1812	2051	1994	999	989	844	978	880	870	2470	1970	2029	982	1065	984	907	852	1025
TGME49_226110	3	5	1	0	0	3	0	6	0	2	5	3	2	2	2	0	1	2	4	0	6
TGME49_226100	8	7	13	13	13	14	10	6	13	27	11	18	11	8	12	21	27	13	23	23	21
TGME49_226090	424	509	514	677	721	726	352	384	292	457	414	469	723	572	608	518	564	481	671	601	816
TGME49_226080	520	614	630	629	673	697	219	194	174	390	441	373	646	558	626	579	517	469	483	514	723
TGME49_226072	2987	2945	3032	2265	2624	2667	1779	1651	1517	2267	2144	2083	4521	3944	4085	2281	2369	2096	2012	1969	2644
TGME49_226068	1341	1535	1568	1469	1616	1681	899	902	956	1347	1347	1400	2489	2124	2024	2114	2138	2001	1898	1845	2253
TGME49_226060	2605	2540	2587	1785	2047	2010	904	884	698	2290	2201	2107	4134	3580	3784	2927	3044	2526	1678	1895	2305
TGME49_226050	1373	1554	1545	1266	1376	1360	769	756	761	1219	1096	1147	1862	1460	1539	803	859	802	1056	1176	1275
TGME49_226040	1001	963	1175	755	775	859	983	975	1302	741	843	889	1744	1285	1293	693	843	658	717	815	900
TGME49_226030	4455	4436	5223	4900	5285	5347	3345	3458	3749	3271	3130	3288	7512	6058	5934	4505	5031	4433	4914	5053	6199
TGME49_220025	6	8	5	3	7	3	14	16	18	16	11	18	5	3	4	9	4	21	7	8	6
TGME49_226020	5436	5208	6078	5783	6455	6830	3606	3586	3424	4025	4162	4100	11193	9120	9094	6913	7148	6438	7217	7589	9284
TGME49_226010	155	145	161	125	114	146	123	97	129	97	102	138	199	205	226	171	194	151	162	181	187
TGME49_226000	1666	1731	1866	1869	2340	2348	1122	1061	1429	1219	1250	1379	2295	2041	2080	2110	2243	1846	1852	1694	2322
TGME49_225990	1279	1292	1589	2059	2355	2211	1191	1195	1305	742	603	570	2006	1540	1526	686	689	751	824	863	1016
TGME49_225980	615	639	619	766	879	904	353	313	283	585	514	502	771	654	651	626	629	629	666	676	801
TGME49_225970	97	98	150	186	217	203	67	66	16	97	95	113	202	140	134	96	101	100	164	127	158
TGME49_225960	910	820	1048	968	1094	1178	510	480	166	764	763	671	1136	835	898	538	507	467	693	526	740
TGME49_225958	0	0	0	0	0	0	0	0	0	0	0	0	2	0	0	0	1	2	0	0	0
TGME49_225955	0	0	0	0	0	0	0	0	0	0	0	0	0	0	0	0	2	0	0	1	0
TGME49_225953	1	0	0	0	1	0	1	0	1	0	1	2	0	0	0	2	2	0	2	4	3
TGME49_225950	0	0	1	0	2	1	0	4	0	0	3	0	3	0	0	0	0	1	7	8	8
TGME49_225940	1235	1271	1614	1866	1918	1702	1237	1172	1262	961	902	1013	2040	1546	1616	875	998	979	1346	1358	1643
TGME49_225930	2859	2855	3385	3503	4130	4109	2604	2508	3586	2582	2540	2990	4904	3945	3938	6169	6269	5423	5009	5296	6636
TGME49_225920	412	331	502	657	761	669	263	256	181	313	301	279	531	387	399	275	324	290	290	317	403
TGME49_225910	674	781	703	721	833	830	406	359	366	607	550	576	1145	984	891	1010	951	796	816	784	1027
TGME49_225905	38	40	53	52	69	51	48	45	11	47	43	31	70	68	51	113	109	103	98	63	84
TGME49_225900	779	757	989	874	973	832	718	737	380	801	695	679	1421	1104	1163	1693	1645	1542	1087	945	1330
TGME49_225890	903	954	1035	1274	1486	1429	566	501	379	834	860	840	1379	1155	1213	1070	957	880	831	839	1117
TGME49_225880	324	348	521	648	573	658	419	390	407	204	185	193	603	410	395	178	190	236	436	520	561
TGME49_225870	3113	3062	3471	3530	3932	4096	2081	1910	1419	2272	2136	1978	4654	4148	4129	3855	3595	3247	3189	2999	3819
TGME49_225860	2046	1824	2209	1613	1917	1960	1572	1392	1312	1298	1219	1100	2990	2187	2373	1465	1742	1514	1695	1691	2012
TGME49_225850	1359	1340	1610	1568	1589	1724	676	733	592	757	622	632	2107	1554	1481	1179	1147	1202	1475	1349	1850
TGME49_225840	889	964	1130	1094	1218	1204	486	428	352	747	669	662	1321	1188	1142	965	865	853	893	847	1120
TGME49_225830	1389	1301	1458	1354	1517	1418	710	745	397	1062	1043	1031	1666	1285	1440	903	858	875	1115	1092	1412
TGME49_225820	610	673	670	672	798	712	498	502	552	789	812	792	1135	869	831	684	693	673	696	704	903
TGME49_225810	1040	1085	1205	1206	1355	1416	614	640	723	891	842	922	1613	1303	1391	1381	1479	1257	1147	1305	1686
TGME49_225800	587	584	787	953	1037	995	439	449	343	381	355	301	847	663	624	369	355	368	626	538	803
TGME49_225790	951	933	1047	815	977	922	1556	1479	1706	2273	2356	2302	3342	2648	2636	1316	1412	1268	1419	1402	1915
TGME49_225780	1061	1097	1292	1491	1600	1693	670	693	546	719	638	661	1887	1551	1571	1335	1393	1210	1488	1586	1925
TGME49_225770	782	815	887	1071	1330	1253	295	302	216	562	517	501	1019	803	693	829	778	895	1034	996	1404
TGME49_225745	562	534	570	494	658	599	287	369	124	645	684	590	510	513	444	557	580	549	659	520	801
TGME49_225730	1806	1674	1971	1901	2227	2362	1081	1144	1661	1647	1683	1726	2508	2149	2185	2632	2631	2386	2561	2722	3235
TGME49_225720	248	279	343	396	446	463	165	249	203	332	344	325	435	399	384	438	425	433	460	479	595
TGME49_225710	252	275	343	365	416	551	158	172	133	230	221	211	487	383	428	348	375	300	344	245	395
TGME49_225690	3097	3006	3604	2647	3065	3090	2497	2334	1678	2446	2317	2054	4758	3841	4028	2453	2314	2166	2026	1733	2338
TGME49_225680	544	531	686	443	506	483	542	600	599	548	517	482	790	648	649	118	109	91	192	221	257
TGME49_225590	3	0	0	2	0	0	5	0	0	9	4	9	0	0	0	3	2	0	11	10	11
TGME49_225580	722	657	791	910	1008	985	702	720	859	741	851	797	1202	905	931	1010	1090	1022	1074	1128	1249
TGME49_225570	1	0	0	0	0	0	0	0	0	0	0	1	2	0	1	0	0	0	3	0	1
TGME49_225560	10191	10189	10585	7940	8841	9482	4722	4535	3499	4962	5092	4911	16110	14050	13674	3977	4034	3286	3184	3282	4493
TGME49_225555	4133	3856	4476	3986	4946	4782	3006	3024	4335	3069	3257	3525	7072	5461	5360	6131	6149	5151	4555	4828	5433
TGME49_225550	1878	1857	2193	2673	2966	3064	1556	1451	1400	1956	1926	2107	3661	2790	2885	2484	2748	2416	3203	3027	3781
TGME49_225540	3847	3564	3461	4136	5366	5069	1796	1824	1971	5381	5998	5609	6220	5338	5143	9876	10132	9024	6675	7033	9321
TGME49_225530	2197	2109	2735	3168	4072	3848	1752	1669	1276	1781	1561	1576	2795	2138	2188	1980	2020	1890	2008	1860	2337
TGME49_225520	31	37	46	55	64	68	15	24	3	48	39	43	83	37	52	27	43	29	37	45	59
TGME49_225510	826	779	831	930	994	1071	471	471	554	779	809	851	1110	963	904	1631	1643	1516	1206	1336	1489
TGME49_225500	707	691	791	1001	1170	1285	493	462	567	614	609	593	1175	1001	948	906	887	761	938	850	1155
TGME49_225490	5559	5362	5506	4184	4884	4962	2162	2064	1608	3873	3655	3455	9625	7869	7678	6397	6272	5403	3118	3071	4250
TGME49_225480	883	873	1071	1192	1193	1310	647	565	393	627	622	670	1502	1170	1195	869	870	734	1022	964	1254
TGME49_225470	881	883	1027	1030	1155	1099	593	576	559	640	723	779	1342	1170	1164	920	987	837	991	881	1150
TGME49_225460	0	1	0	1	3	1	5	0	4	5	0	1	2	1	0	6	1	0	3	6	5
TGME49_225450	276	342	429	439	426	410	302	262	270	285	293	367	553	481	456	325	374	307	416	422	543
TGME49_225440	251	253	282	319	383	343	162	176	139	207	168	187	366	313	296	232	303	299	356	385	500
TGME49_225435	10	8	9	13	16	7	15	6	12	6	16	16	10	10	16	50	45	55	42	73	86
TGME49_225430	147	146	196	236	233	236	81	88	51	143	152	130	251	203	158	186	212	208	265	294	308
TGME49_225420	325	375	436	444	539	576	307	294	374	332	294	285	682	494	549	300	289	354	358	434	499
TGME49_225413	0	0	0	0	2	1	2	0	1	0	0	0	0	1	2	0	0	0	3	12	9
TGME49_225410	473	490	584	541	564	655	424	420	428	351	426	417	802	564	610	641	630	595	630	667	813
TGME49_225400	1	0	0	2	1	1	1	0	0	6	0	1	0	2	1	4	5	3	8	16	7
TGME49_225380	374	338	402	526	666	619	231	278	240	307	303	253	544	397	375	586	544	607	600	555	755
TGME49_225370	0	0	0	0	0	3	0	0	0	0	0	0	0	0	0	1	1	2	4	1	4
TGME49_225360	286	274	432	566	606	612	268	252	280	302	229	244	447	286	294	510	623	604	548	607	673
TGME49_225350	634	626	656	821	1013	929	596	629	733	590	663	683	1145	860	804	579	682	654	899	938	1207
TGME49_225340	1824	1826	2178	1725	2014	2104	934	910	668	894	836	784	2359	1733	1765	1094	1093	1096	1149	1070	1563
TGME49_225330	1207	1275	1361	791	911	908	797	752	692	558	535	450	1908	1396	1606	468	491	444	422	452	552
TGME49_225320	1297	1376	1630	902	1039	987	950	938	980	602	578	583	1910	1577	1611	788	788	774	683	649	789
TGME49_225315	17	22	21	16	26	19	20	16	44	15	22	22	20	8	14	58	36	36	59	41	68
TGME49_225310	1412	1475	1661	1872	2112	2034	1015	1113	1074	1312	1252	1321	2274	1660	1646	1614	1681	1667	1964	2033	2472
TGME49_225300	1925	2044	2237	1356	1458	1491	1413	1286	1432	1740	1891	1861	3682	3165	3188	1657	1815	1593	1194	1188	1564
TGME49_225290	99	115	112	59	47	60	226	178	230	205	190	196	9	16	7	3	9	2	25	37	42
TGME49_225280	7	0	8	1	0	1	2	0	3	1	0	1	2	0	2	0	0	1	4	1	0
TGME49_225270	1061	1073	1359	1362	1514	1406	609	645	309	775	785	730	1302	982	1050	573	533	543	778	678	975
TGME49_225260	1897	1904	2092	2388	2801	2898	1066	1133	717	1404	1236	1296	2806	2310	2384	1803	1730	1547	1871	1664	2167
TGME49_225250	440	371	530	757	852	837	396	421	462	473	433	453	789	550	514	536	657	653	798	817	1023
TGME49_225240	731	823	938	957	1083	991	489	587	667	634	592	622	1115	931	1036	1170	1163	1112	1184	1145	1359
TGME49_225230	2318	2239	2368	2010	2262	2292	993	956	482	2535	2309	2189	3319	2880	3058	2226	2341	2160	2244	2020	2554
TGME49_225220	1906	1896	1977	1605	1703	1805	675	687	530	1563	1550	1517	2777	2431	2381	2349	2522	2110	1708	1690	2153
TGME49_225210	196	200	221	143	201	181	86	90	26	136	149	133	381	261	273	123	132	106	78	95	120
TGME49_225200	4922	4589	5046	3474	4230	4146	2441	2295	1651	2520	2430	2304	5948	5187	5196	2741	2683	2432	1965	1960	2593
TGME49_225190	247	303	300	352	379	391	129	147	112	267	242	229	501	391	334	489	465	484	318	315	417
TGME49_225170	370	331	332	328	408	403	179	172	172	303	344	360	584	583	612	1288	1236	878	575	617	909
TGME49_225160	2023	1711	1960	1634	2126	2063	1130	1082	1501	1340	1446	1494	3750	3058	2987	2730	2675	2325	1734	1761	2384
TGME49_225150	8442	8019	9721	6427	6717	7240	4132	4155	3427	4397	4331	4300	12366	10061	10184	5354	5774	4884	4356	4692	5715
TGME49_225140	0	0	2	0	0	0	3	0	0	1	0	1	0	0	0	0	0	2	0	2	1
TGME49_225130	348	415	410	533	644	638	201	247	195	400	404	347	626	488	517	492	513	512	733	688	1039
TGME49_225125	1672	1711	1946	2405	2771	2552	949	973	689	1385	1242	1186	2191	1825	1779	1631	1612	1643	1964	1769	2346
TGME49_225120	12200	11950	12389	14669	16959	17005	4770	4461	4798	8744	9148	8883	17650	16898	15187	17421	16860	13351	6828	7614	10670
TGME49_225110	1962	1822	1959	2657	2774	2581	681	696	482	1264	1116	1154	3028	2815	2671	3192	2834	2448	2182	1888	2508
TGME49_225108	651	702	745	647	775	829	328	282	265	565	528	571	986	780	781	646	716	654	680	623	861
TGME49_225105	119	100	108	99	120	129	71	60	68	392	394	375	94	106	93	1404	1347	1367	1553	1475	1772
TGME49_225102	0	1	6	0	0	2	0	0	0	0	4	3	1	1	0	1	0	0	4	0	0
TGME49_225098	1	0	1	1	3	0	1	0	2	10	6	6	1	0	2	1	0	2	1	1	1
TGME49_225090	1088	1222	1402	1889	2186	1981	785	726	499	869	745	798	1419	940	993	571	586	686	1312	1115	1660
TGME49_225080	17137	16559	17942	20364	23607	24512	12532	11946	18529	12882	12896	14974	30078	24891	25128	48474	52052	45664	34006	35217	43381
TGME49_225070	1	2	3	1	2	0	1	6	3	3	4	4	0	3	1	7	1	5	8	4	3
TGME49_225060	1149	1088	1232	1203	1315	1201	612	675	831	840	851	840	1537	1287	1389	1127	1140	1077	992	1005	1271
TGME49_225050	2481	2456	2857	3127	3653	3770	1784	1703	2130	1893	1970	1995	3557	2735	2928	2915	3023	3023	2924	2681	3360
TGME49_225032	0	0	0	0	0	0	0	0	0	1	0	0	0	0	0	0	0	0	0	0	1
TGME49_225028	0	0	0	0	1	0	1	1	2	4	2	2	0	0	1	0	2	4	6	10	13
TGME49_225024	0	2	0	0	1	5	0	0	0	0	0	0	1	0	1	1	1	1	3	3	0
TGME49_225020	1823	1782	2026	1455	1613	1722	1199	1120	1253	1018	931	861	2655	2130	2205	1373	1565	1305	1119	1191	1448
TGME49_225010	2183	1994	2106	1834	2006	2011	663	680	590	1232	1186	1160	3374	3310	3227	1378	1345	1225	1051	957	1477
TGME49_225005	0	9	6	2	6	1	3	12	14	13	21	8	5	1	6	6	3	11	0	2	4
TGME49_225000	2880	2753	3225	3898	4424	4506	1402	1356	1009	2678	2271	2307	4643	3828	3882	4068	3847	3370	3016	2935	3661
TGME49_224990	698	733	803	904	985	981	484	549	534	893	958	966	1520	1199	1228	1568	1548	1395	1219	1347	1555
TGME49_224980	904	934	1003	966	1186	1182	569	543	562	944	864	844	1474	1142	1069	1188	1221	1219	1236	1124	1488
TGME49_224970	2437	2319	2233	2713	3135	2987	1118	1016	864	1874	1789	1795	3718	3252	3360	5139	4864	4176	3076	2919	4040
TGME49_224960	699	755	871	911	1054	895	593	654	571	664	612	695	1229	905	943	825	809	741	1062	1074	1218
TGME49_224950	1647	1446	1879	2017	2497	2196	921	985	732	1344	1180	1161	2604	1881	2039	1332	1424	1500	1837	1799	2023
TGME49_224940	228	224	249	235	236	243	119	89	100	225	174	186	346	233	240	394	410	422	358	369	509
TGME49_224935	447	487	589	606	780	675	303	285	165	471	390	409	556	427	440	248	252	274	423	391	494
TGME49_224932	1	0	1	4	1	0	0	0	0	5	0	1	3	3	5	5	4	6	5	7	7
TGME49_224928	229	230	218	294	317	342	132	105	79	248	261	237	316	270	273	395	376	412	261	197	324
TGME49_224920	847	870	1089	1152	1246	1316	438	491	257	654	500	421	1111	920	973	372	390	362	463	511	695
TGME49_224910	929	961	1157	1235	1353	1273	579	611	705	630	580	527	1363	1038	1128	571	558	546	615	564	768
TGME49_224905	0	0	0	0	0	0	1	0	0	0	0	0	0	0	0	0	1	0	1	0	0
TGME49_224900	2303	2095	2647	2230	2845	2746	1660	1724	1925	1512	1488	1750	3799	2751	2933	3003	3246	2864	2833	2725	3427
TGME49_224890	877	906	1070	1054	1267	1214	601	643	362	638	636	546	1409	1144	1070	748	729	629	900	890	1231
TGME49_224880	1447	1523	1807	1578	1796	1813	1018	947	459	940	875	854	2396	1716	1929	623	698	597	791	727	877
TGME49_224870	1218	1171	1320	1571	1733	1617	679	753	378	1191	1198	1098	1331	1041	1158	612	605	645	787	715	882
TGME49_224860	393	414	511	601	735	671	333	362	318	400	380	466	641	518	467	797	741	752	720	802	959
TGME49_224850	9068	8542	10201	13059	16134	15202	6824	6726	5913	7634	7228	7176	12152	10033	10191	17055	16683	15942	15456	14353	18077
TGME49_224845	259	252	293	403	469	509	153	200	219	375	417	374	349	314	263	853	1027	837	692	777	969
TGME49_224840	1164	1090	1289	1130	1272	1298	475	466	355	918	892	774	1635	1147	1215	1530	1663	1531	1577	1598	1908
TGME49_224830	190	190	243	322	350	305	147	148	138	313	338	298	314	278	267	1201	1056	884	531	556	739
TGME49_224820	482	490	481	412	546	488	341	330	414	483	465	529	655	521	571	600	623	542	540	558	778
TGME49_224810	18	19	15	33	33	28	19	21	15	57	48	57	10	10	8	15	15	8	47	38	62
TGME49_224800	675	626	739	765	875	892	412	408	376	339	280	322	939	771	803	291	285	260	517	510	628
TGME49_224790	0	0	0	0	1	2	0	0	0	1	0	3	0	0	0	3	1	2	0	4	4
TGME49_224780	0	0	0	69	77	68	0	1	0	10	3	12	0	1	0	34	39	34	65	76	76
TGME49_224770	5	0	1	772	814	812	1	2	0	138	145	91	1	2	0	485	516	499	935	911	1032
TGME49_224760	8	11	10	70	111	85	14	10	20	174	175	145	23	25	16	364	423	436	373	387	444
TGME49_224750	2	4	6	1	5	7	0	0	2	9	3	3	17	10	12	34	34	59	68	74	81
TGME49_224740	945	948	958	1128	1322	1194	562	516	632	904	915	950	1649	1419	1266	1790	1776	1510	1542	1562	2147
TGME49_224730	614	622	601	719	801	761	225	197	206	622	577	561	672	579	579	1278	1274	1040	868	847	1266
TGME49_224720	815	824	950	1068	1181	1284	549	445	424	929	837	826	1383	1075	1170	1324	1364	1276	1218	1160	1574
TGME49_224710	25	21	31	40	42	53	8	17	32	55	46	49	53	57	59	54	71	50	57	80	64
TGME49_224700	2024	2169	2189	1692	1888	1946	1291	1234	829	1424	1337	1219	3005	2614	2717	1130	1138	1019	886	886	1050
TGME49_224680	7	10	1	5	16	14	3	2	10	10	4	13	1	1	4	3	2	1	9	3	5
TGME49_224675	0	0	0	0	0	0	0	0	0	0	0	0	0	0	1	0	0	0	0	0	0
TGME49_224670	683	662	727	976	1117	1017	360	395	198	543	518	520	803	615	630	531	429	435	732	616	806
TGME49_224660	1214	1102	1319	1695	2029	1802	734	818	596	1022	948	996	1623	1325	1539	1043	935	933	1015	1094	1407
TGME49_224650	620	661	615	855	884	944	337	371	319	616	599	616	993	845	866	1487	1508	1343	1054	1147	1409
TGME49_224630	285	258	284	464	518	596	237	232	86	1577	1533	1404	370	337	329	816	880	729	872	808	1131
TGME49_224620	488	423	546	562	700	726	398	390	318	545	632	573	1070	882	867	479	568	459	484	536	636
TGME49_224610	683	704	902	1071	1129	1161	484	546	339	574	573	540	1024	747	793	514	588	537	704	593	862
TGME49_224600	663	698	681	874	975	947	344	356	306	609	512	510	993	943	806	918	818	751	787	757	1052
TGME49_224590	720	632	681	880	969	860	292	331	259	649	603	602	1213	1035	965	1102	1129	967	829	802	1245
TGME49_224580	1336	1370	1447	1864	2011	1863	815	820	840	1091	1071	1035	2298	1771	1777	2736	2616	2361	1942	1975	2433
TGME49_224575	7	11	7	4	1	0	0	1	2	5	2	2	6	10	10	13	7	7	12	5	14
TGME49_224570	973	893	1144	1049	1130	1109	602	680	613	495	444	512	1327	1113	1162	676	745	623	579	517	723
TGME49_224560	59	50	41	21	24	32	26	31	42	25	29	38	66	49	41	37	33	29	20	22	41
TGME49_224540	1514	1556	1488	1640	1817	1793	659	737	330	1166	1002	955	1664	1327	1331	624	584	613	715	694	1033
TGME49_224530	2089	2069	2243	1912	1983	1947	1250	1205	982	1192	1167	1157	3033	2531	2610	965	944	878	784	747	1015
TGME49_224520	2616	2527	2982	1810	2065	2039	1274	1184	1339	1274	1264	1321	4182	3520	3356	1099	1031	1056	675	804	949
TGME49_224510	752	828	957	1098	1268	1208	402	426	262	638	635	591	1111	854	955	683	683	557	651	625	861
TGME49_224500	0	0	0	1	0	1	0	0	0	0	0	0	0	0	0	0	1	0	0	0	0
TGME49_224490	561	641	613	656	665	762	235	245	202	318	272	278	705	567	590	419	383	401	503	438	640
TGME49_224480	1411	1428	1633	1939	2200	2189	746	791	609	1053	924	963	2119	1716	1787	1556	1415	1414	1736	1633	2302
TGME49_224470	1202	1153	1248	1809	1968	2104	830	876	835	1426	1455	1593	2160	1833	1893	3408	3536	2853	2512	2605	3324
TGME49_224460	12570	11797	12128	9095	10158	9943	7480	7220	6819	11107	11347	11517	20533	18842	18972	9251	10449	7920	6239	6072	7892
TGME49_224350	4671	4590	5614	4910	6064	5665	3097	3158	3271	3668	3331	3359	6697	4905	5343	3559	3456	3495	4292	4152	5471
TGME49_224340	787	819	824	834	1012	929	493	545	729	650	647	738	1108	929	950	869	834	703	861	882	1095
TGME49_224330	1580	1579	1865	2019	2285	2295	976	954	945	1478	1228	1271	2425	1921	2100	2659	2470	2204	1953	1835	2701
TGME49_224320	130	124	176	248	314	325	98	86	81	116	131	103	210	172	181	167	174	140	227	186	257
TGME49_224310	821	883	884	803	986	1091	326	365	306	570	473	468	1117	1023	958	715	734	578	513	482	683
TGME49_224290	3152	2945	3309	4648	5183	5187	1380	1359	1260	1702	1625	1592	5280	4715	4562	2868	2898	2667	3128	3084	4226
TGME49_224280	1017	1059	1163	1460	1583	1579	690	721	486	926	875	831	1490	1177	1165	1083	1057	1028	1207	1137	1510
TGME49_224275	9	4	4	12	10	12	9	7	5	5	6	6	13	8	9	23	12	15	24	18	33
TGME49_224270	1421	1429	1318	1512	1953	1695	568	606	541	1346	1274	1164	1884	1725	1839	1181	1043	876	857	824	1122
TGME49_224260	3295	3287	3714	4089	4656	4412	1943	1998	1063	2611	2513	2265	4007	2984	3359	1300	1235	1227	1747	1468	1947
TGME49_224250	22	18	23	36	59	44	27	24	8	43	43	31	34	19	16	15	21	26	26	16	25
TGME49_224240	1422	1411	1502	1437	1658	1755	610	580	512	1258	1165	1176	2230	1788	1872	2249	2192	1982	1597	1604	2069
TGME49_224235	734	633	869	926	1081	1019	384	360	401	495	484	463	991	776	785	552	667	597	576	573	729
TGME49_224230	268	305	343	1584	1832	1659	158	197	114	507	493	470	517	493	448	4774	4873	4829	4355	3883	5136
TGME49_224220	1356	1274	1462	1722	1920	1886	754	723	660	1000	909	824	1758	1408	1353	1177	1116	1023	1432	1392	1905
TGME49_224210	2166	2067	2271	1917	2306	2296	1315	1184	917	1646	1570	1583	3387	2625	2753	1242	1280	1288	1137	1185	1443
TGME49_224205	2310	2347	2622	2462	2710	2870	1417	1354	1132	1762	1592	1633	3876	3069	2905	1834	1968	1766	2267	2197	2770
TGME49_224200	338	405	400	527	546	598	240	212	226	374	394	348	625	502	488	611	583	574	467	475	605
TGME49_224190	1435	1403	1533	1633	2081	1986	788	786	478	1136	1087	1092	2139	1626	1766	1228	1238	1269	1374	1299	1856
TGME49_224180	23	35	23	23	15	20	23	32	35	20	40	36	16	13	26	23	12	22	34	23	40
TGME49_224170	40	24	42	16	13	10	101	104	152	33	33	31	6	5	1	0	2	5	25	28	29
TGME49_224160	435	378	479	558	640	680	239	275	161	320	313	292	540	361	369	264	280	301	414	361	427
TGME49_224150	347	379	403	438	462	463	276	255	254	278	250	307	439	354	355	202	170	211	210	224	249
TGME49_224140	14	12	4	7	10	8	11	8	20	12	13	13	27	17	24	17	13	13	23	20	19
TGME49_224130	11716	11465	12732	8792	10721	11515	8492	8615	13165	7121	7535	8370	22080	18734	18637	8868	9901	8435	5616	6082	6977
TGME49_224120	0	0	0	0	0	0	0	0	0	0	0	0	0	0	0	0	0	0	0	0	0
TGME49_224110	1531	1582	1645	1506	1827	1791	953	959	1370	1216	1266	1292	2139	1849	1729	1848	2004	1754	1715	1820	2251
TGME49_224100	20	22	13	21	21	31	9	11	18	10	9	15	21	29	21	53	46	32	20	36	50
TGME49_224090	1224	1298	1238	1388	1631	1574	563	481	432	981	989	967	1949	1909	1892	1904	1743	1573	1248	1221	1853
TGME49_224080	3	2	1	17	14	15	1	0	1	4	6	1	1	3	1	6	6	5	5	12	14
TGME49_224070	759	855	714	984	1013	981	265	335	319	652	600	558	973	821	897	1055	1026	959	841	867	1189
TGME49_224060	5012	4802	5409	4827	5630	5451	3260	3278	2338	3343	3042	2874	8329	6227	6599	2972	3011	2710	3569	3243	4124
TGME49_224050	1467	1487	1684	1669	1998	1939	726	736	643	1081	944	956	2118	1862	1813	1820	1729	1613	1569	1646	2187
TGME49_224030	1051	1000	1015	968	1083	1066	517	464	370	1472	1401	1468	1469	1300	1256	1362	1419	1176	1200	1199	1681
TGME49_224040	2	2	1	7	8	0	1	5	1	4	10	0	1	3	2	0	5	5	3	2	1
TGME49_224020	596	618	616	669	702	681	473	542	597	572	639	657	975	834	747	992	1012	940	937	998	1197
TGME49_224010	0	0	0	0	0	0	0	0	0	2	0	0	0	0	0	0	0	0	4	0	1
TGME49_224000	2120	2238	2604	2023	2299	2204	1562	1478	1115	1308	1271	1184	3920	2750	2899	1025	1057	1102	785	827	982
TGME49_223985	1424	1456	1750	589	771	619	661	633	346	666	575	512	1880	1425	1599	67	39	38	45	58	106
TGME49_223970	484	428	490	735	768	844	431	385	382	402	347	349	747	548	597	503	522	464	599	600	740
TGME49_223960	1541	1485	1742	1748	1929	1770	945	1008	1093	1068	983	986	2122	1679	1591	901	926	871	1206	1133	1449
TGME49_223950	1086	1033	1237	1083	1201	1303	559	562	595	744	762	737	1466	1137	1235	559	623	638	563	519	696
TGME49_223940	15416	14659	17456	14008	16233	15346	10555	10414	13950	10471	10426	10690	23068	18146	18763	11160	11121	10256	10318	10267	12206
TGME49_223930	2937	2932	3168	3032	3598	3738	1931	1872	1809	2881	2760	2756	4409	3600	3544	5021	4828	4456	3336	3580	4372
TGME49_223920	13336	13248	15364	10382	11761	11712	8188	7866	5451	8049	7761	7264	18068	14677	15138	6445	7338	6222	5229	5048	6579
TGME49_223915	0	0	0	0	0	0	0	0	0	0	0	0	0	0	0	0	0	0	1	1	0
TGME49_223910	1256	1304	1465	1312	1564	1683	878	903	835	1028	1025	1115	2217	1781	1754	1572	1718	1564	1599	1651	2228
TGME49_223900	35	34	42	57	37	54	32	39	38	73	46	62	1	4	5	10	3	6	29	31	41
TGME49_223880	1545	1463	1572	1827	2166	1977	793	828	239	1620	1565	1365	2039	1538	1650	746	735	663	589	489	721
TGME49_223870	160	162	206	229	249	288	67	86	82	162	160	143	278	214	251	309	323	279	348	341	563
TGME49_223855	737	762	751	860	1064	948	515	516	659	1036	1154	1188	1341	1130	1151	2764	2753	2642	2169	2241	2879
TGME49_223845	35	54	64	90	102	88	51	51	28	58	64	48	104	91	92	147	149	158	117	170	155
TGME49_223840	2188	1996	2266	2667	3071	3047	1487	1367	770	2111	1963	1933	3303	2654	2705	2425	2485	2271	2004	1908	2476
TGME49_223830	2	3	3	4	5	0	3	3	1	0	9	1	0	2	6	6	1	15	3	12	2
TGME49_223810	1012	1030	1148	974	1087	1064	471	479	275	571	644	664	1389	1139	1147	494	496	434	458	429	592
TGME49_223800	904	899	1060	1288	1426	1285	578	579	569	665	728	675	1112	928	1034	711	659	686	919	974	1166
TGME49_223790	2154	2155	2495	1999	2350	2244	1436	1387	1130	1369	1142	1268	4017	2958	3163	1524	1796	1614	1426	1366	1762
TGME49_223780	1289	1262	1516	1301	1460	1359	664	663	569	716	639	653	1687	1220	1367	668	747	671	734	675	900
TGME49_223770	0	0	0	0	1	1	0	0	1	0	0	0	0	0	0	5	0	2	1	0	3
TGME49_223760	780	786	973	1092	1243	1312	640	579	426	643	608	633	1428	1018	1074	1006	1080	1085	1293	1329	1472
TGME49_223750	557	462	541	827	1009	951	303	288	206	439	431	393	1012	824	781	876	822	763	774	698	1040
TGME49_223725	220	208	214	157	189	158	81	70	57	171	164	141	72	53	45	37	44	22	37	34	72
TGME49_223710	860	930	1174	1424	1778	1690	741	654	637	774	717	746	1438	1081	1135	1494	1529	1502	1886	1858	2248
TGME49_223700	3	0	0	0	0	2	0	1	0	2	0	1	1	0	0	8	7	5	5	1	10
TGME49_223690	585	697	655	664	792	678	349	343	573	423	475	472	911	780	706	1255	1128	1071	795	804	971
TGME49_223685	328	297	366	502	583	635	333	344	451	358	436	352	660	462	498	581	634	552	599	701	788
TGME49_223680	2723	2840	3218	3230	3748	3614	2460	2429	2589	1990	2031	2166	4686	3754	3927	3078	3359	3013	2554	2568	3299
TGME49_223672	799	773	886	888	966	960	624	573	614	578	563	600	1179	1014	967	829	891	874	892	921	1144
TGME49_223668	331	315	387	496	687	649	457	355	537	398	454	454	737	511	482	720	837	755	572	636	782
TGME49_223660	766	846	944	992	1072	1010	402	387	403	665	624	588	1077	937	864	942	916	875	988	849	1199
TGME49_223650	34	29	44	41	74	60	42	46	9	68	29	47	78	29	32	24	21	28	60	43	61
TGME49_223640	207	241	267	298	358	305	258	261	237	277	289	227	307	180	194	141	148	172	298	257	345
TGME49_223630	641	617	646	505	671	615	398	355	357	720	773	745	1068	883	915	1241	1280	995	648	686	956
TGME49_223620	1040	870	961	827	943	876	444	434	427	570	537	551	1099	1027	1010	676	591	538	474	496	687
TGME49_223610	1186	1197	1357	1485	1677	1583	848	796	798	661	637	629	1906	1567	1641	1361	1225	1121	997	968	1235
TGME49_223600	477	529	685	716	759	693	266	308	253	387	354	350	655	539	586	450	435	421	530	514	652
TGME49_223590	2821	2851	3264	2986	3452	3380	2511	2443	3420	2318	2041	2196	4341	3455	3562	2917	3193	2870	3205	3221	3805
TGME49_223580	355	336	405	389	475	475	185	175	227	278	308	337	507	422	412	612	662	587	504	511	672
TGME49_223570	2064	2133	2212	2109	2412	2340	1001	836	829	1586	1498	1442	3151	2736	2624	1254	1287	1217	975	995	1324
TGME49_223560	129	125	138	414	486	484	148	185	144	394	416	432	339	249	227	1734	1822	1608	1559	1504	1996
TGME49_223550	329	342	338	1058	1275	1194	162	129	147	557	557	485	941	803	867	4543	4459	4066	2767	2624	3827
TGME49_223540	1816	1571	2099	2282	2837	2837	1107	1114	934	1359	1322	1347	2301	1781	1851	1788	1917	1844	2059	1903	2600
TGME49_223530	569	519	722	618	784	726	483	477	566	476	409	489	809	562	628	467	484	489	863	847	1014
TGME49_223520	9	6	5	11	11	5	3	12	18	7	10	8	3	3	11	14	12	23	13	11	18
TGME49_223510	697	725	779	883	1034	980	471	449	366	662	625	593	1253	1106	1034	1202	1199	1096	1034	1045	1408
TGME49_223500	456	414	547	637	780	712	250	250	228	363	329	308	701	515	472	465	503	588	663	612	795
TGME49_223490	674	663	759	918	1072	970	491	479	637	706	631	677	957	798	813	1215	1188	1148	928	1063	1284
TGME49_223485	1335	1265	1366	1323	1434	1435	828	844	1197	1007	968	1010	1874	1510	1558	1750	1748	1666	1458	1497	1808
TGME49_223480	76	69	54	89	117	127	31	21	19	76	83	48	21	17	22	21	25	28	71	40	67
TGME49_223470	1	2	5	1	0	3	0	0	1	2	2	0	1	0	3	1	1	3	0	0	0
TGME49_223450	1461	1382	1515	1322	1591	1583	652	638	291	1665	1611	1340	1709	1341	1387	784	799	777	811	753	992
TGME49_223440	613	570	686	789	1006	914	345	282	223	451	450	427	853	638	651	570	512	582	643	576	859
TGME49_223430	11	15	17	8	9	6	2	3	10	7	2	9	14	12	13	7	13	11	5	7	6
TGME49_223420	438	479	551	633	710	669	325	317	425	319	358	315	808	606	641	738	738	686	557	597	801
TGME49_223410	4534	4471	5363	4548	5275	5170	3563	3644	4065	3236	3204	3454	7299	5879	5704	5861	6198	5291	5093	5162	6434
TGME49_223400	0	0	0	0	0	0	1	0	0	1	0	4	1	4	1	5	4	2	2	0	0
TGME49_223390	3285	3212	3875	4155	5010	4703	2069	2204	1474	2938	2723	2677	4594	3785	3661	3724	3651	3403	3589	3426	4461
TGME49_223270	523	467	546	623	824	750	227	279	202	457	443	476	717	554	622	567	563	584	597	598	805
TGME49_223262	89	118	103	90	141	96	47	46	41	58	60	49	124	110	120	86	118	93	133	141	199
TGME49_223258	5	12	12	43	52	52	6	3	0	18	22	13	5	7	16	190	212	221	139	102	161
TGME49_212310	6260	5757	7113	6389	7511	7302	5227	5217	7222	5023	5271	5561	10121	8219	8218	7355	7744	6412	6852	7462	8772
TGME49_212300	5484	5164	5229	5073	6074	6206	2904	2864	2464	4966	5091	4888	11167	9843	9746	10008	9940	8519	5882	5967	8009
TGME49_212290	17549	15452	18402	17184	22637	22140	9019	9158	15072	10033	10168	11372	23012	18680	19397	29657	31480	27425	19703	19626	23212
TGME49_212280	35	24	35	31	41	24	35	31	46	39	23	17	36	24	24	74	73	52	73	69	93
TGME49_212275	1	1	2	5	3	3	7	7	5	8	7	5	0	3	1	8	7	6	15	13	19
TGME49_212270	6853	6535	7365	6319	7112	7095	4799	4843	5277	4710	4819	5167	15093	12529	12637	7777	8150	6294	5334	5503	6991
TGME49_212260	1483	1563	1640	2016	2150	2198	1116	1101	1267	1294	1289	1431	2703	2105	2322	2749	2952	2641	2119	2370	2689
TGME49_212250	2740	2646	2847	2763	3290	3205	1365	1584	1312	2026	2062	2051	4575	3864	3847	4249	4086	3668	2981	3068	3948
TGME49_212240	0	2	0	2	1	1	0	1	0	2	1	0	1	0	1	5	1	1	15	7	17
TGME49_212230	0	0	0	0	0	0	0	0	0	0	0	0	0	0	0	0	0	0	0	0	0
TGME49_212220	3070	3122	3694	4799	5384	5167	2083	2195	1560	3060	2830	2613	4374	3198	3413	3061	2942	2882	3875	3685	4820
TGME49_212210	1262	1157	1570	1417	1639	1716	1066	1130	975	1041	1039	1104	2984	2228	2366	1945	2456	2169	2119	2088	2443
TGME49_212200	719	800	861	633	649	756	454	439	420	512	526	476	1392	1054	977	439	461	437	516	470	721
TGME49_212190	2072	2118	2724	3203	3426	3359	1959	1836	1437	1068	912	1058	3194	2369	2402	2660	2702	2290	3073	3146	3615
TGME49_212180	7	4	0	4	6	6	2	3	5	3	5	7	7	3	7	1	3	3	0	9	2
TGME49_212170	546	578	789	987	1021	915	428	409	315	458	358	365	916	636	662	502	506	526	670	641	886
TGME49_212160	64	63	54	17	39	26	55	54	68	69	106	102	105	84	85	86	97	78	32	41	49
TGME49_212150	561	562	639	741	791	861	426	392	252	538	475	525	872	616	590	514	635	506	702	664	901
TGME49_212145	16	22	24	24	39	38	13	17	2	24	28	10	30	33	43	23	23	13	29	20	41
TGME49_212140	1224	1343	1541	1541	1799	1656	588	628	359	734	645	616	1602	1172	1176	687	747	837	1351	1287	1764
TGME49_212130	1454	1352	1558	1393	1600	1546	770	646	656	1016	931	966	1964	1531	1664	1056	1118	1008	1131	1104	1372
TGME49_212110	163	162	189	296	343	339	128	121	71	204	180	175	310	186	237	180	196	254	302	322	385
TGME49_212100	360	365	389	525	597	573	200	188	174	369	290	321	593	489	455	613	575	540	517	549	699
TGME49_212090	1071	1036	1129	1265	1496	1368	488	571	535	851	871	841	1426	1262	1295	1258	1142	1110	1284	1253	1644
TGME49_212075	0	0	0	0	0	0	0	0	0	0	0	0	0	0	0	0	1	0	1	3	11
TGME49_212060	0	0	0	0	0	0	0	0	0	0	0	0	0	0	0	0	0	0	0	1	6
TGME49_212045	0	0	0	1	0	0	0	0	4	0	0	0	4	3	0	1	1	4	2	1	2
TGME49_212030	4	0	0	0	1	0	0	0	0	0	1	1	0	0	0	0	0	0	0	10	4
TGME49_211920	0	0	0	1	0	0	0	0	0	0	0	0	0	0	0	0	0	0	1	0	0
TGME49_211910	0	0	2	0	0	0	4	0	0	4	0	3	0	0	0	2	0	0	14	9	8
TGME49_211890	689	617	757	886	1088	1053	431	435	190	771	650	704	804	781	680	737	756	772	742	712	1109
TGME49_211880	49	68	86	123	176	143	84	88	42	57	42	58	147	104	102	72	75	75	142	125	137
TGME49_211870	277	260	324	402	468	475	223	303	289	228	197	255	480	398	397	442	393	431	530	539	646
TGME49_211860	688	614	653	744	889	837	409	411	487	769	723	701	753	642	633	1271	1406	1264	980	981	1324
TGME49_211850	1398	1278	1541	1036	1221	1330	887	863	1110	760	810	873	2055	1744	1756	823	880	584	527	514	686
TGME49_234165	0	2	0	0	1	1	0	0	0	0	0	0	0	0	0	2	0	1	0	4	1
TGME49_234180	893	935	964	706	865	877	563	589	628	708	762	735	1688	1543	1471	1668	1813	1533	1121	1168	1378
TGME49_234190	4825	4735	5483	4967	5968	5904	3182	3292	3003	3548	3468	3446	7435	5952	5743	4385	4813	4102	3579	3235	4267
TGME49_234200	145	131	217	305	376	353	129	165	115	143	107	116	176	114	126	234	250	249	355	327	487
TGME49_234220	1117	1160	1362	1303	1599	1499	805	755	635	940	926	851	1795	1394	1398	847	887	842	1007	1054	1249
TGME49_234230	1614	1672	2041	1885	2416	2050	985	992	704	1652	1464	1415	1812	1445	1532	981	886	935	1189	1123	1462
TGME49_234250	3410	3295	3557	2417	2871	2844	1653	1704	1356	1991	1919	1790	4409	3456	3507	2605	2826	2576	2311	2218	2948
TGME49_234260	5	4	2	6	5	1	2	1	1	3	8	6	13	2	6	4	7	4	2	4	6
TGME49_234270	2387	2360	2399	1468	1663	1674	935	832	587	1355	1356	1142	3216	2453	2659	1465	1444	1350	1178	1045	1496
TGME49_234280	1113	1172	1218	1418	1622	1674	602	576	355	1070	1105	970	1567	1367	1402	1484	1409	1296	1235	1148	1671
TGME49_234300	731	860	839	936	1103	1000	437	452	304	600	610	480	966	827	820	378	324	276	500	501	684
TGME49_234310	1963	2061	2207	2377	2759	2580	1682	1737	2407	2458	2585	2701	3770	3087	3148	3298	3345	3279	2528	2840	3206
TGME49_234340	93	125	100	68	57	65	46	52	80	70	73	73	173	164	140	165	126	103	76	76	85
TGME49_234350	636	649	616	381	454	494	240	246	223	351	393	370	1362	1281	1203	728	683	570	530	525	775
TGME49_234360	1881	1756	1977	1915	2327	2257	890	899	722	1503	1400	1337	2794	2260	2390	2379	2463	2220	1898	1858	2453
TGME49_234370	270	283	260	366	401	462	144	143	164	141	142	161	456	306	296	1305	1234	1016	802	761	1041
TGME49_234375	6	2	9	8	3	1	7	1	1	4	3	2	4	4	0	5	7	8	4	3	3
TGME49_234380	5901	5687	6634	7818	9541	9327	4288	3896	5266	2526	2626	2675	11068	8889	8609	18523	19538	17384	18253	18144	22075
TGME49_234390	703	779	833	924	1061	1008	347	381	435	680	556	635	1160	1030	964	1504	1705	1330	1028	947	1273
TGME49_234400	4	2	1	0	3	1	1	0	3	4	4	0	4	2	2	1	0	0	2	3	2
TGME49_234410	2477	2352	2830	2696	3109	3128	1144	1088	589	1579	1410	1374	3378	2507	2709	2122	2243	2126	2603	2634	3376
TGME49_234420	1029	1039	1134	1364	1635	1470	537	592	562	825	769	853	1526	1160	1188	1689	1630	1555	1525	1422	1794
TGME49_234430	684	652	785	624	715	666	403	389	228	394	357	300	842	707	705	300	246	248	402	339	510
TGME49_234440	628	573	768	821	930	895	362	351	399	523	493	573	752	596	517	406	399	397	542	619	655
TGME49_234450	12962	12365	13676	14519	16899	16824	11661	10918	16942	10945	11894	12315	19608	16369	16276	28546	28995	24841	17896	21094	23477
TGME49_234460	645	659	670	1305	1499	1618	352	373	290	967	918	833	1311	1060	1080	3559	3510	3187	2397	2261	3032
TGME49_234470	800	762	932	911	1026	1023	527	573	672	841	847	865	1227	1057	998	1786	2003	1669	1347	1393	1811
TGME49_234490	977	908	1127	1185	1419	1505	600	575	426	890	804	838	1432	1010	1074	1338	1307	1198	1325	1245	1612
TGME49_234505	1258	1360	1644	1609	1960	2076	1153	1084	1302	1147	1183	1260	2004	1562	1493	1558	1632	1462	1646	1607	1925
TGME49_234507	2	2	9	10	7	5	15	7	21	12	17	15	11	1	19	5	7	18	2	11	2
TGME49_234510	976	972	1050	1069	1326	1211	736	733	926	899	960	1014	1638	1482	1398	1748	1811	1547	1405	1639	1869
TGME49_234520	958	983	1110	1132	1255	1335	626	679	758	972	879	949	1505	1242	1234	1783	1876	1679	1379	1518	1939
TGME49_234530	1278	1218	1242	634	742	832	743	679	888	1436	1413	1437	1634	1441	1535	1383	1261	1030	1033	1000	1244
TGME49_234540	1109	1166	1340	1038	1060	1186	851	755	783	656	589	635	1869	1380	1466	767	886	767	772	809	947
TGME49_234550	11715	11018	11844	13475	16529	17227	9328	9311	15304	10178	11997	12320	23044	18361	18623	40919	42363	36110	24344	27756	31847
TGME49_234560	1518	1438	1626	1639	1790	1842	620	639	464	1079	998	1030	2146	1642	1744	1764	1850	1668	1711	1573	2150
TGME49_234570	1	3	1	0	0	1	4	2	2	2	6	5	1	2	5	9	12	8	32	21	21
TGME49_234580	317	285	346	373	390	420	130	111	135	215	190	224	386	356	317	352	341	283	295	283	381
TGME49_234590	4	8	5	6	11	12	6	5	1	8	22	6	10	3	10	8	13	11	9	9	19
TGME49_234600	168	161	211	263	281	325	135	102	100	158	130	139	234	184	197	227	182	174	213	216	267
TGME49_234610	1367	1325	1542	1630	1833	1817	751	774	785	1140	1085	1112	2065	1717	1686	1783	1747	1678	1646	1778	2120
TGME49_234617	0	0	0	0	0	0	0	0	0	0	0	0	0	0	0	0	0	0	1	0	0
TGME49_234622	0	0	0	0	0	0	0	0	0	0	0	0	0	0	0	0	0	0	0	0	0
TGME49_234625	113	135	138	170	215	257	89	96	30	162	126	107	251	193	196	206	202	226	178	190	277
TGME49_234640	1423	1426	1588	1653	1944	1845	683	661	685	1238	1200	1112	1849	1483	1634	1958	1802	1836	1622	1532	2042
TGME49_234660	0	0	0	0	0	0	0	0	0	0	0	0	0	0	0	0	0	0	0	0	0
TGME49_234670	690	653	736	508	597	571	363	329	272	402	313	371	1085	793	863	328	319	328	218	179	269
TGME49_234680	0	0	0	0	0	0	0	0	0	0	0	0	0	0	0	0	0	0	0	0	0
TGME49_234690	0	0	4	0	0	0	1	0	0	0	0	0	0	0	0	0	3	0	0	0	0
TGME49_234900	2869	2981	3260	3886	4768	4341	1626	1558	1055	3470	3030	3035	3713	3254	3256	3820	3682	3371	4240	3644	5295
TGME49_234930	411	382	436	742	862	915	403	354	493	503	529	564	776	580	624	781	948	801	1460	1500	1629
TGME49_234940	14	22	25	9	9	6	30	16	39	25	35	16	14	8	5	8	4	16	18	25	20
TGME49_234950	843	811	924	546	562	573	534	504	536	581	697	665	1511	1326	1416	354	296	231	298	314	372
TGME49_234970	1380	1287	1472	1441	1566	1577	747	735	565	1217	1164	1081	1903	1500	1622	1052	1040	1094	1009	881	1240
TGME49_234980	903	860	928	1083	1169	1091	468	479	451	947	843	857	1321	1109	1161	1228	1148	1096	1051	1080	1380
TGME49_234990	1438	1286	1543	1330	1558	1529	686	687	531	1376	1204	1198	2097	1752	1858	1228	1247	1075	828	941	1248
TGME49_235000	12	12	20	25	24	38	19	22	33	48	28	36	14	18	25	162	141	128	111	129	135
TGME49_235010	22	14	11	23	31	29	12	12	6	52	42	37	36	17	18	260	276	254	255	246	337
TGME49_235020	3359	3289	3687	3574	4060	3961	1778	1659	1198	2495	2266	2310	4680	3438	3883	2435	2367	2307	2442	2412	3133
TGME49_235130	3289	3300	3225	2568	2727	2835	1254	1287	985	1889	1767	1673	4779	4254	4125	1622	1718	1406	1041	1012	1565
TGME49_235140	3806	3831	4079	3657	4380	4397	2149	2093	2115	2379	2584	2554	7301	6098	6188	3401	3491	2727	2666	2913	3824
TGME49_235150	1457	1512	1978	2311	2499	2202	2522	2475	2521	1589	1483	1513	1974	1409	1419	892	977	1038	2221	2329	2512
TGME49_235160	2615	2629	2928	3113	3488	3542	1763	1798	1313	2005	1862	1946	4011	3103	3213	1899	2049	1875	2010	2018	2601
TGME49_235170	3373	3339	3882	3731	4282	4114	2049	1887	1436	2790	2644	2619	5189	4082	4228	2916	3108	2983	2982	2750	3839
TGME49_235180	12	8	15	14	28	17	11	7	7	19	27	31	36	22	35	9	12	15	18	49	30
TGME49_235183	11	7	7	38	16	33	5	8	6	34	26	29	20	21	22	6	17	9	48	52	65
TGME49_235187	3	4	3	5	10	11	1	6	2	12	25	13	6	5	1	11	8	8	40	48	69
TGME49_235190	0	0	1	1	2	6	0	0	1	8	8	4	0	2	2	3	1	3	16	9	20
TGME49_235200	1	1	1	4	1	1	0	2	2	11	14	10	1	5	1	1	2	4	4	8	5
TGME49_235315	0	1	0	1	2	1	0	1	2	32	24	15	2	0	5	2	9	8	16	14	36
TGME49_235340	4101	4024	4688	4154	4565	4718	3176	2821	2572	3177	3122	3098	6596	5283	5277	2893	3054	2803	2934	2763	3598
TGME49_235350	703	702	768	801	949	869	345	382	270	645	631	725	1160	1034	986	1313	1455	1242	906	995	1239
TGME49_235360	186	156	216	214	279	245	127	140	158	228	185	196	282	228	252	441	446	401	331	374	462
TGME49_235370	9857	9752	11188	8138	9055	8795	6473	6266	4232	5994	5476	5403	14256	10999	11550	4957	5754	5179	4431	4218	5291
TGME49_235380	1990	2044	2375	1581	1847	1942	1143	1168	927	1456	1453	1415	3418	2860	2745	1950	2142	1711	1537	1684	1916
TGME49_235390	0	1	0	0	1	4	0	0	1	1	1	3	11	2	4	4	11	8	7	7	29
TGME49_235398	1088	1034	1135	1237	1375	1335	660	616	573	1020	1017	994	1812	1467	1456	1888	1922	1645	1584	1638	2112
TGME49_235402	276	266	293	357	408	372	117	141	78	222	193	170	379	314	335	308	339	263	288	233	371
TGME49_235420	2444	2496	2737	2971	3520	3442	1283	1461	777	2401	2259	2184	3048	2664	2697	2238	2124	2108	2570	2195	2992
TGME49_235430	3	3	2	5	13	1	6	12	0	5	14	6	1	1	5	0	0	3	4	4	2
TGME49_235440	463	425	442	378	422	423	272	255	355	533	536	529	713	555	615	594	690	567	557	567	719
TGME49_235450	2212	2212	2252	1934	2054	2094	1032	1139	1225	1569	1424	1467	3095	2749	2729	2727	2603	2276	1593	1725	2304
TGME49_235460	492	493	550	550	623	732	269	261	159	440	384	384	1077	823	885	826	914	682	537	615	837
TGME49_235470	20050	19253	21787	20138	22175	21421	15801	14973	13768	14901	14925	14066	31099	24799	25724	16243	16816	15517	15911	15641	18888
TGME49_235478	1133	1107	1090	1174	1311	1231	451	448	324	1073	1018	1040	1671	1447	1440	1317	1289	1148	909	813	1194
TGME49_235490	1925	2039	2209	2181	2437	2382	1083	1080	832	1467	1386	1357	2887	2334	2382	1865	1890	1827	1714	1762	2434
TGME49_235500	408	420	455	404	567	552	199	219	229	331	324	329	210	207	211	224	250	190	202	211	258
TGME49_235515	20	15	17	25	36	18	13	15	11	30	42	31	4	7	5	38	57	29	51	47	78
TGME49_235540	5381	4954	5746	6138	7155	6883	4194	4197	5025	4476	4731	4805	8840	6971	7075	8406	8849	8291	7070	7746	8931
TGME49_235550	280	263	297	383	420	420	120	121	121	224	177	236	417	333	343	508	476	405	455	448	556
TGME49_235560	164	215	263	324	389	365	206	160	142	171	183	154	320	258	261	250	287	327	357	402	524
TGME49_235580	0	0	2	1	3	3	0	1	0	7	2	1	2	0	0	0	1	1	11	10	10
TGME49_235590	0	0	0	0	0	0	0	0	0	0	0	0	0	0	0	0	0	0	0	0	0
TGME49_235600	0	0	1	3	1	1	1	0	1	0	0	0	0	0	0	1	0	1	6	3	0
TGME49_235610	481	482	471	664	634	707	204	237	181	344	369	358	576	510	460	548	599	530	665	680	939
TGME49_235620	941	874	1015	1238	1367	1343	728	766	842	989	1057	1087	1486	1194	1291	1922	1972	1912	1745	1699	2184
TGME49_235630	1990	1870	2169	2265	2570	2630	1340	1290	1038	1468	1394	1450	2951	2304	2309	1704	1740	1660	1771	1819	2118
TGME49_235635	327	299	372	671	739	818	373	343	232	638	636	642	748	566	659	942	982	881	1363	1405	1612
TGME49_235640	210	215	282	311	253	299	104	117	102	125	118	120	283	253	195	326	306	272	238	209	278
TGME49_235650	7	12	4	9	12	8	6	8	23	31	32	34	7	3	7	24	29	24	57	48	49
TGME49_235660	787	834	894	929	1059	1078	425	412	450	766	729	751	1260	1109	1001	1774	1730	1529	1366	1396	1877
TGME49_235670	205	205	278	330	411	323	205	205	141	142	154	121	351	206	260	141	141	149	270	295	307
TGME49_235680	3259	3103	3572	3371	3837	3666	1696	1582	1502	2731	2640	2554	4704	3923	3809	4800	5014	4389	3276	3359	4265
TGME49_235690	6160	6319	6616	4470	5043	5251	3720	3757	5466	3055	3203	3404	9373	7797	8139	4595	5014	4366	3319	3275	3821
TGME49_235700	593	590	645	870	1094	1011	404	470	517	653	686	719	563	361	429	914	954	854	830	877	1017
TGME49_235710	759	769	739	767	930	903	415	412	456	701	659	654	1309	1026	1003	1181	1278	1065	877	987	1177
TGME49_235720	371	391	394	306	375	347	96	109	104	357	389	420	549	544	505	669	634	576	363	360	485
TGME49_235730	521	484	503	512	689	659	174	250	224	534	461	426	773	678	703	689	657	522	643	590	865
TGME49_235740	907	938	1060	1137	1338	1403	497	483	540	803	794	750	1457	1161	1252	1835	1706	1630	1561	1593	2079
TGME49_235750	874	814	834	898	934	1051	283	255	255	688	690	588	1183	1045	1109	1104	1070	1058	812	904	1322
TGME49_235860	18	16	23	11	7	10	28	16	28	43	53	27	19	12	11	10	14	10	63	50	69
TGME49_235870	0	0	0	1	0	0	1	0	0	0	0	0	0	0	0	1	0	0	1	6	0
TGME49_235875	0	1	0	0	2	1	0	0	0	0	0	0	1	0	1	0	2	1	3	4	3
TGME49_235880	1421	1472	1705	1611	1858	1830	1432	1295	1594	1295	1251	1417	2372	1834	1862	1427	1495	1395	1888	1814	2426
TGME49_235890	97	93	145	171	177	176	77	85	87	95	110	84	182	174	163	175	141	128	150	139	179
TGME49_235905	305	345	418	485	589	561	218	194	145	321	271	260	561	426	414	422	469	404	314	388	449
TGME49_235920	1316	1194	1385	1347	1491	1398	513	508	334	912	841	899	1864	1623	1472	1717	2027	1766	1711	1565	2321
TGME49_235930	10673	10296	11630	11205	13151	12775	5741	5608	5625	7910	8002	7460	14737	11803	11248	15170	15474	13969	10621	10714	13820
TGME49_235940	0	2	1	0	2	0	0	0	0	0	0	0	0	1	0	2	1	1	0	1	0
TGME49_235950	0	0	0	0	2	0	0	0	0	1	0	0	2	0	0	4	12	4	3	1	6
TGME49_235960	217	245	277	394	434	445	301	287	293	184	211	217	442	271	326	292	280	298	316	412	496
TGME49_235970	5250	4954	6009	5697	7026	6967	3426	3235	3578	3796	3516	3677	7355	6238	6319	5488	5501	4862	4909	4816	6031
TGME49_235980	856	908	892	990	1072	997	377	452	414	783	697	748	1180	1162	1071	1038	1004	993	919	952	1318
TGME49_235990	543	554	653	760	858	796	360	373	305	538	549	659	973	672	717	855	836	803	701	685	874
TGME49_236000	314	319	308	382	409	393	214	198	184	345	347	365	543	466	467	790	834	676	554	569	724
TGME49_236010	1721	1748	1957	1081	1205	1355	1562	1550	1691	3338	3304	3397	2088	1479	1478	929	1057	963	1330	1303	1591
TGME49_236020	2	0	1	0	0	1	1	0	1	0	0	0	0	1	1	3	2	3	1	1	0
TGME49_236030	371	379	372	406	465	485	219	187	205	274	257	287	539	394	502	516	500	461	478	460	617
TGME49_236040	8408	7665	8981	10142	12007	12079	5999	5703	8756	4752	4820	5401	12436	10447	10853	16903	17756	16009	11592	11501	13695
TGME49_236050	48	53	24	23	31	15	21	20	18	15	20	26	41	31	40	62	59	66	18	23	19
TGME49_236060	2202	2165	2334	1274	1511	1524	1380	1230	1398	1161	1279	1221	3403	2885	3024	1472	1619	1349	1263	1272	1511
TGME49_236070	994	907	1127	882	983	984	1021	932	1395	1445	1601	1650	1792	1518	1455	1966	1879	1877	1402	1564	1883
TGME49_236080	1984	1962	2154	1925	2052	2086	894	906	675	1651	1614	1439	2679	2389	2302	1405	1435	1191	1256	1332	1769
TGME49_236110	991	994	1100	1059	1143	1196	468	482	526	817	772	722	1551	1280	1303	838	852	723	787	745	979
TGME49_236120	9	3	15	4	22	9	6	0	3	9	9	9	11	10	5	18	23	12	30	42	66
TGME49_236130	277	267	290	355	430	453	191	177	237	225	195	288	413	342	305	377	378	333	493	421	591
TGME49_236140	307	301	362	435	501	487	251	229	211	337	312	289	516	380	454	547	538	579	620	622	756
TGME49_236150	30	32	35	49	47	39	30	20	38	45	40	43	34	50	25	64	78	76	28	32	29
TGME49_236160	1112	1000	1079	1298	1598	1491	565	541	508	930	957	962	1738	1683	1663	1636	1597	1316	1191	1231	1599
TGME49_236153	1	0	0	0	0	0	0	0	0	0	2	0	3	0	0	0	0	0	0	0	0
TGME49_236158	3	6	11	4	4	9	0	1	0	4	3	2	6	5	5	1	8	5	6	8	10
TGME49_236190	781	808	918	1168	1290	1146	606	623	738	766	745	826	1166	1046	1015	1226	1140	992	1295	1209	1650
TGME49_236200	1252	1328	1392	1561	1968	1832	647	623	485	1219	1173	1195	2149	1810	1784	1614	1693	1481	1395	1387	1862
TGME49_236210	4198	3934	4626	4941	5273	5533	2656	2706	2956	3092	3183	3200	6108	5125	5295	5527	5393	4830	5166	5194	6353
TGME49_236220	463	497	604	589	611	605	332	335	298	437	451	426	615	567	516	465	587	581	507	560	629
TGME49_236230	7	1	6	8	6	0	11	1	6	9	13	8	10	2	6	9	5	13	3	10	4
TGME49_236240	1418	1507	1541	1474	1560	1597	728	574	489	1070	1074	1010	1988	1589	1772	1257	1345	1335	1384	1325	1767
TGME49_236250	513	500	599	566	635	651	218	241	204	394	379	347	623	569	526	476	512	434	505	595	723
TGME49_236260	864	864	865	920	1109	962	387	347	363	689	721	620	1308	1041	1059	1119	1074	971	1099	1030	1367
TGME49_236270	475	457	465	515	592	604	198	203	243	414	356	332	642	616	598	605	623	592	491	565	721
TGME49_236280	283	280	336	379	385	430	150	170	176	279	266	224	454	382	334	332	362	351	450	418	643
TGME49_236290	0	4	1	3	4	3	3	0	2	8	8	7	0	4	5	147	164	130	150	176	205
TGME49_236400	6	6	6	9	16	17	0	2	1	24	33	26	9	8	6	217	213	211	203	231	279
TGME49_236510	1087	1160	1276	1060	1141	1165	576	561	431	685	580	676	1518	1165	1180	662	599	586	779	723	1080
TGME49_236520	678	633	700	602	658	695	342	361	421	404	440	420	1072	806	831	872	978	792	665	712	830
TGME49_236530	537	564	699	671	835	775	324	378	426	508	517	508	636	559	575	640	595	588	622	575	776
TGME49_236540	8195	7903	8975	9363	10970	10521	4498	4211	4246	6272	6135	5970	11091	8858	9005	10535	10163	9188	7539	7538	9988
TGME49_236550	3282	3181	3560	3049	3863	3948	1940	2020	2841	2169	2115	2287	4732	3984	3943	4698	4766	4351	3719	3674	4589
TGME49_236560	1913	1964	2468	2033	2366	2256	1109	1098	712	1367	1195	1131	2558	1957	2227	1007	984	928	1028	987	1253
TGME49_236570	3252	3187	3814	4850	5480	5078	3069	2833	3229	3397	3475	3494	4964	3718	3845	5732	5963	5924	5700	5714	7257
TGME49_236580	3412	3427	3679	3845	4328	4067	3311	3285	4955	2956	3351	3651	5414	4379	4219	5276	5530	4801	3362	3872	4602
TGME49_236595	1	0	0	0	1	1	1	0	1	0	2	6	0	2	0	5	17	6	12	5	11
TGME49_236620	624	545	610	679	748	755	334	307	276	458	457	469	1086	1003	958	966	957	805	547	536	783
TGME49_236630	2787	2791	2895	2395	2511	2548	2113	1973	2117	1733	1917	1786	5001	3876	3954	2256	2437	2152	2075	2248	2750
TGME49_236635	0	1	0	0	0	0	0	0	0	0	0	0	0	0	0	1	0	0	3	3	1
TGME49_236640	1115	1121	1121	1299	1572	1631	656	548	526	870	859	878	1705	1354	1350	1145	1164	1149	1234	1219	1626
TGME49_236650	15929	16263	17195	17405	19906	19058	8808	8709	8634	15547	15915	14819	25428	20422	21020	26080	26290	23213	18968	19768	25000
TGME49_236660	1907	2038	2090	2381	2556	2499	849	789	528	1774	1713	1560	2701	2198	2220	2092	2078	1989	2147	2167	2746
TGME49_236670	866	886	1034	630	724	762	359	384	172	516	571	450	791	652	629	65	67	58	77	77	120
TGME49_236780	636	653	715	625	726	749	277	250	247	452	425	442	703	622	648	544	533	592	566	536	687
TGME49_236790	515	613	698	697	607	657	228	211	247	349	347	382	803	758	730	463	477	389	529	534	636
TGME49_236800	434	452	487	572	722	625	286	249	276	431	397	446	674	521	551	502	521	500	588	615	794
TGME49_236810	0	0	0	0	0	2	0	0	0	0	0	0	0	0	0	0	0	0	0	0	1
TGME49_236820	725	703	790	817	898	897	438	404	514	707	674	681	1175	957	916	980	1031	956	895	971	1149
TGME49_236830	10	1	9	21	21	1	28	12	10	15	15	9	5	1	5	2	7	5	2	5	3
TGME49_236840	1603	1569	1883	2128	2607	2411	1102	1102	922	1393	1291	1250	2617	2065	1986	2196	2116	2040	2148	2167	2652
TGME49_236850	1385	1421	1662	1869	2055	1994	938	874	515	944	773	879	1878	1400	1531	756	718	657	756	671	840
TGME49_236860	656	622	789	492	550	504	554	517	321	445	384	335	870	718	773	588	743	616	1044	956	1140
TGME49_236870	2580	2421	2921	3219	3734	4018	2672	2391	2470	3372	3351	3603	6270	4892	5189	8052	8556	6717	5646	5766	7255
TGME49_236880	1	2	5	2	2	0	0	1	3	1	1	1	7	7	6	2	4	2	0	0	2
TGME49_236890	2156	2075	2148	2198	2709	2852	1381	1207	1531	2074	2346	2328	4655	4009	3759	4594	4636	3976	2988	3142	3879
TGME49_236900	0	0	1	1	1	0	0	0	0	0	0	1	0	1	6	5	9	0	2	3	2
TGME49_236910	2868	3000	3365	3720	4261	4205	2738	2557	3516	2693	2877	2992	5039	3912	3804	5372	5732	4942	4618	4782	5765
TGME49_236920	1737	1731	1960	2053	2403	2248	1189	1263	1412	1541	1458	1570	2782	2469	2426	2814	2937	2774	2665	2782	3310
TGME49_236930	689	732	756	865	1096	949	374	402	260	635	585	583	674	589	601	353	337	394	740	551	866
TGME49_236940	7	2	4	0	4	0	2	0	3	0	0	0	1	4	0	2	4	3	0	0	1
TGME49_236950	11423	10766	12439	11878	14068	13145	7487	7622	10361	6180	6195	6880	14835	11866	11966	10551	10886	10628	9528	10168	12311
TGME49_236960	2536	2605	2899	2195	2596	2573	1364	1407	1397	1359	1428	1556	3595	2944	2869	1742	1922	1570	1022	1007	1324
TGME49_236970	4977	4891	5697	5128	6140	5770	2792	2819	1455	4102	3770	3391	6364	4881	5276	2930	2790	2701	3069	2772	3584
TGME49_236975	0	0	0	0	0	0	0	0	0	0	0	0	0	0	1	0	0	0	3	0	1
TGME49_236980	600	527	599	765	864	880	275	337	228	482	502	519	876	701	686	1154	1246	1094	1075	953	1367
TGME49_236990	415	443	462	561	631	643	157	192	126	345	294	345	757	686	700	1082	1221	1079	803	858	1159
TGME49_237000	885	858	1030	1101	1330	1295	589	566	689	738	713	669	1232	927	948	1214	1343	1095	1291	1292	1726
TGME49_237010	968	1037	1260	1403	1684	1708	728	805	761	898	862	855	1608	1347	1288	1854	1863	1670	1949	1961	2473
TGME49_237015	3142	2926	3107	3388	3988	4390	2099	1989	2328	3058	3082	3522	6522	5621	5795	7015	7457	5927	4484	4574	5829
TGME49_237020	681	648	765	922	1022	1051	320	353	217	581	553	508	1108	883	838	775	822	696	779	807	966
TGME49_237045	0	0	0	0	1	0	1	0	1	1	5	0	2	0	1	1	1	1	0	2	4
TGME49_237060	0	0	0	0	0	0	0	0	0	0	0	0	0	0	0	0	0	0	0	0	0
TGME49_237070	11	8	9	6	3	6	17	32	31	31	22	36	4	3	3	11	8	4	39	40	38
TGME49_237080	3	4	9	0	4	4	2	2	3	4	4	6	8	3	5	1	0	0	3	2	6
TGME49_237090	4093	3923	4617	3511	4187	4011	1695	1576	806	2104	1902	1776	5529	4280	4318	2370	2312	2280	1745	1631	2066
TGME49_237100	346	332	435	569	687	653	220	203	143	375	374	329	432	434	454	428	374	385	475	441	551
TGME49_237110	1095	1013	1189	1202	1557	1398	676	725	803	848	765	801	1574	1225	1217	903	1024	974	1198	1094	1383
TGME49_237130	237	229	223	311	415	340	584	691	923	781	907	970	299	212	146	351	451	356	395	274	358
TGME49_237120	49	33	33	47	59	59	244	195	364	234	234	236	72	57	58	71	92	69	167	128	174
TGME49_237140	690	758	862	884	924	994	626	626	690	612	680	711	1237	920	960	1043	1019	969	1012	1070	1274
TGME49_237150	5942	5779	6276	5437	6298	5948	3223	3199	3360	3805	3646	3881	8580	7158	7121	3601	3703	3101	3363	3249	4225
TGME49_237160	625	612	792	970	1084	998	382	338	290	574	470	399	856	723	670	730	624	719	925	803	1233
TGME49_237170	305	300	272	59	54	89	479	451	479	602	578	543	105	83	99	23	25	30	268	289	329
TGME49_237180	1652	1519	1830	1377	1570	1521	1254	1298	1586	1047	1005	992	2308	1798	1936	1015	1047	946	955	977	1100
TGME49_237190	846	907	1133	828	889	971	664	638	518	534	533	490	1496	1191	1295	578	688	587	624	608	709
TGME49_237195	41	37	46	40	43	40	35	37	41	47	35	39	22	27	30	9	15	27	20	21	35
TGME49_237200	2208	2032	2357	2638	2884	2999	1649	1617	1691	1436	1430	1586	4306	3235	3410	2515	2653	2237	2509	2477	3152
TGME49_237210	1625	1595	1773	1472	1666	1584	927	867	771	872	844	840	2472	1865	1967	998	1086	927	718	753	871
TGME49_237220	3714	3710	4383	3616	4123	4121	2168	2091	2046	2223	2194	2195	4728	3789	4018	1907	1947	1796	1833	1914	2286
TGME49_237230	7391	7371	8046	7522	8831	8581	4856	4884	5607	6129	6648	6812	16044	13171	13539	12565	12043	10208	7200	7798	9676
TGME49_237240	1097	1088	1209	1313	1434	1523	727	697	871	909	922	1003	2062	1608	1531	2546	2268	2156	1459	1513	1989
TGME49_237250	2634	2803	3006	2634	2949	2917	1462	1457	1727	1570	1477	1384	3697	2820	3072	1972	1887	1903	2078	2049	2741
TGME49_237260	1231	1274	1345	1364	1394	1475	687	653	789	1053	1029	1130	2086	1689	1789	1910	1729	1621	1491	1511	2013
TGME49_237270	12	1	7	14	17	8	10	8	10	22	23	23	12	11	14	11	8	16	14	13	11
TGME49_237280	2957	2780	2736	2630	3102	2797	1253	1117	969	2404	2245	2174	3388	2750	2866	2145	1842	1845	1422	1463	1755
TGME49_237290	2129	2040	2148	2595	2933	2719	1138	1040	860	1611	1492	1492	2717	2213	2308	2706	2521	2276	2387	2074	3297
TGME49_237410	950	1047	1177	1329	1511	1472	512	454	333	1046	834	898	1306	1050	1127	1238	1282	1299	1427	1502	1787
TGME49_237425	300	317	307	290	416	366	174	158	51	298	249	210	360	229	249	104	125	112	118	84	115
TGME49_237450	124	111	147	350	415	413	37	60	43	29	28	18	208	157	177	394	376	288	343	385	477
TGME49_237460	435	401	511	648	646	665	215	203	207	306	272	252	528	465	512	368	277	270	426	385	546
TGME49_237470	1182	1246	1175	1291	1381	1541	455	464	447	1003	995	964	1644	1462	1579	1426	1422	1218	1017	1080	1451
TGME49_237480	805	804	834	849	1086	973	396	410	231	621	563	594	964	826	870	562	493	496	439	357	583
TGME49_237490	0	2	0	0	2	2	0	3	1	1	2	4	0	1	0	2	1	4	10	11	8
TGME49_237500	2288	2030	2297	1624	1991	1839	991	1006	748	2306	2210	2131	3686	3023	3154	3367	3449	3041	3084	2999	4043
TGME49_237510	15	14	17	12	16	3	7	13	7	14	22	26	10	12	22	5	5	7	5	2	2
TGME49_237520	913	946	1080	1278	1410	1356	596	545	500	839	737	714	1397	974	1130	1020	927	895	923	947	1240
TGME49_237530	799	758	795	808	919	944	308	305	263	598	503	493	1031	885	805	847	880	775	565	534	731
TGME49_237540	420	451	389	495	553	625	114	108	149	547	590	573	640	733	665	4186	3829	2997	1106	1068	1699
TGME49_237550	654	625	614	981	1274	1257	206	237	108	1031	945	919	1179	998	1018	4124	4235	3416	1672	1456	2334
TGME49_237560	4648	4742	5489	5277	5322	5462	3881	3795	3833	2775	2748	2909	8237	6157	6031	3088	3367	3312	4942	5503	6143
TGME49_237570	1034	1044	1141	1211	1394	1472	595	638	721	822	841	785	1679	1353	1419	1531	1530	1443	1353	1365	1742
TGME49_237585	1	1	1	1	7	6	0	0	4	6	2	6	4	2	2	38	41	51	33	29	43
TGME49_237595	5	4	8	9	7	8	13	8	2	12	15	8	17	7	15	137	126	104	50	58	46
TGME49_237600	731	784	891	1179	1322	1325	493	479	425	604	602	562	959	819	871	709	773	796	1130	1215	1410
TGME49_214070	25	17	23	57	49	18	92	84	106	130	128	114	30	26	40	148	192	176	158	274	235
TGME49_214080	4798	4669	5406	5402	5859	6597	6565	6484	8266	7389	8242	8235	9325	7483	7550	19714	21954	18786	31071	32351	37149
TGME49_214090	3847	3557	4007	4157	4696	4520	1756	1766	691	3128	3043	2620	4711	3813	4133	2206	2175	2234	2441	2146	3140
TGME49_214100	2403	2705	2512	2086	2409	2204	833	825	953	1714	1638	1377	2129	2071	1955	1689	1503	1496	1132	1234	1605
TGME49_214110	1208	1278	1273	1270	1272	1395	540	568	433	844	818	713	1647	1424	1422	1141	1073	926	980	856	1232
TGME49_214115	1	0	0	2	1	2	2	1	0	0	0	3	0	1	0	0	0	1	1	0	2
TGME49_214120	385	365	402	425	492	525	172	140	109	393	326	292	423	370	403	502	476	483	438	432	609
TGME49_214130	930	944	1011	941	1175	1092	553	560	488	724	745	687	1537	1187	1230	728	705	680	583	586	845
TGME49_214140	3740	3809	4505	5315	5968	5535	2416	2284	1795	3278	2904	2618	4331	3448	3650	2732	2489	2399	2848	2635	3330
TGME49_214150	1289	1094	1202	1299	1432	1415	620	519	674	895	769	828	1507	1470	1411	1150	1094	895	1003	965	1304
TGME49_214170	900	862	1053	1206	1331	1298	509	471	394	720	623	568	1359	1109	1056	875	977	938	1198	1144	1500
TGME49_214160	11	13	23	20	36	6	10	8	12	24	18	25	14	10	13	7	28	18	8	16	23
TGME49_214180	3364	3440	3631	3276	3556	3631	1915	1884	2017	2873	2762	2836	5314	4464	4747	3859	3768	3361	2572	2623	3516
TGME49_214190	393	370	395	432	479	474	313	303	355	509	400	427	723	635	586	620	676	592	788	775	923
TGME49_214200	1028	1088	1235	1586	1819	1634	772	715	675	813	783	756	1602	1145	1182	1230	1214	1218	1200	1202	1530
TGME49_214210	4828	5069	5543	5748	6863	6595	2820	2828	3562	3925	3694	3870	7727	6338	6274	8353	8326	7366	6044	6018	7804
TGME49_214220	6256	5716	6927	5320	6163	6617	5421	5175	6679	5612	6006	6572	10548	9576	8919	5971	6684	5521	4937	5705	6656
TGME49_214230	771	696	740	894	954	870	353	300	216	555	597	512	828	650	709	503	569	497	450	400	551
TGME49_214240	1258	1284	1238	1480	1814	1620	754	744	432	1061	871	969	1773	1395	1442	1236	1120	1116	1173	1113	1482
TGME49_214250	2668	2529	2767	2763	3381	3642	2223	2178	3077	1969	2141	2574	4675	4081	4074	4552	4624	3913	3714	3842	4684
TGME49_214260	856	895	1157	1083	1277	1247	662	668	339	853	860	790	1357	948	1036	698	778	684	1019	949	1227
TGME49_214270	5170	4973	6212	6049	7516	6890	2699	2854	2304	3055	2881	2915	6405	4686	4892	3507	3611	3537	4077	3790	5406
TGME49_214280	598	575	577	569	618	662	200	210	139	437	455	433	934	859	905	938	815	785	553	550	799
TGME49_214290	3093	2957	3303	3063	3844	3515	2001	1985	2669	2467	2363	2726	4318	3823	3803	5515	5520	4821	3379	3381	4167
TGME49_214295	1	3	0	3	2	1	0	0	1	1	4	3	2	0	1	1	2	2	2	0	4
TGME49_214300	1488	1542	1534	1559	1737	1881	788	771	458	1334	1149	1139	1965	1596	1646	1135	1154	1037	1211	1143	1495
TGME49_214310	391	443	529	576	670	727	378	299	330	278	273	292	733	585	625	802	880	743	728	742	923
TGME49_214320	6117	5682	6633	7825	8706	8835	3453	3603	3428	4683	4711	5012	7456	6338	6861	14349	14452	11655	9223	9154	11364
TGME49_214330	160	128	145	186	243	233	136	91	147	160	161	202	161	159	170	196	228	253	268	325	324
TGME49_214340	703	742	725	820	861	801	369	423	463	688	635	627	925	727	736	1073	1061	1074	750	840	1035
TGME49_214350	3120	3027	3315	3555	4190	3741	2646	2581	3288	2283	2410	2442	4442	3518	3468	3354	3576	3324	3086	3088	3983
TGME49_214360	10	21	14	9	9	3	6	5	3	5	0	3	12	6	5	0	0	1	0	0	2
TGME49_214370	608	644	708	881	1008	1059	392	378	373	478	488	502	1165	870	777	730	756	799	885	943	1106
TGME49_214380	509	528	503	415	514	522	228	240	332	315	323	325	694	687	685	830	789	592	549	512	714
TGME49_214385	96	120	131	119	158	138	59	56	60	102	82	88	194	156	183	139	181	161	127	142	202
TGME49_214390	198	165	206	181	212	170	107	103	68	124	143	148	273	235	241	189	182	184	197	172	293
TGME49_214400	511	496	633	441	628	634	459	450	372	344	360	352	1067	798	882	371	402	333	354	353	444
TGME49_214410	2379	2261	2147	1073	1194	1417	994	965	980	3359	3631	3615	4376	3929	3908	3837	3910	3226	1456	1448	2047
TGME49_214420	13	17	30	38	51	43	6	17	13	37	37	14	51	27	30	136	157	167	99	95	121
TGME49_214430	190	189	204	1928	2268	2263	123	101	80	380	389	330	336	260	327	4166	4323	4124	2640	2448	3136
TGME49_214440	6381	6003	6329	6288	7482	7295	3100	3050	3245	4207	4204	4544	10312	9352	9541	6612	6858	5530	3710	3719	4952
TGME49_214450	58	53	73	57	55	59	26	21	15	41	39	37	73	75	57	27	20	25	21	22	33
TGME49_214470	720	766	880	920	908	1016	367	410	313	636	582	596	1114	896	812	954	967	989	1020	1028	1294
TGME49_214480	979	904	1115	1212	1351	1427	854	820	1007	931	826	825	1618	1283	1311	1141	1181	1050	1508	1633	1845
TGME49_214490	901	918	1042	1264	1352	1353	748	687	619	908	783	791	1444	1120	1147	1127	1141	1142	1213	1146	1341
TGME49_214500	925	926	971	1134	1320	1164	476	454	637	985	821	877	1314	1124	1155	1861	1741	1529	1165	1247	1739
TGME49_214510	11	11	14	4	5	9	5	2	1	4	9	13	26	24	16	19	21	25	13	13	11
TGME49_214520	727	723	789	776	983	932	317	280	292	698	677	653	1070	921	923	762	761	769	606	573	802
TGME49_214530	635	693	725	911	1026	1013	372	318	332	487	430	477	831	757	764	930	947	754	865	793	1178
TGME49_214540	1228	1235	1543	1854	2156	2077	1192	1122	1189	873	831	856	2044	1367	1495	733	729	777	1086	1210	1345
TGME49_214545	3	2	1	0	0	0	1	1	0	1	2	0	2	0	2	0	0	0	1	1	0
TGME49_214550	0	1	0	0	0	0	0	0	0	0	0	1	0	0	0	0	0	0	0	0	0
TGME49_214560	1984	2069	2528	2026	2475	2512	1259	1179	882	1585	1537	1427	2951	2031	2233	1215	1191	1148	1335	1362	1602
TGME49_214570	1	0	0	0	0	0	0	0	1	0	1	1	2	0	0	1	0	1	5	11	2
TGME49_214575	743	747	870	755	959	796	938	950	1184	323	364	386	1512	1206	1074	179	144	138	202	203	287
TGME49_214580	764	683	762	554	664	630	513	506	405	1101	1080	1181	1406	1150	1209	1268	1508	1244	693	670	875
TGME49_214590	1254	1221	1531	1631	1856	1741	784	823	703	1287	1253	1245	1953	1639	1674	2155	2086	2101	1904	1919	2526
TGME49_214600	1546	1572	1669	1802	1976	2003	873	800	369	1197	1110	1114	1789	1420	1492	919	858	920	1437	1283	1628
TGME49_214610	865	1016	1018	1008	1180	1161	461	449	292	650	641	597	900	750	757	354	357	369	589	533	670
TGME49_214620	875	921	1001	911	1028	1022	418	345	414	725	736	719	1307	1011	1082	871	906	783	770	849	1112
TGME49_214630	900	821	979	847	918	934	438	429	312	691	685	590	1134	909	950	483	441	460	484	514	581
TGME49_214740	503	543	665	707	711	738	309	313	252	454	404	394	778	540	613	495	456	446	430	458	592
TGME49_214750	1592	1503	1790	2129	2461	2566	1011	971	791	1397	1273	1317	2632	2064	1966	2578	2600	2420	2547	2507	3111
TGME49_214760	208	208	255	440	534	648	114	140	148	216	202	259	278	249	247	424	450	445	339	379	466
TGME49_214770	2213	2264	2698	2846	2822	3034	1744	1787	2196	1551	1447	1412	3094	2449	2475	1357	1484	1421	1970	1983	2490
TGME49_214780	457	455	587	517	677	693	358	363	443	460	476	515	778	605	577	853	862	845	828	916	1226
TGME49_214783	0	0	0	0	0	1	0	0	0	3	0	0	1	1	0	0	0	1	1	0	2
TGME49_214787	0	0	0	1	0	0	0	0	0	0	0	0	0	0	1	0	0	0	0	0	0
TGME49_214790	6341	5871	6237	6911	8118	7956	3888	4009	5648	4781	4829	5203	8854	7711	7652	9935	10175	8785	8087	7979	9580
TGME49_214800	220	214	291	307	328	336	229	276	230	395	373	425	508	297	325	369	421	403	407	387	484
TGME49_214810	493	558	618	476	455	506	228	276	278	350	327	348	705	543	601	458	462	412	525	498	612
TGME49_214820	1109	1070	1158	1333	1597	1445	566	665	533	908	870	941	1915	1521	1455	1967	1897	1620	1350	1351	1957
TGME49_214830	601	648	796	1004	1202	1094	387	366	275	513	483	503	774	637	691	545	615	527	681	677	926
TGME49_214835	141	129	175	174	232	155	122	138	80	159	155	124	221	184	165	307	291	231	128	131	171
TGME49_214840	13212	12582	14025	15352	18537	17400	7933	7889	4836	12503	11349	10632	15817	12792	13531	6591	6386	5940	5956	5495	7192
TGME49_214850	467	470	454	548	604	569	174	197	107	413	373	369	687	559	578	635	632	659	558	548	715
TGME49_214860	0	4	3	4	1	1	4	0	0	4	7	0	3	1	0	3	2	2	0	2	5
TGME49_214870	263	311	368	527	565	546	250	235	270	284	265	247	447	297	291	358	405	418	553	522	669
TGME49_214880	4716	4879	5492	3321	3688	3832	3251	3264	2598	3048	2762	2655	7225	5642	5964	1920	2014	1754	1577	1458	1836
TGME49_214900	1392	1461	1736	2140	2412	2343	793	779	432	1432	1300	1266	2438	1917	2083	1915	1826	1721	1943	1696	2391
TGME49_214910	294	326	395	523	567	509	126	137	131	250	257	286	409	338	355	464	514	388	420	430	625
TGME49_214920	447	458	528	610	723	611	316	339	392	591	517	528	666	591	596	815	753	725	719	848	1103
TGME49_214930	861	849	1014	1020	1201	1094	727	709	708	772	704	741	1333	1024	1124	963	972	888	1014	975	1294
TGME49_214940	26558	24412	26085	17768	23319	22684	12611	12763	15569	15996	17190	17779	41123	36044	36098	21375	21359	16652	9908	10338	14049
TGME49_214950	6394	6414	6939	5886	7300	6885	3278	3515	4044	3934	3800	3767	10533	8516	8615	8508	8234	7115	6274	6114	8193
TGME49_214960	880	956	920	963	1145	1145	428	395	217	772	754	667	1104	918	968	647	510	579	689	653	835
TGME49_214970	6055	6115	7103	5947	6716	6889	4380	4285	3670	4007	3791	3672	9675	7286	7318	3433	3473	3340	3511	3452	4245
TGME49_214980	4664	4561	3955	2731	3413	3522	991	1091	895	4045	3850	3533	6717	6531	6529	4717	4490	3716	2672	2535	3866
TGME49_214990	819	806	1015	1180	1430	1213	416	433	197	848	800	797	1145	937	942	757	760	752	1142	975	1355
TGME49_215010	1715	1701	1927	1539	1592	1646	811	862	709	1157	1039	986	1936	1562	1789	812	845	700	817	848	1035
TGME49_215020	421	403	455	505	567	543	189	208	188	374	370	421	537	526	520	610	601	512	513	503	685
TGME49_215030	796	812	861	1135	1294	1179	446	521	351	573	505	471	1057	842	835	558	554	564	752	768	983
TGME49_215040	1572	1474	1590	1715	1860	1947	772	945	702	1222	1204	1060	2147	1687	1709	1174	1153	1118	1160	1156	1458
TGME49_215050	132	134	158	203	258	223	120	90	39	127	146	108	271	189	222	91	101	112	147	122	119
TGME49_215055	8	12	10	23	26	13	5	11	4	14	14	13	10	10	17	10	27	16	11	27	26
TGME49_215060	1600	1609	1891	1553	1710	1958	954	1053	1318	896	788	903	2296	1914	1945	1232	1331	1082	1298	1175	1673
TGME49_215070	1737	1731	1787	1942	2011	2136	962	984	1000	1288	1308	1297	2535	2061	2301	1610	1553	1456	1336	1418	1814
TGME49_215080	871	840	897	902	1027	958	437	371	230	1016	927	875	1220	1028	987	871	916	753	700	637	865
TGME49_215090	762	806	926	847	945	942	420	350	330	816	767	733	903	907	823	836	819	802	811	761	1133
TGME49_215100	633	613	740	946	1173	1057	392	374	233	608	491	472	899	576	721	401	393	337	520	491	666
TGME49_215110	0	0	0	0	0	0	0	0	0	0	0	0	0	0	0	0	0	0	0	0	0
TGME49_215120	0	0	0	1	0	0	0	0	0	0	0	0	0	0	0	0	0	0	0	0	0
TGME49_215130	756	765	910	905	951	1038	645	664	819	608	596	622	1188	936	884	804	931	804	1027	1102	1244
TGME49_215140	24	24	33	4	19	10	9	5	13	11	10	3	45	21	14	11	9	9	3	5	16
TGME49_215150	4760	4658	6085	5932	6727	6904	3793	3786	2474	3146	2899	2861	6646	5250	5499	2691	2652	2498	3364	3226	3951
TGME49_215160	4402	4059	5023	5194	5859	5971	2939	3033	2738	3026	2941	2995	8950	6944	6998	4809	4803	4166	5170	5081	6203
TGME49_215165	1	1	0	2	2	0	2	4	9	1	2	0	0	2	2	0	4	1	0	0	0
TGME49_215170	2505	2295	2786	1989	2381	2384	1497	1482	1550	1441	1415	1490	3782	3051	3184	2375	2567	2119	1709	1833	2182
TGME49_215180	84	87	102	75	118	95	56	47	76	63	54	82	132	118	110	124	154	125	121	129	148
TGME49_215185	3	2	3	2	4	7	1	5	0	2	2	0	2	4	0	4	8	3	4	9	6
TGME49_215195	21	18	28	12	15	11	17	23	13	24	19	35	26	25	21	20	22	21	48	55	64
TGME49_215210	388	390	450	597	705	662	296	306	293	488	503	546	959	758	745	1415	1359	1108	1179	1130	1495
TGME49_215220	13699	12957	14143	13385	16767	16099	8554	8022	6937	10654	11019	10205	27216	22320	22055	23786	23188	19787	15537	15893	21550
TGME49_215230	1783	1780	1897	1861	2005	1933	826	794	843	1317	1208	1221	2677	2042	2067	1603	1565	1549	1515	1531	2029
TGME49_215250	569	634	643	588	738	725	281	272	209	489	476	436	900	866	873	639	599	561	609	580	803
TGME49_215260	1923	1686	2215	2437	3133	2799	1301	1253	925	2078	1919	1948	2921	2265	2325	2437	2582	2435	2467	2332	2928
TGME49_215270	4	5	1	7	11	4	1	8	2	9	11	7	1	2	1	2	0	1	3	4	0
TGME49_215280	1801	1759	1720	1893	2104	2154	920	911	1035	1349	1286	1295	2725	2308	2432	2587	2575	2370	2180	2140	2759
TGME49_215290	754	788	872	754	895	809	399	429	428	607	600	607	1305	994	1040	733	832	828	925	963	1117
TGME49_215300	824	780	794	826	967	948	360	348	317	587	582	576	927	806	747	907	867	814	782	781	972
TGME49_215320	2	0	0	0	2	0	0	0	0	0	0	0	0	0	1	3	0	0	0	5	4
TGME49_215328	0	0	0	0	0	0	0	0	0	0	0	6	0	0	0	0	0	1	1	4	5
TGME49_215340	11	15	14	35	53	38	18	3	4	20	10	13	49	30	28	25	55	26	43	20	39
TGME49_215343	17	11	11	33	32	40	6	9	1	3	8	11	26	20	20	12	16	14	20	23	22
TGME49_215347	257	300	237	295	270	285	204	170	246	176	205	222	362	314	356	281	290	200	198	228	248
TGME49_215350	2380	2451	2700	2599	2856	2906	1941	2003	2259	1980	1940	1950	3686	2960	2919	1861	2023	1883	2697	2606	3260
TGME49_215360	815	642	714	928	1150	1064	456	395	525	416	457	577	1884	1661	1724	1112	1139	896	429	474	608
TGME49_215370	646	618	769	1055	1180	1122	558	521	384	588	473	469	1059	781	888	604	674	624	824	742	975
TGME49_215380	351	327	408	565	606	615	353	344	239	397	400	407	554	428	374	578	590	554	695	664	831
TGME49_215385	10	8	11	10	7	1	12	11	32	18	13	15	9	1	4	10	21	14	4	11	7
TGME49_215390	255	194	259	261	287	293	216	203	266	254	298	288	376	274	262	636	612	510	368	364	495
TGME49_215400	432	387	520	682	835	820	377	371	465	305	351	378	562	387	350	895	959	856	720	612	936
TGME49_215410	0	0	0	0	1	0	0	0	0	0	0	0	0	0	0	0	0	1	2	3	3
TGME49_215420	561	663	699	661	812	787	443	469	610	447	465	434	735	655	572	597	650	647	719	788	876
TGME49_215425	1740	1735	2010	1973	2212	2069	1115	1111	1670	1192	1101	1219	2053	1639	1686	2082	1853	1714	1644	1897	2090
TGME49_215430	2036	1840	2325	2420	2916	2688	1438	1393	1363	1394	1290	1414	3466	2593	2794	2598	2714	2544	2614	2633	3377
TGME49_215440	1082	1039	1113	1003	1205	1174	467	426	426	837	885	856	1545	1269	1339	1115	1087	931	718	783	1030
TGME49_215450	648	649	775	980	1024	1062	445	426	448	445	471	399	740	606	633	362	324	330	573	560	842
TGME49_215460	16540	15746	17111	18010	21541	20180	11441	11418	18654	11488	12271	13659	26149	21782	21368	46877	47387	41439	26714	27968	34528
TGME49_215470	16644	16891	18173	19595	22879	23795	12784	12301	19840	13225	13923	15293	30260	23942	24585	44303	46389	45865	28883	31704	37961
TGME49_215480	491	473	655	659	662	707	401	430	486	404	433	473	916	664	729	597	589	542	538	526	656
TGME49_215490	5274	5098	6173	7103	8003	7842	4826	4875	5104	5065	4721	5288	9098	7324	7482	8588	9320	7887	7045	7467	8775
TGME49_215500	139	117	148	142	146	145	89	64	80	140	123	125	73	77	73	51	48	61	107	150	142
TGME49_215510	688	766	863	1053	1245	1270	612	593	678	691	784	717	1408	1102	1131	808	847	834	1051	1066	1319
TGME49_215520	1293	1231	1392	1278	1506	1562	920	872	854	1055	1042	979	1895	1468	1576	998	1011	955	986	1022	1290
TGME49_215530	7839	8004	9052	4811	5051	5556	6384	6368	9420	4589	5002	5268	11391	8868	8643	2739	3190	2611	2256	2386	2540
TGME49_215540	8	10	4	4	2	1	17	5	4	3	2	8	5	2	1	1	0	0	11	19	10
TGME49_215550	549	583	682	664	719	719	380	361	245	313	305	305	813	616	700	288	287	290	329	294	363
TGME49_215560	563	586	713	881	903	909	381	378	319	576	518	529	843	625	682	533	542	517	673	670	853
TGME49_215570	1422	1278	1688	1475	1736	1663	871	757	344	983	826	807	2192	1635	1695	698	825	782	778	777	801
TGME49_215580	124	100	118	139	175	177	87	73	16	95	86	91	300	190	164	61	61	68	67	64	50
TGME49_215590	4741	4310	5005	5207	5966	5805	3399	3237	3294	4160	4150	4280	8165	6689	7060	7236	7052	7014	6135	6378	7439
TGME49_215600	938	922	928	959	1071	1103	638	651	767	1090	971	1016	1539	1290	1405	1840	1947	1567	1393	1509	1950
TGME49_215610	1436	1378	1509	1342	1612	1496	960	1011	1408	1185	1049	1221	1942	1615	1770	1307	1274	1314	1294	1352	1558
TGME49_215620	620	599	660	808	758	775	260	253	229	612	622	522	721	690	777	487	452	402	473	500	656
TGME49_215640	2191	2390	2494	1784	1863	1856	824	851	593	1348	1285	1169	2658	2336	2342	1119	1096	1042	859	804	1131
TGME49_215650	12	13	10	7	10	1	4	13	2	16	4	11	17	5	7	8	4	5	1	9	8
TGME49_215660	468	431	573	735	695	825	355	325	292	408	363	376	682	491	532	432	467	404	627	663	837
TGME49_215670	0	0	0	0	0	0	0	0	0	1	0	0	0	0	0	0	4	0	4	4	14
TGME49_215680	290	318	363	266	324	359	303	248	325	448	478	519	571	459	477	1304	1223	1213	1569	1595	1824
TGME49_215690	890	850	895	884	974	977	309	346	318	654	560	573	1054	910	992	810	727	689	567	632	886
TGME49_215700	942	1006	1097	1167	1348	1389	431	419	248	796	779	708	1147	946	927	868	873	833	966	841	1131
TGME49_215710	913	854	873	1059	1169	1187	332	374	298	705	763	706	1387	1150	1182	1083	1125	1064	1048	1000	1389
TGME49_215730	870	938	992	1309	1495	1281	645	679	738	904	816	898	1327	992	1038	1443	1423	1304	1443	1538	1817
TGME49_215740	696	621	696	851	1089	1015	416	355	297	502	554	515	989	832	753	1131	1072	969	932	951	1268
TGME49_215750	235	233	263	293	336	295	108	116	103	196	203	191	389	313	340	488	404	441	306	270	392
TGME49_215775	7689	7335	7292	6557	7796	7455	5473	5268	7880	10835	11098	10647	10183	8606	8517	13080	13705	12617	13256	13560	15259
TGME49_215785	4269	3967	4973	3963	4589	4363	3697	3502	2282	2523	2721	2627	8338	5839	6343	1813	2101	1964	2123	2108	2387
TGME49_275310	832	922	1010	1130	1305	1353	623	664	645	884	915	928	1498	1268	1285	1793	1865	1663	1454	1578	2154
TGME49_275320	2702	2534	2679	2493	2835	2851	1045	955	740	2395	2464	2242	3392	3264	3056	3174	3291	2920	2766	2931	3833
TGME49_275330	450	526	610	856	901	917	390	425	339	362	461	446	721	530	540	315	283	340	556	535	774
TGME49_275350	527	513	682	937	1081	1124	395	413	350	413	367	356	735	493	496	705	762	706	1002	960	1239
TGME49_275340	0	0	0	0	0	0	0	0	0	0	0	0	0	0	2	0	0	0	0	0	0
TGME49_275355	32	21	41	605	612	616	38	41	48	144	159	119	40	29	16	922	1093	896	1175	1205	1487
TGME49_275360	3	5	11	213	233	265	12	9	9	6	16	9	12	2	5	84	122	127	248	236	312
TGME49_275370	460	428	531	946	1153	1057	340	373	403	301	253	325	779	567	602	875	974	942	975	963	1226
TGME49_275380	4	4	4	724	775	796	0	3	0	1	2	2	4	1	2	408	511	462	460	483	518
TGME49_275390	100	102	105	62	84	76	22	16	22	50	52	72	68	67	43	70	75	60	16	20	29
TGME49_275400	40	35	41	80	129	116	62	61	8	70	60	50	68	41	38	7	15	15	65	22	44
TGME49_275410	366	361	490	696	808	707	297	285	113	457	365	351	405	266	298	157	135	151	322	299	410
TGME49_275420	1004	1067	1088	1206	1305	1314	488	494	364	709	684	627	1377	963	928	593	622	766	827	816	1120
TGME49_275430	1533	1634	1655	1686	1924	1822	852	914	716	1068	943	1029	2100	1520	1648	836	831	823	1083	1030	1274
TGME49_275440	71383	69729	75694	47484	57341	56144	44636	44402	59420	45978	46690	48220	117098	93934	97891	35418	34928	27268	26320	28733	36396
TGME49_275450	1758	1775	1894	2165	2492	2363	882	902	837	1337	1113	1076	2846	2597	2642	1990	2005	1728	1798	1691	2426
TGME49_275460	981	919	797	764	835	904	496	481	557	581	641	638	2017	1761	1803	1508	1571	1113	924	1050	1384
TGME49_275470	2767	2588	2659	2808	3368	3305	1734	1752	1596	1303	1321	1311	6273	5573	5495	1396	1419	1068	1085	968	1318
TGME49_275480	3295	3351	3643	3801	4369	4066	2144	2018	1841	3098	3143	2994	5208	4029	4305	4232	4581	4350	3661	3781	4897
TGME49_275490	1238	1314	1497	1707	2096	1918	751	706	599	1179	1124	1041	1952	1469	1466	1465	1533	1515	1375	1371	1743
TGME49_207005	5	3	1	6759	7771	7416	0	4	3	28	17	19	2	2	1	12083	13635	11508	12218	11903	14594
TGME49_207010	4	1	7	8567	9947	9488	4	3	4	46	64	50	6	15	1	13718	15644	14961	14462	13875	17070
TGME49_296640	1	0	2	5016	5938	5103	0	1	1	17	30	16	4	11	1	7985	8652	7472	7826	8136	9892
TGME49_207015	0	1	5	5561	6211	6015	1	0	3	3	13	11	0	5	2	8637	11089	9269	8933	9482	11028
TGME49_207020	212	211	288	352	343	346	160	124	156	169	173	146	300	215	273	314	322	300	416	439	562
TGME49_207030	16	22	26	36	42	62	29	13	10	26	8	10	51	34	31	2	16	22	46	26	34
TGME49_207040	356	353	425	512	588	543	208	189	144	299	232	232	525	425	423	257	266	303	469	496	569
TGME49_207050	4	1	0	4	5	5	0	0	3	34	28	42	1	2	1	875	960	915	830	888	989
TGME49_207060	7961	7800	8464	7505	8444	8395	4999	5244	6335	5219	4932	5196	11486	9186	9566	6163	6536	5927	4590	4764	5530
TGME49_207065	663	647	749	681	898	833	508	482	444	528	425	510	1363	1015	1069	538	537	527	518	480	639
TGME49_207070	226	250	289	300	328	318	185	163	151	294	253	241	368	254	338	240	275	263	348	334	444
TGME49_207080	616	718	738	846	993	900	366	412	288	502	545	415	1018	688	673	656	648	637	874	819	1114
TGME49_207100	1020	956	1264	1515	1738	1591	524	497	249	731	671	657	1446	1039	1035	633	718	672	1093	975	1402
TGME49_207110	0	2	0	0	0	0	0	0	0	0	3	2	0	0	0	0	0	0	0	0	1
TGME49_207120	483	551	590	857	974	926	365	331	194	602	571	530	695	540	503	564	456	492	572	522	669
TGME49_207130	16	16	22	21	16	20	48	38	52	78	63	75	5	8	4	9	8	20	40	55	48
TGME49_207140	226	205	245	177	220	252	248	263	348	433	475	502	143	127	127	88	99	81	135	135	170
TGME49_207150	54	45	64	21	25	20	187	191	245	248	279	224	14	3	4	6	7	6	70	74	69
TGME49_207160	41	67	49	25	23	13	258	274	296	498	554	466	4	1	3	3	4	2	81	59	119
TGME49_207170	2337	2539	2718	2714	3164	2987	1764	1801	2446	2103	2047	2353	3952	3216	3349	3672	3800	3327	2912	3110	3965
TGME49_207180	404	442	492	671	777	700	290	277	220	391	316	325	664	502	498	359	364	423	470	454	579
TGME49_207200	373	357	421	562	633	608	205	219	187	237	226	235	458	391	372	259	271	259	333	366	396
TGME49_207210	17	11	14	3	3	5	56	92	131	222	248	236	0	1	1	11	12	5	51	38	40
TGME49_207230	557	568	661	693	781	819	408	401	343	689	701	635	978	783	806	635	587	586	678	675	918
TGME49_207240	2304	2322	2667	2552	2749	2991	1945	1895	2326	1985	2134	2138	4020	3080	3072	2196	2640	2262	2320	2446	2908
TGME49_207250	4	4	3	6	7	0	8	8	11	7	8	7	1	1	5	3	0	5	2	2	0
TGME49_301890	131	102	145	232	287	295	135	123	161	208	229	222	279	238	242	397	384	382	621	742	831
TGME49_296121	2557	2334	2646	4278	4927	5032	1564	1474	530	3532	3508	3579	4792	3368	3455	5184	5410	4923	3927	3873	5364
TGME49_296231	3236	3161	3584	4932	5495	5862	1791	1684	1085	4209	4195	4282	5417	4823	4879	6722	6993	6272	4833	5115	6477
TGME49_220060	15	10	13	13	32	6	28	18	20	29	22	28	9	5	7	9	6	4	2	11	5
TGME49_220070	15	13	14	95	111	111	0	0	2	1	4	2	0	0	0	32	31	22	9	21	24
TGME49_220080	9	10	12	70	76	68	0	0	2	0	6	0	0	0	0	20	29	9	20	23	28
TGME49_220090	622	580	709	750	926	917	543	469	604	542	503	574	1120	809	789	735	785	759	868	913	1150
TGME49_220100	1571	1527	1924	2269	2718	2678	1551	1596	1631	1448	1602	1627	3005	2370	2450	3175	3623	3141	3074	3077	3627
TGME49_220110	262	304	312	455	532	496	142	140	107	362	339	311	438	341	354	473	459	484	385	357	497
TGME49_220120	392	396	433	490	583	584	279	271	274	367	312	343	599	410	428	374	442	381	463	445	474
TGME49_220125	7	6	3	1	5	2	1	4	3	12	11	9	17	4	6	8	10	14	5	2	8
TGME49_220128	21	13	7	11	16	7	5	5	0	9	11	11	16	12	7	3	6	7	5	5	5
TGME49_220132	60	81	102	169	240	198	84	85	25	95	95	80	118	66	65	37	36	45	78	82	100
TGME49_220140	220	217	244	311	336	312	170	187	276	175	173	175	337	242	249	159	169	235	310	312	396
TGME49_220145	0	0	0	0	0	0	0	0	0	0	0	0	0	0	0	0	0	0	1	1	0
TGME49_220150	339	292	409	503	432	532	285	277	283	302	324	302	626	484	477	456	502	444	572	548	707
TGME49_220160	475	450	522	672	742	672	242	254	152	433	401	420	786	643	700	520	515	451	527	532	779
TGME49_220170	491	445	482	545	659	547	290	315	340	541	466	554	676	589	593	732	751	692	696	725	1035
TGME49_220175	171	169	185	201	246	204	101	140	71	135	122	148	351	268	283	95	97	117	167	139	175
TGME49_220180	56	58	66	53	87	92	43	39	44	36	66	67	89	88	92	97	84	82	75	83	86
TGME49_220190	195	178	231	246	327	299	87	71	57	203	173	182	252	268	280	176	191	201	201	192	261
TGME49_220200	905	866	938	935	1078	979	492	508	412	830	825	740	1626	1356	1387	1455	1517	1319	1203	1321	1721
TGME49_220208	410	455	472	597	694	587	221	192	176	443	392	370	591	471	465	442	489	503	436	344	462
TGME49_220212	164	208	232	280	297	345	157	153	166	256	239	214	369	244	322	412	374	399	326	347	450
TGME49_220230	560	543	757	885	998	887	367	330	282	573	518	507	940	760	801	706	691	750	825	789	997
TGME49_220240	6847	6239	7320	9379	11782	11997	4440	4509	4277	4565	4569	4839	13663	10957	10942	10753	10982	8944	10224	9884	12720
TGME49_220250	1149	1088	1186	1428	1773	1726	742	846	1072	1024	958	1042	1645	1380	1399	2312	2493	2144	1959	2007	2352
TGME49_220260	366	388	373	498	523	566	273	211	258	415	420	374	754	539	518	857	872	812	613	624	739
TGME49_220270	9809	9850	11403	9409	10604	10426	7524	6965	6297	6567	6081	6074	16668	12832	13629	6717	7278	6274	6044	5540	6938
TGME49_220280	4	1	15	3	10	6	12	5	17	9	8	5	7	18	9	10	12	10	14	8	4
TGME49_220290	12	11	21	30	40	15	22	11	8	39	33	38	11	23	20	13	26	22	36	39	26
TGME49_220300	629	636	711	899	914	878	336	277	203	583	564	462	878	632	636	611	564	527	657	610	856
TGME49_220310	2	7	1	3	4	3	2	5	4	2	5	10	2	3	7	31	17	26	5	13	23
TGME49_220320	349	383	461	444	514	464	213	196	183	303	239	279	509	431	461	319	319	294	318	295	398
TGME49_220330	1169	917	1216	2173	2631	2627	634	600	651	1118	923	895	1825	1446	1595	1170	1250	1176	1880	1813	2236
TGME49_220340	1	0	10	85	94	85	1	1	0	97	62	72	3	5	0	92	83	104	103	103	182
TGME49_220350	1427	1462	1736	1776	2076	1981	844	872	691	1528	1460	1453	2517	1933	2167	1743	1825	1593	1705	1590	2154
TGME49_220360	1296	1336	1511	1265	1344	1354	728	783	540	1091	897	884	1823	1459	1513	1190	1213	1171	1005	1006	1277
TGME49_220370	1046	1112	1261	1215	1406	1350	724	754	582	648	581	474	1689	1213	1341	472	474	499	616	576	737
TGME49_220380	1336	1216	1304	1338	1500	1524	567	523	470	1137	1219	1117	2717	2504	2370	2734	2657	2077	1635	1429	2118
TGME49_220390	1198	1253	1294	1571	1731	1745	713	771	500	1082	935	999	1747	1322	1463	1489	1501	1331	1572	1440	1952
TGME49_220400	15880	16370	18140	16176	17858	18828	17003	16150	23924	12127	13212	13927	34176	27987	28348	16910	19124	16987	17276	18060	20804
TGME49_220420	69	103	89	27	21	25	54	62	62	52	40	40	115	79	59	57	74	69	123	114	139
TGME49_220425	0	0	0	0	0	0	0	0	0	0	0	0	0	0	0	0	0	0	0	0	0
TGME49_220430	448	495	636	671	747	716	343	319	282	408	365	357	658	496	497	292	328	374	524	534	693
TGME49_220440	1021	980	1225	1398	1418	1477	684	641	490	455	440	479	1337	886	884	433	417	532	785	792	974
TGME49_220450	418	413	516	587	668	649	280	335	331	304	259	262	603	446	453	239	235	245	316	360	445
TGME49_220460	40	30	31	24	18	15	22	21	26	29	54	52	47	86	66	63	87	71	39	51	61
TGME49_220470	2009	1869	2037	1543	1833	1719	817	742	643	1595	1386	1395	3577	2917	3185	2481	2289	2041	1664	1761	2160
TGME49_220480	559	541	487	468	538	526	206	185	191	453	425	433	782	807	858	666	619	615	457	433	658
TGME49_220490	846	764	969	1217	1485	1399	689	703	802	746	789	778	1277	1101	1107	1534	1459	1294	1291	1242	1576
TGME49_220500	2629	2786	2616	2693	3186	2987	1424	1429	1832	1993	1919	1928	4097	3664	3482	2975	2859	2664	2238	2363	3040
TGME49_220510	743	783	828	898	1118	942	491	463	346	705	653	659	1583	1198	1351	1237	1174	1139	1284	1249	1504
TGME49_220520	1276	1058	1419	1207	1655	1319	544	530	87	1028	1032	992	1593	1027	1152	368	370	316	379	299	466
TGME49_220525	149	110	134	112	150	125	51	49	20	132	102	100	131	117	132	47	50	35	40	44	40
TGME49_220530	855	804	862	676	772	677	268	254	187	607	611	504	997	896	917	368	411	314	345	331	458
TGME49_220540	266	248	229	361	399	391	80	118	104	227	192	191	343	367	352	374	338	316	285	274	414
TGME49_220550	0	0	0	0	0	0	0	0	0	0	0	0	0	0	0	0	0	0	0	0	0
TGME49_220560	14	6	11	6	4	7	6	13	4	29	16	14	4	9	4	5	15	6	14	14	7
TGME49_220570	1085	1094	1083	1147	1287	1218	651	675	632	1017	1074	1008	1628	1337	1367	1422	1483	1253	1158	1191	1500
TGME49_220580	5	4	14	6	4	1	9	4	7	20	18	17	3	5	2	0	5	4	6	2	2
TGME49_220585	3	4	2	4	7	5	2	0	3	3	4	5	2	5	1	12	5	4	10	5	8
TGME49_220600	1903	1871	2087	2294	2469	2370	1073	1119	1017	1230	1136	1086	2632	2079	2122	3417	3292	3062	3050	3237	4049
TGME49_220610	1125	1089	1344	1541	1731	1699	511	488	525	722	614	626	1679	1222	1156	1409	1501	1413	1478	1345	1863
TGME49_220620	0	0	0	0	0	0	0	0	3	0	0	0	0	0	0	3	0	3	2	1	1
TGME49_220630	6751	6539	7312	10853	12591	12338	3461	3383	2152	7230	7207	7311	10914	8951	9003	15562	16796	14196	9503	9136	12700
TGME49_220640	1578	1670	1527	1881	2185	2216	634	619	1057	1593	1649	1642	1984	1910	1600	3881	3540	3204	2025	1828	2465
TGME49_220650	23	19	29	42	47	50	5	5	2	12	15	15	8	15	12	14	15	14	34	32	48
TGME49_296340	63	47	49	92	130	84	16	16	12	27	41	36	46	17	25	21	18	25	41	30	42
TGME49_287430	61	93	78	137	145	135	62	35	12	55	56	71	58	70	52	95	78	73	58	43	92
TGME49_287440	127	111	108	174	193	183	37	51	37	100	107	82	86	57	84	45	38	52	40	36	62
TGME49_287450	132	84	142	142	143	153	50	37	31	63	75	75	80	60	63	38	33	56	50	60	91
TGME49_287460	58	62	67	83	97	94	16	19	19	49	61	58	42	27	34	25	27	23	38	39	43
TGME49_287470	610	662	706	824	1061	967	264	277	122	484	408	460	419	333	305	281	295	290	253	237	350
TGME49_287480	2231	2124	2442	2772	3739	3460	1295	1479	617	2103	1965	1786	2048	1645	1846	1045	1027	1011	1361	1171	1693
TGME49_287490	4	3	1	8	3	0	1	1	6	7	0	3	2	1	2	2	3	8	4	4	1
TGME49_287500	2367	2338	2842	3156	3592	3708	1886	1810	1863	2062	1787	1909	3608	2831	2977	2912	3040	2989	3478	3338	4123
TGME49_212740	3	0	4	3	1	3	0	0	0	2	10	0	0	1	4	4	2	1	8	6	10
TGME49_212750	0	0	0	0	0	0	0	0	0	0	0	0	0	0	0	0	0	1	0	0	0
TGME49_212760	97	131	122	202	248	240	99	117	107	149	177	162	220	134	142	286	320	306	331	313	427
TGME49_212770	7787	7502	9005	7436	8148	8590	6306	6048	5258	4985	4917	5116	13166	10050	10782	4280	4640	4209	3619	3357	3940
TGME49_212775	0	0	0	0	0	0	0	2	0	0	0	0	0	0	3	0	3	0	0	0	0
TGME49_212780	1935	1940	2541	2124	2674	2515	1502	1385	875	1156	1098	906	2618	1904	2031	872	781	831	936	878	1160
TGME49_212800	1035	1018	1248	1200	1369	1326	591	670	734	778	696	678	1390	1056	1106	856	924	934	1138	1163	1423
TGME49_212810	76	53	66	94	91	83	16	31	7	61	48	41	40	41	42	97	95	61	89	78	132
TGME49_212820	932	917	1193	1292	1490	1588	696	643	583	924	807	723	1419	1049	1113	911	854	955	1124	1114	1271
TGME49_212830	3	3	4	1	5	2	4	2	10	12	6	14	8	4	2	4	1	8	2	6	4
TGME49_212840	493	523	564	652	647	675	371	358	394	747	765	766	836	669	709	1014	1095	951	809	835	1053
TGME49_212850	1730	1729	1897	1705	1840	1807	1365	1338	1473	1590	1627	1468	2989	2272	2348	1151	1072	1033	980	1144	1264
TGME49_212860	1481	1416	1479	1800	2072	1939	689	670	650	957	930	826	1949	1472	1511	2399	2143	2090	1842	1624	2297
TGME49_212880	4171	4059	4376	4016	4990	4583	1887	2053	865	3432	3230	2788	3183	2531	2806	868	792	893	959	764	1118
TGME49_212900	2062	1982	2057	1610	1815	1746	1215	1071	877	1997	2006	1764	3293	2718	2903	4315	4392	3849	3698	3552	4724
TGME49_212910	10	2	5	7	9	13	2	4	6	12	9	12	14	11	7	34	31	19	23	21	33
TGME49_212920	547	645	649	810	799	832	465	548	627	587	676	658	865	775	731	1087	1145	1039	1045	1141	1420
TGME49_212930	421	433	498	447	592	555	243	304	359	351	323	344	466	392	418	480	573	564	505	546	650
TGME49_212937	0	1	0	3	0	3	0	0	1	0	0	0	3	0	0	1	0	5	3	3	4
TGME49_212940	396	498	492	459	533	505	293	296	282	302	340	269	634	488	465	331	368	315	357	394	485
TGME49_212950	436	444	523	502	524	515	318	293	281	295	245	294	663	557	592	242	268	247	308	302	357
TGME49_212955	73	83	70	124	121	126	68	45	37	72	87	95	185	133	99	132	133	90	122	108	145
TGME49_212960	687	680	655	694	829	757	306	359	334	476	488	497	884	784	760	1221	1161	998	772	849	1079
TGME49_212970	20	31	41	21	37	28	39	17	33	45	63	42	24	14	15	19	26	28	26	62	70
TGME49_212980	10021	9726	11572	8157	9246	9178	5680	5551	5195	5575	5323	5051	14242	11211	11898	4541	4773	4481	3940	3889	4801
TGME49_212990	1004	936	1090	1106	1201	1155	322	444	317	878	698	770	1366	1249	1335	637	543	510	610	523	826
TGME49_213000	351	360	487	495	591	612	241	211	309	318	273	303	531	484	467	425	438	449	494	512	649
TGME49_213010	1503	1416	1679	1798	1996	2002	890	907	817	1010	928	974	2206	1708	1785	1029	994	885	996	986	1344
TGME49_213020	280	296	384	561	724	655	206	218	192	308	322	338	558	423	485	722	697	544	521	488	652
TGME49_213030	2657	2630	2988	2852	3087	3012	1495	1463	1761	1604	1530	1431	3702	2874	3173	2405	2444	2438	2720	2593	3318
TGME49_213040	1167	1207	1350	1133	1382	1241	552	580	453	693	698	510	1507	1228	1242	959	886	835	970	1021	1233
TGME49_213050	4853	4880	5070	4337	4894	5455	3355	3263	4019	2619	2823	2799	8468	7341	7329	2212	2271	1860	1424	1457	1858
TGME49_213060	755	814	921	1399	1810	1767	460	453	268	816	748	742	1225	901	942	1150	1094	1112	1278	1143	1640
TGME49_213065	60	57	59	51	67	59	21	15	34	74	53	73	42	42	40	86	96	64	64	60	52
TGME49_213067	678	814	813	765	905	909	591	682	640	1417	1440	1479	1078	745	755	576	614	624	844	899	1067
TGME49_213069	47	73	71	84	125	118	37	43	48	75	42	52	49	60	65	71	58	62	76	89	92
TGME49_213072	1556	1630	1651	1441	1694	1556	731	740	808	1158	1094	1111	2042	1782	1771	1234	1382	1199	1179	1278	1782
TGME49_213100	251	267	247	334	334	349	101	89	76	296	273	300	407	354	413	529	466	366	284	271	416
TGME49_213115	168	173	184	180	253	210	82	83	76	167	135	167	197	203	211	224	230	223	125	166	266
TGME49_213240	897	796	890	934	1014	1071	333	314	303	785	619	649	1214	1019	1093	1019	899	791	708	655	940
TGME49_213255	56	82	53	118	126	118	26	19	25	58	74	51	70	63	83	104	92	111	104	85	127
TGME49_213280	3679	3551	3956	3643	4611	4770	2662	2644	3641	3071	3284	3685	8173	7238	7627	9210	9578	7969	5351	5516	7172
TGME49_213290	2	2	0	1	2	0	0	0	0	1	1	1	2	3	2	0	5	2	18	6	5
TGME49_213300	510	556	631	833	1138	933	388	338	254	538	508	540	567	464	490	390	411	402	501	445	608
TGME49_213310	610	639	846	957	1073	1031	463	475	314	611	531	466	897	656	657	256	272	263	582	509	719
TGME49_213325	997	1039	1066	1063	1264	1217	420	463	249	896	804	773	1101	913	962	667	589	543	745	631	956
TGME49_213340	12	16	24	20	18	3	9	5	3	8	5	0	33	23	30	38	67	28	14	18	18
TGME49_213350	11975	12166	13141	14407	17209	18283	8209	8288	13084	8224	9004	9577	19522	15719	15897	31058	31631	26440	20673	21430	24951
TGME49_213360	1	0	0	0	0	0	0	0	0	0	0	0	0	0	0	1	1	1	0	0	0
TGME49_213370	1008	990	1204	1250	1374	1366	595	546	311	790	806	677	1235	1013	1063	970	925	876	978	871	1251
TGME49_213380	9	5	5	7	17	12	13	7	0	9	15	9	11	7	7	7	6	9	9	5	7
TGME49_213388	757	785	822	942	1022	1059	456	437	327	608	550	541	1264	917	914	1011	1097	1016	1082	1140	1389
TGME49_213392	3054	2984	3139	3477	3885	3924	1730	1809	1258	2432	2351	2227	4244	3430	3601	2409	2255	2167	2659	2540	3423
TGME49_213400	1855	1769	2098	1777	1962	1874	698	695	579	1305	1194	1038	2364	1927	1931	1520	1592	1351	1183	1144	1505
TGME49_213410	2717	2682	2923	3088	3633	3489	1693	1912	2552	2171	2080	2067	4271	3340	3305	3952	3777	3334	3593	3661	4660
TGME49_213415	174	167	174	161	183	210	45	45	83	123	133	143	229	182	176	318	220	219	175	183	232
TGME49_213420	355	384	501	425	530	520	160	133	72	268	269	268	500	416	427	431	456	491	410	430	644
TGME49_213430	0	0	0	20	19	15	0	0	0	8	5	4	0	0	0	275	257	234	214	182	256
TGME49_213445	1927	1900	2110	2084	2550	2612	1075	1074	869	2101	2021	2132	3119	2827	3039	3667	3830	3393	2441	2449	3428
TGME49_213460	120	90	152	844	1032	943	74	93	102	455	448	433	191	187	172	2746	3061	2832	2541	2243	3107
TGME49_213480	43	39	26	70	53	67	51	42	27	107	105	122	35	23	29	382	416	430	407	411	557
TGME49_213490	503	449	523	534	550	629	323	314	369	396	431	451	861	670	716	858	905	905	631	632	823
TGME49_213500	0	0	0	0	0	0	0	0	0	0	0	0	0	0	0	0	0	0	0	0	0
TGME49_213510	0	0	0	0	0	2	1	0	0	0	0	0	0	0	0	0	2	0	0	0	0
TGME49_213520	654	740	792	998	1069	1032	588	517	509	764	775	781	1376	1118	1020	1357	1492	1268	1248	1416	1757
TGME49_213530	0	1	1	0	5	0	1	0	2	0	1	0	0	0	0	3	0	4	8	5	17
TGME49_213550	1583	1562	1839	1744	1757	2028	892	961	627	1166	1066	1072	2734	2057	2197	1464	1714	1411	1316	1307	1743
TGME49_213560	1	2	0	1	1	1	0	0	0	0	1	3	0	0	0	7	2	2	3	3	3
TGME49_213570	3475	3525	4264	4781	5478	5396	3032	2919	2979	1893	1824	2032	6209	4985	4959	3314	3280	2715	2822	2791	3580
TGME49_213580	17207	13975	15417	15887	22382	20312	13220	13502	25512	13473	16358	15020	26274	20311	19215	34806	30479	22988	23230	30387	31689
TGME49_213590	1645	1612	1787	1538	1811	1742	1130	1073	1418	1134	1153	1240	2432	2211	2152	1665	1733	1423	1313	1490	1801
TGME49_213600	281	287	376	463	531	508	215	198	177	294	297	230	513	410	443	411	447	416	368	376	465
TGME49_213610	4227	4175	4613	4848	5650	5274	2342	2341	2024	4043	3923	3685	6177	5001	4885	3885	4020	3789	4003	4060	5581
TGME49_213620	847	848	990	851	1025	997	1209	1300	880	2490	2502	2278	6527	5665	5835	4868	4289	3661	2286	2361	3142
TGME49_213635	119	153	133	170	152	167	371	405	411	1352	1294	1542	3698	3204	3540	7798	7802	6243	3202	3033	4124
TGME49_213650	875	862	972	1166	1309	1264	672	631	641	753	704	702	1460	1085	1147	1124	1198	1083	1146	1198	1516
TGME49_213660	9538	9361	10882	9715	11736	11025	5760	5429	3737	8911	8143	7590	11549	9081	9605	6015	6505	5397	5063	4882	6441
TGME49_213670	1337	1336	1592	1461	1622	1710	770	814	782	935	930	958	1972	1588	1607	1486	1551	1432	1490	1597	1914
TGME49_213680	317	364	365	465	545	516	247	250	216	261	228	268	630	495	510	391	415	393	339	333	470
TGME49_213690	620	691	782	722	907	923	786	757	985	671	581	583	1182	916	882	730	851	700	907	1041	1193
TGME49_213700	4	5	6	7	5	2	3	7	7	5	7	12	4	0	2	3	1	1	1	6	2
TGME49_213710	1078	1107	1315	2307	2395	2273	738	713	543	957	876	855	1899	1340	1277	1306	1337	1458	2173	2241	2564
TGME49_213720	30	23	33	66	90	84	33	25	49	65	63	75	26	20	17	31	37	47	41	41	75
TGME49_213730	1583	1595	1830	1466	1626	1518	1283	1246	1242	1322	1341	1256	2908	2331	2343	1658	1723	1359	1536	1478	1844
TGME49_213740	829	885	972	1122	1398	1310	568	533	490	878	739	735	1633	1346	1318	1299	1239	1085	906	909	1243
TGME49_213746	265	245	245	364	414	409	231	207	182	298	305	309	409	398	350	582	587	572	548	563	650
TGME49_213748	83	87	112	139	169	134	79	68	51	109	134	113	147	153	155	185	168	157	164	151	253
TGME49_213752	229	245	323	401	428	472	232	257	209	188	125	162	397	283	324	184	136	175	151	161	214
TGME49_213760	3	0	1	2	2	0	0	0	1	0	0	0	2	0	2	1	1	2	1	3	2
TGME49_213770	1166	1103	1318	1475	1862	1735	647	677	654	1088	1017	991	1623	1276	1203	1710	1795	1605	1442	1317	1644
TGME49_213780	125	151	127	212	211	208	61	52	84	202	188	183	137	110	119	199	195	207	205	188	298
TGME49_213790	1110	991	1168	961	1020	1083	481	444	309	784	775	619	1420	1089	1139	601	618	584	614	637	730
TGME49_213800	2760	2791	2754	2435	2648	2537	1691	1672	1820	1916	1887	1828	3853	3461	3553	1912	1883	1721	1836	1883	2314
TGME49_213810	362	336	435	399	432	446	198	217	198	327	314	299	640	505	460	420	396	369	386	386	504
TGME49_213820	1015	1004	1239	1741	2040	1900	712	661	464	814	708	733	593	469	527	729	733	648	933	773	1003
TGME49_213830	970	978	1208	1107	1450	1428	922	892	1090	882	894	913	1576	1266	1388	884	1038	981	1209	1195	1523
TGME49_213840	0	0	0	0	0	1	0	0	0	0	0	0	0	0	0	0	0	0	1	3	2
TGME49_213850	2	0	4	2	6	5	2	2	5	2	0	0	2	2	4	0	1	2	3	10	5
TGME49_213860	0	0	0	0	0	1	0	0	0	0	0	0	0	0	0	0	0	1	0	2	2
TGME49_213870	1817	1928	2026	2267	2684	2616	816	862	782	1217	1212	1244	2422	1930	2119	1322	1409	1382	1285	1377	1687
TGME49_213880	104	132	141	450	502	455	113	159	123	108	92	110	196	183	163	1001	1100	1077	1062	962	1298
TGME49_213885	23	24	46	38	64	46	24	26	8	34	26	41	38	13	42	15	31	16	47	26	42
TGME49_213890	587	579	655	783	901	792	367	298	259	572	525	562	848	679	710	820	892	866	832	773	978
TGME49_213900	3354	3352	3532	3409	4097	3740	1513	1428	1135	2807	2757	2569	4632	3812	3970	4968	4857	4600	3865	3758	5196
TGME49_213910	675	557	745	835	917	900	368	388	289	465	398	390	696	567	602	350	364	325	666	628	823
TGME49_213920	3105	3045	3274	2236	2518	2405	1571	1509	1464	1935	1802	1711	3843	3144	3205	1356	1458	1405	885	978	1215
TGME49_213930	431	461	535	627	646	662	259	246	244	358	344	330	578	469	468	524	534	416	474	505	664
TGME49_213940	6485	6047	6936	6724	8160	7617	5084	4954	7124	5330	5392	6001	10211	9309	9248	11827	11252	9978	8757	9530	10854
TGME49_213950	821	827	1062	855	1006	1026	672	583	523	634	559	548	1222	939	1072	992	1105	1027	1284	1237	1603
TGME49_213960	16	10	14	16	24	0	22	41	7	24	35	13	5	5	17	8	4	6	12	23	16
TGME49_213970	587	553	647	806	951	964	396	391	432	545	539	551	1088	974	967	1254	1224	1155	1066	1022	1447
TGME49_287270	1294	1174	1428	1377	1712	1609	720	738	873	1103	998	1109	2035	1517	1526	1509	1629	1610	1201	1296	1606
TGME49_287260	218	195	254	435	413	424	211	196	154	205	182	157	305	222	218	302	291	297	461	449	484
TGME49_287250	2	0	0	2	4	14	0	2	0	4	1	2	2	3	3	0	5	1	10	13	16
TGME49_287240	9	18	13	12	16	10	5	3	9	9	13	12	29	27	28	10	14	11	55	48	62
TGME49_287235	0	1	0	0	0	0	0	0	1	1	0	0	1	0	1	0	0	1	1	0	0
TGME49_287230	834	799	949	1157	1186	1193	712	709	681	616	662	664	1394	964	1144	1093	1115	955	1102	1156	1360
TGME49_287220	984	973	993	1026	1211	1158	650	612	558	1080	959	918	1865	1472	1479	1217	1203	1073	962	1053	1313
TGME49_287210	2630	2461	2989	2445	2922	2935	1534	1567	2113	1415	1436	1669	3172	2505	2708	1850	1936	1783	2226	2031	2742
TGME49_287200	350	343	424	474	531	535	237	283	247	286	288	347	700	629	549	608	626	507	511	612	691
TGME49_287180	1859	1834	2093	2769	3212	2938	1180	1146	981	1447	1435	1339	2547	1899	1945	2044	1896	1853	1771	1589	2099
TGME49_287170	1976	2006	2339	1864	2019	2253	939	924	936	1415	1322	1298	2813	2218	2331	1518	1423	1256	1107	1029	1296
TGME49_287160	5682	5561	5720	5492	5909	5912	2463	2224	1940	4303	3871	3786	7654	6800	6735	5140	5365	4750	3524	3592	4709
TGME49_287040	1282	1259	1406	3474	4077	3932	1071	1077	1279	2573	2627	2680	3000	2475	2540	11985	12934	11964	15988	15029	18108
TGME49_286932	281	323	340	301	311	361	172	168	51	377	291	338	436	364	327	527	573	405	470	504	606
TGME49_286928	590	571	520	455	603	641	367	450	524	735	757	756	1655	1605	1584	1686	1618	1271	958	1056	1437
TGME49_286920	3139	2957	3122	3098	3471	3467	1568	1406	1392	2285	2354	2242	4407	3781	3779	3344	3308	2948	2604	2651	3309
TGME49_286910	123	155	182	298	340	379	123	119	125	190	150	128	198	124	157	104	109	136	229	179	315
TGME49_286810	117	112	142	166	181	161	66	70	28	102	89	84	201	147	159	112	109	102	133	122	209
TGME49_286800	498	531	553	592	635	643	222	227	202	386	333	304	570	524	463	420	369	435	503	413	520
TGME49_286790	755	833	804	1097	1070	1091	406	475	475	544	468	489	828	773	782	555	549	532	749	771	1061
TGME49_286782	0	0	0	0	0	0	0	1	0	0	0	1	0	1	0	0	0	0	3	2	0
TGME49_286778	0	0	0	0	0	0	0	0	0	0	0	0	0	0	0	0	0	0	1	0	0
TGME49_286770	486	458	513	277	320	364	675	611	908	529	530	522	742	649	633	275	283	186	316	298	336
TGME49_286760	382	464	583	862	1027	986	645	651	639	462	416	409	733	523	641	590	681	682	818	959	1100
TGME49_286750	2446	2580	2739	3266	3644	3470	1444	1446	1361	2268	2294	2391	3580	2999	2801	3370	3399	2988	3154	3110	3947
TGME49_286740	76	105	128	164	149	206	135	126	106	302	306	309	330	285	240	671	672	621	869	806	951
TGME49_286735	178	178	201	172	230	221	101	105	210	168	152	165	249	177	192	272	232	202	200	216	248
TGME49_286730	820	865	959	1210	1305	1258	622	624	645	716	790	866	1584	1219	1265	1212	1274	1140	1184	1202	1449
TGME49_286720	882	909	1039	1284	1525	1377	718	660	864	859	774	939	1326	993	1024	856	798	865	955	874	1086
TGME49_286710	1750	1682	1989	1991	2407	2356	1249	1308	1290	1601	1636	1715	2756	2262	2214	3508	3522	3144	2652	2727	3410
TGME49_286690	722	702	838	1129	1223	1169	490	435	430	647	691	680	1472	1070	1141	1310	1404	1321	1291	1324	1808
TGME49_286680	916	836	1083	1257	1495	1514	869	866	890	899	843	886	1362	997	1046	2446	2449	2233	2466	2294	3056
TGME49_286670	20	19	16	69	43	56	15	14	18	54	67	59	25	24	25	68	75	57	75	103	141
TGME49_286660	1	0	2	3	3	1	1	3	1	0	3	3	3	2	0	2	5	2	2	0	7
TGME49_286650	563	599	664	829	964	1055	500	599	661	570	553	569	877	727	803	981	1048	1011	1175	1174	1446
TGME49_286640	312	416	424	487	568	542	251	233	243	278	287	315	596	394	490	654	655	635	521	594	686
TGME49_286630	2302	2226	2613	2073	2522	2528	1770	1829	2638	1642	1700	1825	3011	2377	2465	1363	1422	1357	2192	2286	2800
TGME49_286620	1239	1297	1483	1612	2075	1919	863	788	629	1155	933	912	1958	1309	1418	921	943	927	1183	1217	1577
TGME49_286610	149	159	210	307	304	311	136	176	157	187	162	176	263	201	194	236	229	265	380	321	389
TGME49_286600	4755	4928	5563	2976	3455	3683	3462	3374	3204	4190	4276	4306	9330	7511	8021	4594	5206	4357	3979	3856	4614
TGME49_286595	33	14	29	32	54	26	42	28	20	32	35	36	35	30	28	13	26	21	42	35	38
TGME49_286590	4683	4783	5232	3386	3680	3802	3731	3492	2857	3324	3179	3062	8407	6647	7224	3442	3689	3250	2989	2875	3526
TGME49_286580	4289	3903	5191	4142	4812	4443	3947	3751	3193	2664	2950	2655	7367	5576	5925	1425	1674	1554	2025	2037	2208
TGME49_286570	2	9	6	11	5	10	5	4	10	3	3	3	13	11	17	10	19	8	13	15	19
TGME49_286560	478	489	522	637	755	623	452	486	703	531	504	545	767	671	649	839	913	857	763	891	962
TGME49_286550	330	263	355	383	385	456	268	219	238	433	439	463	629	484	538	884	933	790	527	601	746
TGME49_286540	6	7	4	6	6	4	1	4	0	11	16	4	32	23	27	19	21	21	5	6	1
TGME49_286530	4428	4216	4973	4420	5282	5458	4014	3983	5365	3431	3574	4014	6441	5208	5332	5195	5468	4755	5625	5668	6798
TGME49_286525	75	71	74	78	101	114	38	47	64	62	68	77	91	109	102	213	209	164	130	144	161
TGME49_286520	190	215	186	263	291	310	111	125	70	250	191	222	291	230	272	282	290	347	325	310	438
TGME49_286510	409	427	488	666	733	760	450	420	410	373	392	342	707	563	555	428	458	443	690	643	807
TGME49_286500	749	718	905	676	806	824	469	476	374	463	516	464	1021	704	867	348	387	365	486	387	487
TGME49_286490	841	798	923	1151	1290	1194	730	727	780	728	724	719	1608	1196	1341	973	973	932	959	930	1183
TGME49_286485	0	1	1	0	0	0	1	3	0	0	0	0	2	2	0	2	2	1	6	2	5
TGME49_286480	815	734	870	1033	1247	1224	643	535	217	746	698	750	1731	1233	1332	1363	1357	1106	1039	1028	1323
TGME49_286470	3862	3807	4122	3886	4696	4852	2343	2266	2338	3117	3275	3512	7533	6441	6506	9498	9510	7827	5718	5621	7657
TGME49_286465	3	4	2	1	2	1	0	0	0	0	2	0	3	5	4	2	6	7	7	1	2
TGME49_286460	207	230	195	191	200	259	97	67	102	83	103	92	289	286	325	241	174	176	128	143	182
TGME49_286450	103719	99027	102582	83064	97022	96849	73186	72410	110640	62337	70571	69674	190161	161711	148682	68993	61668	49521	40277	45260	53572
TGME49_286440	699	632	690	692	842	705	458	467	664	629	679	708	1110	772	750	1424	1339	1317	938	974	1335
TGME49_286430	445	392	482	480	539	497	244	282	280	327	365	364	686	586	556	461	474	492	445	460	548
TGME49_286420	23296	21931	25460	20297	28932	26794	11913	12404	16188	11355	11052	12707	27126	21925	21453	23512	24495	20357	15517	13498	17522
TGME49_286410	1123	1052	1214	1242	1487	1509	552	579	452	1007	932	879	1561	1335	1355	1397	1392	1304	1068	1065	1516
TGME49_286270	1544	1629	1652	2119	2555	2244	861	788	413	1908	1689	1673	1876	1538	1579	1214	1205	1369	1454	1254	1875
TGME49_286265	0	1	0	1	2	3	1	0	0	0	0	3	2	0	0	2	1	0	2	0	1
TGME49_286260	863	961	1016	1015	1051	1055	409	428	323	821	856	755	1286	1016	1099	1478	1521	1360	1048	1083	1333
TGME49_286250	20	23	33	21	42	35	22	32	29	15	10	23	26	15	20	45	27	25	48	60	49
TGME49_286240	2276	2304	2604	1995	2222	2369	1437	1363	1347	1438	1470	1379	4092	3453	3636	1860	1913	1614	1783	1807	2158
TGME49_286230	1042	1036	1248	1407	1557	1536	506	522	392	851	745	609	1084	926	917	545	555	607	766	775	987
TGME49_286220	291	374	356	470	531	509	215	203	211	344	319	351	587	490	489	684	715	570	534	541	656
TGME49_286210	754	718	747	817	923	966	302	319	368	477	425	417	938	819	940	902	799	752	712	658	930
TGME49_286200	185	150	242	278	382	352	143	144	49	198	189	128	346	238	313	168	161	159	212	168	242
TGME49_286190	1464	1370	1566	1357	1492	1337	668	669	606	963	851	815	2304	1715	1831	925	830	879	793	747	1070
TGME49_286180	543	621	595	761	852	739	322	337	229	419	399	370	742	491	568	388	381	390	642	578	716
TGME49_286170	3	2	0	2	2	0	5	1	3	2	6	3	4	0	0	0	0	0	0	2	1
TGME49_286160	1307	1257	1492	1707	2069	1860	742	716	413	1143	1101	943	1372	955	946	610	553	624	889	857	1201
TGME49_286150	13	10	3	1	3	1	19	17	28	20	22	26	17	15	18	6	6	1	14	6	12
TGME49_286140	1103	1029	1301	941	1075	1095	462	490	420	619	578	568	1527	1155	1310	599	724	658	668	678	829
TGME49_286130	287	202	289	424	493	483	186	136	220	229	225	254	336	318	276	451	376	335	414	423	521
TGME49_286120	3831	3713	4482	4174	4877	5174	2720	2701	2651	3266	3157	3419	5637	4520	4313	4047	4562	3895	4050	3957	5185
TGME49_286110	0	0	0	0	0	0	0	0	0	0	0	0	0	0	0	0	0	0	0	0	0
TGME49_286100	0	0	0	0	0	3	0	0	0	1	1	1	1	0	0	1	2	0	5	4	1
TGME49_286090	10589	10243	10714	8931	11495	10918	5242	5384	7487	9291	10165	10534	14141	12399	11994	19436	18569	14391	9808	10430	13360
TGME49_286080	1476	1471	1684	2015	2223	2227	1015	1009	677	1252	1101	1098	2152	1586	1618	1610	1699	1446	1725	1655	2263
TGME49_286070	89	85	90	95	126	119	72	64	89	99	101	128	117	90	85	186	188	159	133	150	148
TGME49_286060	38	24	36	50	50	12	51	38	29	55	52	61	43	26	35	11	12	34	29	18	22
TGME49_286050	1234	1263	1451	1558	1770	1727	814	821	680	879	823	846	1784	1491	1534	788	757	723	790	800	1001
TGME49_286040	0	1	2	0	0	0	5	2	5	0	0	1	0	0	1	5	4	2	8	15	12
TGME49_286030	773	793	1025	996	1237	1086	577	494	308	598	510	454	1176	924	994	522	561	568	663	680	914
TGME49_286020	94	91	100	3304	3538	3860	22	23	13	562	547	510	156	112	160	8297	8152	7067	6212	5946	8260
TGME49_286010	443	409	395	1549	1875	1834	143	141	135	1034	1031	1036	737	662	685	4748	4953	4132	3518	3258	4613
TGME49_286000	126	115	109	1096	1236	1285	95	95	80	935	920	761	179	144	182	3597	3559	3152	2308	2471	2945
TGME49_285990	574	594	718	620	737	713	314	292	243	305	314	351	890	724	671	381	393	358	339	341	489
TGME49_285980	3982	3887	4485	3979	4811	4723	3256	3295	3680	3556	3646	3807	5973	4836	4621	5414	6158	5567	5594	5931	7366
TGME49_285970	489	539	557	718	735	813	329	304	255	490	473	458	840	580	581	764	783	696	763	808	1040
TGME49_285960	0	2	0	0	0	0	0	0	0	0	0	0	0	0	0	0	0	0	0	0	1
TGME49_285950	461	449	461	545	694	636	281	242	187	446	496	460	834	644	617	981	997	854	682	575	748
TGME49_285940	7	3	6	7	6	1	2	1	2	6	6	7	9	4	8	14	9	3	16	19	28
TGME49_285930	687	760	758	512	532	536	465	444	517	529	488	543	1076	1071	1031	676	678	572	631	655	748
TGME49_285920	46	23	18	9	8	14	10	10	5	4	3	5	88	79	52	19	30	24	3	10	14
TGME49_285895	772	766	886	977	1246	1072	474	472	209	612	520	504	1105	829	864	367	332	310	325	304	409
TGME49_285880	294	351	284	289	326	263	126	138	190	197	203	152	339	368	276	258	199	179	111	132	202
TGME49_285870	6263	6147	6756	2873	3283	3523	4636	4691	5915	3233	3292	3455	8984	7578	7614	1207	1419	1074	428	501	583
TGME49_285865	1	4	7	4	5	2	9	2	7	9	2	9	0	0	2	4	5	6	6	4	1
TGME49_285860	448	429	545	1064	1326	1260	454	466	647	1029	1031	1099	1232	999	1005	1329	1527	1412	1550	1551	1844
TGME49_285850	733	728	888	1355	1437	1438	648	603	608	646	653	731	1154	969	940	1501	1470	1452	1217	1257	1567
TGME49_285840	618	625	751	1059	1138	1061	407	369	336	562	553	592	826	625	665	1009	945	909	903	785	1164
TGME49_285830	851	888	1046	1093	1224	1169	638	539	408	821	640	651	1034	839	842	439	410	473	634	669	834
TGME49_285825	7	7	10	15	17	8	3	1	7	6	5	3	24	14	11	15	10	16	20	25	27
TGME49_285820	3	2	6	1	3	4	5	1	1	2	6	0	4	3	7	14	21	16	7	10	14
TGME49_285810	402	428	434	357	455	427	259	226	162	382	351	333	601	526	512	398	391	363	392	393	505
TGME49_285800	1018	957	1023	1877	2073	2096	370	402	272	1142	1216	1116	2076	1891	1820	4441	4077	3286	2212	1990	2893
TGME49_285790	0	0	3	12	10	11	0	0	6	3	7	12	12	15	22	88	81	80	29	38	67
TGME49_285780	620	633	694	693	796	784	367	384	205	585	555	467	776	613	626	340	324	305	375	364	394
TGME49_285770	10	13	10	10	11	13	2	7	1	6	9	9	14	12	10	49	41	36	58	58	90
TGME49_285760	453	517	605	674	778	810	308	282	227	421	378	387	849	691	630	636	604	518	700	649	918
TGME49_285750	472	551	583	687	760	751	439	385	480	433	396	420	895	643	613	425	392	389	464	427	552
TGME49_285740	22	25	38	40	50	63	14	14	2	36	30	26	45	31	48	43	34	35	49	37	61
TGME49_285730	266	298	273	359	393	380	133	141	101	244	214	225	385	320	316	285	339	321	345	401	501
TGME49_285720	436	452	517	587	608	591	197	244	212	437	435	399	732	598	591	649	645	572	666	581	806
TGME49_285710	1230	1090	1362	1359	1616	1677	735	730	821	1352	1336	1496	2033	1578	1597	2023	2097	1852	1656	1583	2090
TGME49_285700	351	363	445	519	603	512	243	243	270	382	415	343	593	413	426	355	366	337	458	488	608
TGME49_285690	0	0	0	2	1	1	0	0	2	3	0	2	5	1	2	24	7	8	3	9	14
TGME49_285680	807	839	856	818	927	1009	455	497	606	594	613	649	1157	1038	1007	1328	1243	1244	1113	1192	1376
TGME49_285670	465	500	559	734	734	775	248	247	188	368	377	329	765	624	624	1418	1443	1090	763	724	1071
TGME49_285665	9	1	4	11	24	19	0	4	2	12	3	12	14	10	7	58	84	70	33	46	44
TGME49_285660	702	718	793	941	1058	1094	381	438	304	720	591	636	956	798	826	1112	1082	981	872	892	1140
TGME49_285650	1269	1177	1531	1375	1632	1542	1018	1042	665	750	620	645	1571	1160	1261	373	400	421	408	391	424
TGME49_285540	507	512	569	751	889	782	294	293	220	371	342	389	706	611	538	608	676	710	536	488	663
TGME49_285530	200	222	250	302	295	338	133	140	114	180	158	149	298	219	235	208	190	127	230	269	273
TGME49_285520	421	409	504	695	760	667	248	283	190	356	345	265	602	445	396	415	379	408	547	585	712
TGME49_285510	1412	1276	1549	1544	1980	1859	856	954	1223	1024	840	895	1581	1236	1381	1024	1071	1015	1348	1332	1700
TGME49_285500	1339	1364	1465	1582	1773	1725	803	758	686	1308	1187	1206	1870	1509	1602	1541	1511	1373	1325	1329	1554
TGME49_285490	1183	1245	1341	1198	1397	1433	514	429	421	902	855	855	1619	1369	1384	764	708	618	638	622	844
TGME49_285480	1067	1117	1049	933	1061	1109	382	404	256	611	573	574	1606	1314	1470	496	552	411	357	365	502
TGME49_285470	107	96	126	127	145	31	134	144	190	145	132	105	100	100	107	77	103	131	86	116	100
TGME49_285445	3	0	2	4	6	0	3	1	4	19	4	8	5	3	0	9	9	14	41	30	29
TGME49_285425	550	603	728	633	707	699	416	377	187	365	389	345	820	595	675	217	250	217	272	234	232
TGME49_285410	0	0	0	0	0	0	0	0	1	0	1	0	1	0	0	0	0	1	1	0	4
TGME49_285400	1	2	1	4	0	4	0	0	0	1	2	6	2	2	1	5	6	7	14	7	19
TGME49_285350	0	0	0	0	0	0	0	0	0	0	0	0	0	0	0	0	0	0	0	1	0
TGME49_285300	1	6	2	0	0	1	1	0	9	1	0	0	1	0	1	2	0	1	2	0	1
TGME49_285290	1285	1176	1381	954	1142	1056	850	873	790	829	852	854	1778	1361	1482	812	798	762	752	712	838
TGME49_285272	322	302	386	510	464	475	200	184	194	329	344	289	463	399	381	460	422	469	465	498	664
TGME49_285268	295	270	342	463	498	433	161	202	147	303	289	266	453	407	374	462	459	382	454	439	593
TGME49_285260	173	215	204	295	303	345	104	135	126	185	199	151	270	224	204	365	297	337	218	216	320
TGME49_285250	4761	4767	5031	4363	5257	4829	2073	2017	1410	2975	2953	2611	5750	4887	4815	2501	2391	2157	2072	1956	2779
TGME49_285240	4132	4097	4732	4583	4957	5166	2793	2675	2992	3226	2982	3190	6701	5345	5611	3336	3363	3135	3892	4073	5220
TGME49_285230	1367	1284	1448	1504	1760	1751	736	714	678	1106	1091	1122	2107	1781	1710	1944	1955	1769	1621	1609	2252
TGME49_285220	329	331	330	484	450	544	175	178	115	241	240	210	493	330	391	318	311	333	462	445	579
TGME49_285210	658	616	791	749	902	776	395	455	249	518	409	414	905	690	805	326	391	476	627	588	710
TGME49_285200	327	315	399	550	726	643	274	316	205	303	306	281	563	409	420	542	539	552	617	543	787
TGME49_285190	1390	1346	1366	1363	1595	1605	622	623	532	932	915	917	1986	1523	1499	1431	1282	1212	1273	1258	1576
TGME49_285180	1572	1410	1741	1524	1814	1720	969	925	405	1140	1095	947	2102	1466	1718	757	723	735	897	840	1227
TGME49_285170	222	236	269	322	375	365	138	135	108	262	199	205	339	245	283	349	349	356	329	296	427
TGME49_285160	0	0	0	0	0	0	0	0	0	0	0	0	0	0	0	0	0	0	0	1	0
TGME49_285150	738	803	790	654	687	669	508	413	471	533	571	551	975	882	965	569	582	539	431	395	532
TGME49_285140	1664	1824	1664	1339	1592	1445	732	670	465	1483	1413	1054	848	790	840	348	308	325	256	299	449
TGME49_284780	2257	2339	2737	2885	3297	3330	1399	1400	850	1699	1691	1429	3160	2243	2434	1850	1988	1802	2550	2472	3161
TGME49_284680	26	11	14	8	23	15	5	1	11	15	4	10	28	28	22	18	19	19	2	8	20
TGME49_284670	1	0	0	1	0	0	0	0	0	0	0	0	0	0	2	1	5	1	13	8	8
TGME49_284660	337	299	296	355	385	430	333	328	413	358	372	317	550	472	494	508	592	506	477	518	651
TGME49_284645	453	439	607	746	924	907	345	381	195	341	333	304	572	339	403	291	249	301	444	364	476
TGME49_284630	845	692	987	888	1058	1126	719	776	909	695	781	855	1407	1005	1043	1810	1914	1554	1191	1225	1571
TGME49_284620	669	694	838	873	997	944	420	412	206	476	409	441	894	656	603	163	150	203	361	335	422
TGME49_284615	2	6	7	4	3	8	1	5	2	1	5	3	4	1	4	2	2	0	9	3	1
TGME49_284610	0	0	0	0	0	0	0	0	0	0	0	0	0	0	0	0	0	0	0	0	0
TGME49_284602	0	0	0	0	1	1	2	2	2	1	5	0	0	0	0	0	0	0	1	2	5
TGME49_284598	13	14	16	23	17	24	17	16	11	65	54	52	5	1	5	19	26	31	64	71	81
TGME49_284590	229	191	265	341	389	390	163	111	108	208	186	182	404	335	343	293	370	323	389	398	570
TGME49_284580	272	238	274	269	384	293	112	119	81	211	184	182	512	409	489	376	369	354	316	337	411
TGME49_284570	419	533	635	669	762	717	400	395	473	444	432	438	780	574	630	630	695	731	792	889	1015
TGME49_284560	12856	12804	13844	14555	17116	17212	9184	9358	14105	8809	9324	10305	20350	16241	16302	34692	35925	31479	22331	24479	28141
TGME49_284550	0	0	0	0	0	0	0	0	0	0	0	2	0	0	0	0	0	0	0	2	0
TGME49_284540	1850	1812	2304	2175	2382	2413	1393	1337	1558	1382	1341	1400	2792	2009	2204	1639	1657	1609	1910	1767	2248
TGME49_284530	882	911	878	989	990	1042	408	394	395	828	781	745	1608	1386	1349	1425	1515	1276	1242	1223	1626
TGME49_284420	1656	1661	1717	2280	2584	2667	681	769	885	1472	1435	1466	440	402	378	970	1053	892	702	732	974
TGME49_284310	445	409	506	865	1096	1055	253	253	71	483	479	473	158	108	138	213	236	277	261	240	311
TGME49_284190	1802	1858	2101	1923	2142	2109	961	920	410	1056	1042	1020	2701	2037	2055	921	1082	971	1027	951	1217
TGME49_284180	6888	6947	7376	6676	7527	7503	3585	3495	2695	6483	6176	5628	9314	7813	8069	7709	7596	7107	6819	6595	8802
TGME49_284170	592	537	683	727	884	826	311	395	240	447	394	403	916	700	817	351	307	324	390	375	552
TGME49_284160	122	120	145	227	197	210	67	68	76	119	118	92	203	208	193	217	242	207	160	174	220
TGME49_284050	879	856	1059	1200	1455	1388	504	554	276	767	693	696	1230	924	1006	771	841	818	1048	926	1301
TGME49_284040	976	938	1031	1074	1131	1188	517	539	278	787	853	769	1388	1114	1083	654	602	556	523	473	595
TGME49_284010	1209	1185	1145	924	1072	991	479	391	341	682	610	605	1721	1650	1718	643	690	533	500	480	640
TGME49_283900	794	759	838	858	937	931	440	339	332	680	690	647	1196	1050	1065	964	943	878	781	728	1058
TGME49_283890	207	195	245	333	355	330	133	147	147	207	185	206	319	265	286	331	359	358	235	229	282
TGME49_283882	2	1	4	3	6	3	4	5	2	2	4	7	0	1	1	6	10	6	4	1	6
TGME49_283878	338	330	485	594	687	625	259	254	301	304	204	232	545	354	373	484	485	504	618	643	692
TGME49_283870	0	0	0	0	0	0	0	0	0	0	0	0	0	0	0	0	0	0	0	0	1
TGME49_283860	488	476	564	498	573	517	264	248	274	296	273	265	731	529	536	402	490	463	411	468	526
TGME49_283855	0	1	0	0	3	3	2	0	3	0	1	1	0	2	1	3	0	1	4	3	2
TGME49_283850	4099	3713	4623	4205	5145	4552	2471	2432	2967	2293	2314	2366	6268	5301	5106	4625	4772	4064	3805	3908	4865
TGME49_283840	1	1	1	3	6	9	1	3	3	6	9	1	3	5	4	11	10	10	12	13	9
TGME49_283830	440	421	512	581	606	617	240	227	272	387	358	340	680	614	570	588	585	522	591	562	786
TGME49_283820	771	690	847	1002	1092	1056	435	393	250	726	704	739	1174	847	837	927	870	832	713	715	949
TGME49_283810	806	789	891	615	695	739	321	339	256	628	650	614	919	844	786	379	491	420	251	230	314
TGME49_283800	1493	1503	1541	1004	1072	1041	825	893	1457	972	896	962	1215	1355	1392	1011	1027	963	923	1086	1197
TGME49_283790	1021	907	1360	1240	1453	1411	1052	1035	283	772	682	602	1681	1209	1179	473	431	365	744	711	869
TGME49_283780	4559	4250	4882	4091	4828	4641	3177	3013	3174	3171	3358	3266	8922	7481	7239	5437	5604	5308	4560	4963	6093
TGME49_283770	5	9	2	3	7	5	1	10	3	5	5	1	16	8	8	3	0	1	0	1	7
TGME49_283765	3	0	0	0	0	0	0	1	0	0	0	1	0	0	2	0	0	0	0	0	0
TGME49_283760	330	338	448	546	664	640	177	212	92	269	294	268	667	432	434	344	325	359	321	408	543
TGME49_283740	472	435	448	480	595	566	224	202	260	363	309	379	664	568	588	614	606	587	584	552	688
TGME49_283730	727	717	877	886	892	869	334	389	388	513	421	461	905	719	737	580	562	570	786	730	913
TGME49_283720	269	256	358	393	456	447	195	191	112	279	233	230	509	384	389	305	365	295	437	375	583
TGME49_283710	1630	1732	1912	1784	1898	1872	1122	1063	1230	961	944	883	2129	1808	1885	670	696	727	1061	990	1354
TGME49_283702	1110	1042	1223	1381	1627	1522	580	646	238	815	694	657	1158	935	992	292	370	307	388	324	424
TGME49_283698	16	14	13	41	34	29	8	14	2	22	17	15	30	9	15	4	4	2	7	5	2
TGME49_283590	459	407	467	498	581	617	198	249	168	521	399	465	835	698	730	794	867	695	701	680	874
TGME49_283585	164	160	162	161	174	197	70	73	83	179	179	153	258	222	223	301	279	258	229	238	249
TGME49_283580	284	314	327	368	456	410	181	228	167	334	306	307	638	480	617	515	486	482	644	727	889
TGME49_283570	3	2	1	6	7	13	10	0	0	7	6	5	10	7	4	8	9	7	1	12	4
TGME49_283550	1759	1651	1698	1967	2767	2355	1022	950	369	1892	1851	1716	2247	2031	2044	1755	1419	1305	1219	1080	1566
TGME49_283540	2723	2478	2706	2561	3296	3391	1571	1591	2010	1853	1888	2076	4923	4283	4304	2059	1928	1564	1452	1454	1933
TGME49_283530	1	1	1	2	2	4	2	7	2	7	8	0	2	1	0	3	4	2	1	0	2
TGME49_283520	1739	1714	1892	2026	2378	2299	1135	1089	656	1201	1119	1126	2696	2273	2234	1178	1143	1048	1044	1073	1441
TGME49_283510	3624	3698	3922	3553	3965	3747	2389	2205	1957	2159	2192	2275	6766	5634	5301	3262	3413	2977	2817	2840	3748
TGME49_283500	0	0	0	0	0	0	0	2	0	0	0	0	0	0	0	0	0	0	0	1	0
TGME49_283495	0	0	0	0	0	0	0	0	0	0	0	0	0	0	0	0	0	0	0	0	0
TGME49_283490	0	0	0	0	0	0	0	0	0	0	0	0	0	0	0	0	0	0	0	0	0
TGME49_283480	0	0	0	0	0	0	0	0	0	0	0	0	0	0	0	0	0	0	0	0	0
TGME49_283470	0	0	0	1	0	0	0	0	0	0	0	0	0	0	0	0	0	0	0	0	0
TGME49_283460	0	0	0	0	0	0	0	0	0	0	0	1	0	0	0	0	0	0	2	0	1
TGME49_283450	150	163	182	337	367	416	62	65	54	135	165	149	144	115	108	168	168	150	360	356	479
TGME49_307450	0	0	0	0	0	0	0	0	0	0	0	0	0	0	0	0	1	1	0	0	2
TGME49_307460	0	0	2	1	1	0	0	0	0	2	0	4	0	0	0	0	0	2	5	4	10
TGME49_307470	0	0	0	0	0	0	0	0	0	0	0	0	0	0	0	0	0	0	0	0	0
TGME49_307480	71	48	91	112	127	146	63	48	31	55	70	78	105	66	67	97	128	92	112	120	163
TGME49_307270	378	441	450	808	815	824	283	279	346	526	589	569	120	116	95	259	215	217	262	279	302
TGME49_307260	207	170	247	411	415	482	132	183	126	256	291	293	66	66	67	133	141	100	112	125	189
TGME49_307090	100	109	105	314	324	352	21	10	7	311	279	313	94	118	100	2400	2348	2238	1411	1530	1971
TGME49_307080	0	2	3	9	4	12	0	0	0	3	14	2	1	4	1	24	30	7	28	28	37
TGME49_307070	29	20	23	66	46	96	10	5	4	63	68	60	5	10	10	691	685	543	407	405	604
TGME49_307060	0	2	2	9	10	15	0	2	0	9	7	10	6	2	1	62	49	34	34	21	54
TGME49_307050	16	14	8	65	86	86	5	5	8	62	66	50	22	14	18	764	828	776	645	731	887
TGME49_307045	18	22	31	158	165	180	12	17	9	132	139	110	54	38	44	1991	2292	1938	1289	1344	1910
TGME49_307040	1215	1151	1256	1482	1736	1762	687	660	338	937	904	936	1580	1288	1248	879	866	758	909	869	1102
TGME49_307030	48	32	48	187	203	152	31	40	31	139	160	153	25	14	20	2709	2722	2447	773	771	995
TGME49_307020	855	952	1057	772	796	808	717	661	763	778	797	875	1519	1119	1227	982	1067	802	789	952	1040
TGME49_307015	2	0	0	0	0	0	0	0	0	0	0	1	1	0	0	0	1	0	0	2	0
TGME49_307010	1137	1152	1211	1554	1723	1586	641	640	519	1456	1317	1298	1977	1565	1642	1834	1744	1601	1471	1465	1819
TGME49_307000	411	401	467	429	510	473	249	211	206	328	270	317	623	519	461	545	543	493	536	516	652
TGME49_306990	127	135	122	134	166	143	82	76	70	87	87	96	207	170	134	76	106	88	127	106	146
TGME49_306980	617	552	541	525	500	587	309	305	342	269	348	320	728	614	648	398	431	372	402	470	567
TGME49_306970	1277	1311	1389	1094	1256	1275	653	735	774	850	780	810	1678	1317	1356	756	732	639	636	623	764
TGME49_306960	1039	1089	1365	1344	1622	1636	695	742	859	889	840	847	1555	1281	1321	1140	1205	1100	1352	1362	1652
TGME49_306950	335	322	411	516	571	521	200	186	167	258	281	233	555	470	481	534	533	507	620	601	757
TGME49_306940	10	17	32	42	36	33	26	15	1	12	20	22	41	33	29	18	29	25	41	30	52
TGME49_306930	3058	3008	3217	2994	3767	3557	1984	1805	2163	2150	1944	2250	4271	3448	3386	3169	3340	3099	3233	3131	4025
TGME49_306920	729	768	830	1021	1109	1103	517	508	472	531	555	634	1209	984	928	809	871	802	1031	1018	1150
TGME49_306910	611	676	791	763	881	896	388	385	387	570	524	565	994	701	690	722	743	720	923	949	1254
TGME49_306900	92	95	115	181	224	191	79	76	92	87	136	129	175	87	111	173	171	183	174	175	217
TGME49_306895	1925	1809	2275	1666	1832	1889	1666	1637	1571	1192	1225	1018	3234	2507	2665	1308	1411	1243	1237	1295	1590
TGME49_306890	549	522	693	1028	1362	1240	534	521	189	798	863	761	1353	924	1066	1565	1651	1542	2009	1705	2212
TGME49_306880	4	3	0	1	0	4	8	0	10	4	4	1	9	10	6	16	17	14	1	2	5
TGME49_306870	0	0	0	0	0	1	0	0	1	0	0	0	0	0	0	0	1	0	16	11	16
TGME49_306860	0	0	0	0	2	1	1	0	0	1	0	0	0	0	0	1	0	0	8	3	9
TGME49_308580	1257	1268	1466	1742	1939	1804	770	779	630	1088	1063	976	2104	1532	1589	1596	1460	1477	1308	1272	1717
TGME49_308590	1006	943	1070	1079	1302	1211	617	617	658	828	729	652	1854	1476	1388	1072	1150	1067	1081	986	1354
TGME49_308810	3117	3167	3745	2873	3147	3204	1914	1766	1247	1930	1725	1647	5130	3964	4178	2826	3048	2791	3378	3296	4015
TGME49_308820	95	93	86	150	197	175	77	91	115	90	96	144	203	172	154	315	354	289	416	451	459
TGME49_308830	196	246	242	315	282	300	128	141	149	169	162	134	312	267	303	207	163	193	280	212	307
TGME49_308840	12063	11693	13870	10456	11821	11935	11466	10620	13121	8358	8195	9220	23219	18805	18481	6782	7741	6598	6486	6849	8075
TGME49_308850	391	408	493	407	489	492	271	243	212	265	235	240	539	406	426	185	205	222	271	195	289
TGME49_308860	9851	9650	10449	7428	8071	7962	6363	6265	6056	6361	6534	5929	14732	11989	12261	5953	6145	5735	5347	5472	6759
TGME49_308870	1199	1217	1390	1407	1712	1605	638	639	663	1146	1069	1062	2079	1738	1666	1659	1723	1536	1317	1318	1764
TGME49_308880	726	785	845	1052	1163	1182	380	377	177	679	583	637	954	825	858	912	830	769	812	751	1076
TGME49_308890	2894	2849	3248	3366	4013	3779	1701	1674	1042	2484	2241	2209	3808	2958	3108	2228	2044	1940	2663	2353	3042
TGME49_308900	0	0	0	0	0	0	0	0	0	0	0	0	0	0	0	0	0	0	0	0	1
TGME49_308920	2393	2326	2642	2900	3381	3089	1252	1280	1121	2146	1964	1893	3424	2782	2821	2782	2561	2357	2768	2652	3509
TGME49_308910	0	0	0	0	0	0	0	0	0	0	0	0	0	0	0	0	0	0	0	0	0
TGME49_308930	498	489	643	802	927	952	379	379	442	477	505	525	771	657	654	786	813	717	839	880	1111
TGME49_308940	387	350	367	376	409	416	159	135	101	288	273	287	507	416	427	249	264	216	361	275	375
TGME49_308945	113	135	99	86	100	128	43	43	50	90	69	71	148	150	144	113	84	103	76	119	130
TGME49_308950	2566	2428	2942	4580	5288	5492	2736	2731	2611	2191	2261	2177	4851	4159	4059	8938	9194	7326	8328	7702	10062
TGME49_308960	5	0	5	3	2	4	3	5	0	5	5	7	4	2	1	5	6	5	167	140	218
TGME49_308965	69	78	79	37	66	45	72	56	38	102	95	103	136	102	100	38	49	38	43	53	85
TGME49_308970	2220	2190	2119	1553	1882	1867	1270	1200	1297	1597	1806	1851	5216	4479	4680	1632	1629	1190	1121	1106	1593
TGME49_308980	820	855	914	1040	1191	1252	643	577	486	766	731	728	1340	1047	1075	1000	1126	972	910	876	1088
TGME49_308990	511	477	701	1051	1157	1084	391	446	349	499	375	427	769	564	635	883	865	902	957	1010	1124
TGME49_309000	171	207	260	322	391	415	111	118	72	209	182	145	261	231	275	359	365	288	320	313	447
TGME49_309010	299	291	292	335	374	387	156	140	189	288	229	235	374	284	299	399	392	369	336	353	487
TGME49_309020	202	204	177	239	258	243	120	99	110	198	189	195	284	221	229	331	395	382	255	264	358
TGME49_309025	0	0	0	1	0	1	0	0	1	0	0	0	0	0	0	1	0	1	0	1	0
TGME49_309030	6	15	11	0	1	0	0	4	11	9	15	3	4	8	3	9	10	11	14	18	31
TGME49_309040	2677	2784	3078	2452	2859	2722	1764	1773	1742	2247	2077	2256	4351	3480	3664	2488	2645	2371	2046	2228	2575
TGME49_309050	501	484	549	610	570	696	304	309	301	428	423	434	781	642	617	794	822	687	613	514	759
TGME49_309060	461	411	474	459	569	549	210	214	135	371	309	382	719	600	620	510	515	477	321	380	422
TGME49_309070	538	581	811	669	780	736	328	348	286	419	429	366	811	654	626	576	555	581	589	664	727
TGME49_309080	238	268	356	319	313	319	168	136	124	193	170	152	420	362	361	214	232	201	184	204	224
TGME49_309090	1000	956	1124	951	1088	982	477	459	413	628	718	631	1442	1228	1337	706	749	731	628	737	901
TGME49_309095	7	12	0	2	7	2	6	3	6	9	4	9	1	5	1	1	0	3	1	5	3
TGME49_309100	420	417	311	179	181	227	152	173	144	506	461	453	537	654	607	224	183	192	315	289	411
TGME49_309110	1739	1749	1718	1267	1413	1405	930	934	698	1782	1812	1808	2659	2522	2396	2070	2206	1979	1905	1786	2311
TGME49_309120	17304	16840	18162	22293	25039	25568	11914	11751	17992	14715	15284	15590	27452	24223	25570	47336	48440	47426	30174	33993	36133
TGME49_309130	375	339	448	509	589	587	272	258	90	414	327	306	718	491	477	414	454	364	519	475	635
TGME49_309140	1449	1517	1635	1902	2016	2130	891	813	850	1400	1326	1201	2194	1882	2104	2011	2022	1929	1950	1961	2410
TGME49_309150	39	30	32	33	21	31	20	18	38	31	20	29	45	58	54	84	99	55	85	101	113
TGME49_309160	1079	1088	1371	1255	1275	1173	1037	1093	822	758	768	630	1861	1323	1484	1139	1173	1145	2158	2048	2360
TGME49_309170	727	682	750	746	810	773	390	399	452	633	589	546	1054	869	943	891	870	807	722	732	963
TGME49_309180	74	57	88	121	113	134	59	51	39	40	74	73	146	84	123	96	109	108	100	123	129
TGME49_309190	1252	1264	1127	1150	1299	1341	446	484	420	1158	1176	1064	1807	1704	1572	1513	1626	1421	1169	1150	1530
TGME49_309185	23	33	43	72	69	100	27	34	35	57	80	77	113	70	79	128	120	118	90	109	138
TGME49_309195	262	280	332	431	471	521	231	205	84	214	186	163	482	369	393	129	166	136	138	158	154
TGME49_309200	1528	1480	1760	2015	2260	2251	996	911	669	1113	1060	1017	1991	1709	1783	1305	1045	1044	854	846	1114
TGME49_309210	5169	5062	5769	4221	5025	5239	4575	4490	5987	3712	3773	4297	7983	6507	6597	3537	3802	3447	4136	4694	5185
TGME49_309220	3262	3226	3370	2925	3200	3206	1749	1752	1591	1970	2001	1924	4570	3762	4008	2362	2263	2060	2031	2000	2561
TGME49_309230	16	7	10	10	13	12	1	3	13	17	17	9	19	17	14	40	38	48	23	24	42
TGME49_309240	407	392	529	627	684	732	232	214	151	455	403	350	766	576	617	531	555	457	676	653	911
TGME49_309250	1374	1335	1665	1730	2117	1775	761	746	406	1132	1098	1009	1828	1280	1315	997	865	906	1176	1009	1281
TGME49_309265	1010	1023	1242	1927	2169	2206	868	819	771	872	779	783	1641	1214	1182	585	576	609	1209	1162	1433
TGME49_309280	331	355	407	467	511	456	175	194	172	327	255	288	447	317	414	353	354	357	370	447	531
TGME49_309290	508	514	586	615	735	668	366	292	396	396	436	484	891	687	693	742	827	716	768	721	870
TGME49_309300	1	2	5	59	69	55	1	2	4	49	45	37	5	7	7	487	613	534	984	942	1085
TGME49_309330	0	0	4	6	2	7	0	0	0	17	15	12	1	1	2	204	237	221	413	432	500
TGME49_219348	1	0	4	3	2	2	0	0	5	33	32	28	3	1	2	183	227	219	286	271	351
TGME49_309352	1	8	9	19	17	22	3	3	4	15	19	28	5	7	4	220	279	228	362	339	415
TGME49_309360	0	0	0	0	0	0	0	0	0	0	0	0	0	0	0	0	0	2	0	0	0
TGME49_309370	1280	1241	1363	1343	1462	1368	692	715	460	1013	1039	916	1749	1341	1462	967	909	904	1007	1029	1301
TGME49_309380	1176	1200	1391	1249	1468	1480	709	719	785	853	762	757	1594	1130	1182	744	778	769	812	761	981
TGME49_309390	195	194	300	395	412	453	240	269	233	216	210	229	364	298	212	256	279	330	503	509	627
TGME49_309400	796	807	914	891	1086	998	458	387	316	790	738	699	1116	857	818	810	798	764	871	901	1246
TGME49_309405	0	0	0	0	0	0	0	0	1	0	0	0	0	0	0	0	0	0	0	1	0
TGME49_309410	844	827	924	1206	1525	1445	502	456	510	488	467	498	1077	887	909	435	432	435	679	708	899
TGME49_309420	616	614	633	557	643	590	215	249	160	365	352	373	734	499	588	401	359	380	319	328	463
TGME49_309530	0	1	0	0	2	0	2	0	2	2	2	5	0	1	1	2	7	4	15	19	16
TGME49_309540	0	0	1	0	0	0	0	0	0	0	0	0	0	0	0	1	0	1	4	3	2
TGME49_309550	0	0	0	0	0	0	0	0	0	0	0	0	0	0	0	0	0	0	0	0	0
TGME49_309560	8592	8406	9867	8026	9319	8763	6358	6100	5788	5951	5955	5736	13981	10547	10888	6226	6489	5924	6662	6589	8269
TGME49_309570	718	716	915	1136	1263	1246	607	565	590	715	734	601	966	754	736	940	850	854	1151	1028	1343
TGME49_309580	895	1008	977	991	1158	1133	489	515	534	1071	968	1038	1376	1177	1273	1424	1489	1289	1044	1050	1442
TGME49_309590	79645	75088	85279	50968	57660	56111	54671	52992	60269	38867	39556	39341	117922	93134	98051	32537	34033	28665	23717	25227	29047
TGME49_309600	6640	6478	6839	6231	7509	7393	3812	3951	3012	6116	6068	5475	11975	9677	9940	6279	6337	5369	5066	5021	6731
TGME49_309610	193	270	220	287	329	329	142	139	165	118	96	117	282	258	235	163	182	162	201	201	282
TGME49_309720	1592	1661	1648	1329	1607	1751	784	796	755	1309	1220	1113	2664	2044	2118	1836	1834	1630	1131	1128	1491
TGME49_309730	7017	7001	7818	7120	7806	7582	5208	4971	5813	5598	5370	5879	12339	9823	9872	8002	8825	8108	6516	6984	8539
TGME49_309740	3389	3320	3905	4079	4723	4415	2536	2456	2730	2625	2663	2436	5704	4526	4606	4822	4845	4757	4224	4398	5417
TGME49_309752	2991	2863	3340	3618	4048	3652	2426	2252	2527	2576	2455	2570	4480	3421	3626	4249	4504	4293	4070	4152	5052
TGME49_309760	3604	3261	3811	3911	5184	5112	2674	2563	2742	3896	4504	4303	6928	5842	5863	8144	8260	6406	6181	6192	8111
TGME49_309770	811	787	828	766	786	836	517	488	465	742	770	753	1294	917	976	516	507	470	397	389	552
TGME49_309780	782	774	934	1065	1240	1028	534	592	619	630	623	664	1139	896	949	1267	1246	1200	986	1050	1241
TGME49_309790	354	379	429	492	573	571	282	291	331	343	354	378	699	591	625	989	1008	948	777	863	1077
TGME49_309800	1020	1023	1158	1328	1484	1447	670	692	719	791	750	693	1581	1189	1256	1261	1305	1273	1247	1303	1895
TGME49_309810	16182	15154	15821	16520	21472	20758	9103	8977	14948	9600	10288	12776	19764	17575	16711	36350	35444	31410	21094	22500	27637
TGME49_309820	10738	10312	12135	12681	14790	14982	10148	9766	15097	9140	10093	11380	20308	15994	16406	31779	35727	29761	21730	22892	27160
TGME49_309830	33	33	29	40	59	37	29	24	58	57	26	29	31	34	25	75	90	98	139	135	174
TGME49_309835	0	0	0	0	0	0	0	0	0	0	0	0	0	0	0	0	0	0	0	0	0
TGME49_309840	0	3	2	0	0	0	0	0	1	2	0	0	4	3	0	6	3	2	3	4	2
TGME49_309850	836	755	981	865	1011	1014	620	642	581	569	657	687	1506	1169	1223	756	854	808	716	752	905
TGME49_309860	35	56	74	135	133	130	84	94	106	90	82	105	62	49	43	116	106	128	191	185	241
TGME49_309865	38	36	48	94	95	125	57	65	74	84	54	73	58	35	31	57	59	70	98	125	149
TGME49_309870	233	229	299	523	522	552	320	341	262	217	174	166	373	294	278	301	295	257	441	455	546
TGME49_309880	1195	1150	1227	1722	1949	1910	640	716	459	528	426	471	1959	1765	1698	818	857	755	1021	914	1316
TGME49_309885	488	447	503	372	428	382	246	226	192	440	435	378	543	469	484	98	91	81	128	144	203
TGME49_309890	870	960	968	2331	2742	2773	503	447	286	1117	1015	1000	1267	1101	1102	1404	1268	1190	1341	1182	1583
TGME49_309910	1623	1635	1637	1501	1828	1705	724	679	462	1255	1178	1147	2464	2237	2285	1641	1422	1413	1242	1032	1538
TGME49_309920	702	698	764	761	867	748	241	260	303	620	526	586	1125	913	921	1111	972	901	911	840	1189
TGME49_309930	1274	1318	1426	626	644	657	765	747	609	718	712	651	395	287	288	63	87	92	184	181	241
TGME49_309940	584	521	748	696	813	867	392	424	281	568	479	529	907	666	665	418	482	488	535	484	674
TGME49_309950	410	425	475	728	775	818	294	333	370	315	344	300	592	477	461	746	645	633	696	668	812
TGME49_309960	1221	1137	1273	1858	1960	2007	630	509	470	1103	1040	1082	1889	1551	1596	1988	1981	1914	1877	1981	2538
TGME49_309980	4716	4721	4505	6070	7000	7104	2127	2106	1775	5791	5837	5815	7490	7152	6540	15993	17028	13293	10768	10828	15470
TGME49_309990	458	479	537	1733	2022	1865	492	530	650	1276	1353	1302	1417	1100	1071	2105	2289	1898	2851	2824	3442
TGME49_310000	1570	1521	1909	1612	1893	1884	867	979	753	1211	1065	1004	2384	1842	2078	960	972	916	1070	986	1247
TGME49_310005	530	532	592	441	519	482	259	273	336	357	309	286	604	436	513	288	250	212	222	246	284
TGME49_310010	5021	4936	5399	3380	3685	3688	2849	2599	1974	2535	2584	2225	7826	6025	6259	3207	3541	2910	2662	2509	3285
TGME49_310020	326	272	271	188	223	232	143	168	391	197	236	228	596	462	425	524	455	327	290	379	431
TGME49_310030	4266	4262	4853	4368	5059	5234	3904	3652	4089	3720	4288	4377	9401	7297	7127	6089	6763	5551	4848	4971	6273
TGME49_310040	3615	3371	3672	3374	3982	4035	2840	2821	3870	2635	3015	2950	6759	5219	5279	5880	5823	5529	4991	5130	6338
TGME49_310045	99	114	112	101	105	110	19	30	49	83	105	107	153	143	142	281	223	190	137	128	155
TGME49_310050	538	608	657	704	845	819	377	272	275	519	462	480	947	759	790	795	886	775	786	648	992
TGME49_310055	266	274	267	369	441	363	178	157	114	280	274	287	564	406	409	437	437	396	460	431	579
TGME49_310060	775	771	892	756	847	875	707	667	1050	821	928	989	1180	841	931	1112	1239	1032	1148	1207	1450
TGME49_310070	1837	1765	2016	1753	1889	1933	1264	1220	1494	1304	1150	1259	2230	1868	1837	1542	1685	1466	1627	1783	2188
TGME49_310080	2552	2471	2749	2928	3191	3313	1340	1313	1044	2138	1997	1902	4066	2990	3238	2181	2158	2094	2116	2019	2464
TGME49_310090	18	21	15	24	24	33	7	8	10	11	15	14	22	15	18	25	23	21	47	50	50
TGME49_310100	349	392	430	494	531	521	151	174	114	366	313	333	457	399	426	371	387	372	495	496	654
TGME49_310110	182	218	202	209	234	226	63	78	137	250	168	162	163	217	207	274	231	257	257	276	364
TGME49_310118	397	451	530	626	688	687	185	215	133	408	416	382	635	497	579	507	484	552	514	542	677
TGME49_310122	148	190	169	238	275	326	85	84	38	163	176	149	293	250	244	202	194	206	274	200	313
TGME49_310130	1125	1129	1190	989	1167	1092	487	463	430	786	766	745	1356	1084	1243	767	786	914	883	959	1139
TGME49_310140	477	522	676	612	687	635	277	294	274	359	390	371	635	546	514	338	377	407	559	552	737
TGME49_310150	2685	2644	2938	2491	3012	3047	1950	1831	2004	2318	2388	2524	3999	3296	3384	3543	3591	3343	3208	3322	4079
TGME49_310160	65	51	94	61	41	69	69	69	56	67	62	80	54	47	55	24	35	17	80	74	101
TGME49_310170	3447	3414	3987	4906	5927	5744	2003	2003	1320	2421	2248	2073	5064	3997	4088	3907	3811	3464	3589	3262	4576
TGME49_310173	2	3	10	6	9	7	6	8	6	2	7	2	9	9	7	8	7	9	13	7	13
TGME49_310177	64	52	67	132	155	145	111	89	56	46	40	38	24	7	10	11	19	13	59	72	90
TGME49_310180	1694	1698	1953	1707	2122	2149	952	907	1487	1103	1191	1277	2214	2002	1982	2603	2714	2224	2038	2085	2455
TGME49_310190	726	712	774	868	1065	999	402	382	243	696	560	569	909	814	829	535	469	469	500	477	655
TGME49_310200	293	279	310	303	368	354	123	131	116	260	222	256	395	309	318	389	429	401	382	395	469
TGME49_310210	915	950	940	873	1054	1049	365	379	259	929	842	815	1528	1332	1508	1601	1345	1204	1093	1019	1476
TGME49_310215	0	0	1	0	0	1	0	0	0	0	0	0	0	0	0	0	0	0	0	0	0
TGME49_310220	1829	1706	1994	1386	1589	1767	856	773	378	1091	1081	1016	2537	2035	2144	866	969	843	822	754	956
TGME49_310230	1324	1431	1359	838	921	970	542	512	711	726	634	620	1697	1411	1495	916	929	959	562	624	772
TGME49_310235	2106	2121	2433	1677	1979	1961	1443	1432	1547	1188	1237	1341	3597	2957	3009	1587	1907	1540	1122	1224	1411
TGME49_310240	2572	2461	2909	2036	2452	2477	1665	1653	1420	1434	1393	1300	4750	3546	3713	1490	1480	1263	1042	1159	1333
TGME49_310250	390	386	511	666	811	798	331	300	205	314	306	297	657	528	535	431	439	380	411	414	508
TGME49_310260	0	0	0	0	1	0	0	0	0	0	3	0	0	2	1	1	4	1	8	1	11
TGME49_310270	500	611	755	924	990	1042	385	426	346	438	420	351	772	515	515	454	374	429	756	767	877
TGME49_310275	1	0	0	1	0	0	3	0	0	0	0	1	0	1	0	1	1	0	1	4	3
TGME49_310280	1351	1158	1383	1749	1981	1683	833	735	534	926	859	837	1901	1269	1427	1011	1000	953	1190	1141	1404
TGME49_310290	290	253	332	395	443	434	129	141	116	286	256	240	382	333	328	308	351	320	355	372	468
TGME49_310300	484	507	586	654	771	835	313	254	220	471	440	486	751	547	578	543	576	466	586	638	799
TGME49_310310	493	477	537	765	853	815	261	289	290	498	537	549	640	572	584	672	669	590	626	551	817
TGME49_310320	791	822	925	936	1100	1029	428	434	337	683	699	712	1177	1067	1096	926	975	891	795	842	1076
TGME49_310330	851	823	846	971	1121	1050	436	472	533	859	827	758	1237	1014	1037	1111	1110	1174	1179	1194	1504
TGME49_310340	0	0	0	0	0	0	0	0	0	0	1	3	0	0	0	0	0	0	5	12	9
TGME49_310350	1006	1068	1156	1110	1431	1306	549	560	300	645	521	508	1210	862	947	423	387	451	550	463	684
TGME49_310360	2657	2586	3045	3361	3858	3882	2107	2284	2839	2184	2185	2351	4585	3533	3800	4272	4381	3749	4337	4277	5141
TGME49_310370	1640	1684	1803	1841	1835	2037	775	777	638	1202	1100	1034	2182	1900	1834	1229	1204	999	1282	1266	1808
TGME49_310380	332	323	462	544	650	546	339	304	353	344	339	365	388	289	351	484	491	527	592	589	727
TGME49_310390	4663	4326	4864	5389	6598	6195	2579	2658	1950	3679	3663	3631	9106	7628	7195	3580	3608	2807	3494	3446	4878
TGME49_310400	504	537	644	902	1007	945	745	677	936	540	471	537	802	637	650	420	440	428	759	812	918
TGME49_310410	103	118	139	337	380	350	142	168	99	144	121	89	189	116	110	121	169	201	306	283	325
TGME49_310420	7881	7584	8976	9238	10815	10177	5728	5522	6929	5994	6642	6807	12916	10139	10529	13221	13301	12105	10389	10699	12554
TGME49_310430	3473	3200	3774	4245	4871	4827	2244	2291	1844	2911	2944	2873	5637	4331	4450	4012	3927	3692	3511	3577	4667
TGME49_310440	2207	2120	2586	2056	2285	2408	1508	1467	904	1365	1251	1177	3590	2451	2692	954	1045	999	1815	1614	1906
TGME49_310450	3016	3130	3291	2381	2781	2578	1491	1565	970	1831	1792	1549	4326	3513	3644	1391	1598	1396	1264	1241	1604
TGME49_310455	1	4	6	5	11	0	14	2	9	3	2	15	5	0	2	8	1	0	2	2	1
TGME49_310460	1206	1291	1516	1696	1875	1881	889	981	928	804	689	721	2205	1583	1594	859	914	844	1463	1277	1709
TGME49_310470	4098	4003	4292	4254	4914	5130	2904	2911	3960	2926	3043	3265	7048	5618	5862	5716	5639	5161	4964	5341	6084
TGME49_310480	0	0	0	0	0	0	0	0	0	0	0	0	0	0	1	0	1	1	5	1	0
TGME49_310490	14196	14236	15213	15571	19283	19394	9188	9140	13931	9110	9446	10780	22931	19716	19482	43849	46171	38872	24952	26721	31559
TGME49_310500	684	699	784	736	1000	1012	544	502	665	577	545	508	1075	833	869	728	717	753	883	935	1154
TGME49_310510	174	168	166	161	153	190	75	71	75	97	97	101	178	197	126	203	188	142	162	151	232
TGME49_310515	0	0	0	2	0	0	0	1	1	0	4	0	1	0	0	1	0	6	1	0	3
TGME49_310520	712	693	841	2731	3151	3172	436	437	275	1592	1426	1377	1312	1044	1056	3247	3075	2913	3026	2833	3746
TGME49_310530	767	799	890	1010	1141	1100	421	408	232	784	717	711	1166	880	916	860	765	612	733	668	1001
TGME49_310560	621	601	656	603	652	590	258	233	81	393	346	361	733	525	621	238	294	267	314	327	451
TGME49_310570	494	485	571	709	801	876	440	433	527	610	571	520	805	645	592	854	795	696	610	695	946
TGME49_310580	7	2	4	3	11	7	0	1	3	10	9	4	5	5	4	27	15	26	32	21	38
TGME49_310590	279	335	373	384	475	476	170	201	107	313	268	226	646	545	562	414	398	380	460	473	637
TGME49_310600	792	804	808	828	841	808	373	400	451	580	522	527	1049	953	971	801	785	673	778	797	1094
TGME49_310610	1350	1353	1403	1336	1469	1403	675	733	542	1200	1010	1003	1833	1631	1590	1614	1513	1228	1274	1377	1777
TGME49_310620	1314	1279	1496	1210	1130	1215	815	818	713	920	877	826	2174	1533	1636	786	743	700	732	624	761
TGME49_310630	1170	1148	1405	1332	1389	1402	781	749	742	961	834	839	1734	1301	1413	837	942	905	1076	1161	1349
TGME49_310640	5030	4983	5697	5519	6255	6250	4030	3778	4767	4468	4600	4703	8755	6920	7169	11887	12621	11643	8009	8143	9846
TGME49_310650	11	29	12	23	12	14	13	9	16	32	43	28	17	17	16	33	22	34	24	43	39
TGME49_310660	714	672	778	753	870	914	383	316	350	770	782	768	1111	964	988	1664	1719	1467	1237	1279	1648
TGME49_310670	2042	1977	2422	3195	3610	3741	1748	1634	1449	1964	1996	1956	3532	2567	2724	4750	5558	4884	6315	6166	7497
TGME49_310680	11	7	4	2	0	3	5	3	2	3	4	5	10	8	7	15	17	24	70	90	82
TGME49_310690	0	0	0	0	0	0	0	0	0	0	0	0	0	0	0	0	0	1	2	2	0
TGME49_310700	4225	4042	4861	5249	5930	5781	3490	3506	3358	3373	3558	3601	7363	5607	5774	5880	6293	5861	6349	6235	7643
TGME49_310710	680	630	816	974	1180	1108	573	595	629	595	541	626	1136	872	907	807	833	832	984	1089	1237
TGME49_310720	768	722	808	929	1003	1075	487	475	304	628	533	521	1108	892	970	673	718	686	937	930	1160
TGME49_310730	1138	1134	1365	1168	1325	1329	861	767	731	798	836	817	1655	1256	1305	890	928	965	1063	1067	1246
TGME49_310740	825	870	1074	643	826	772	661	644	551	393	350	331	1237	960	989	495	573	506	612	604	646
TGME49_310750	3606	3799	4318	4113	4675	4547	2111	2296	2033	2256	2132	2060	5209	4003	3932	2503	2312	2297	3277	3050	4003
TGME49_310760	939	1009	1086	1120	1294	1277	616	595	683	804	751	830	1588	1204	1190	1326	1350	1211	1108	1114	1446
TGME49_310770	961	886	1026	1074	1290	1149	652	714	827	662	718	691	1555	1284	1253	913	1056	935	1005	1056	1328
TGME49_310780	25036	24184	27093	23935	28746	29384	17782	17270	20858	19480	19740	21307	55373	45077	46497	30431	31693	25404	20892	21536	27887
TGME49_310790	6539	6390	7203	6255	7443	7550	4208	4145	5940	4203	4281	4742	10800	9076	8759	5428	5481	4965	5347	5403	6528
TGME49_310798	100	156	175	179	250	225	149	118	54	71	77	73	268	176	184	148	157	111	204	169	224
TGME49_310802	496	556	635	638	745	701	393	411	446	312	285	270	750	575	582	577	573	571	615	697	781
TGME49_310810	1268	1210	1506	1193	1295	1263	904	899	901	873	786	790	1803	1496	1369	807	734	731	993	953	1189
TGME49_310820	1060	1064	1138	1248	1262	1350	655	677	669	986	1071	1094	2098	1740	1649	1818	1801	1657	1516	1446	1981
TGME49_310830	12	9	12	4	1	1	3	5	8	8	6	1	24	25	23	25	23	14	19	19	17
TGME49_310840	288	301	356	394	409	379	290	256	335	302	328	307	437	346	387	417	443	428	361	458	597
TGME49_310850	375	361	454	493	537	572	339	337	393	351	329	409	596	512	467	552	516	513	544	547	701
TGME49_310860	1160	1150	1309	1398	1490	1510	740	813	754	1041	1024	977	1976	1778	1647	1680	1747	1541	1661	1608	2196
TGME49_310870	659	597	743	865	957	906	345	457	485	498	408	448	760	610	656	707	665	630	1046	938	1259
TGME49_310885	231	244	226	274	319	283	584	603	802	1234	1193	1061	203	161	185	268	270	194	198	220	287
TGME49_310875	0	0	0	1	3	0	0	0	3	1	2	1	0	0	2	3	0	0	4	1	0
TGME49_310880	0	0	0	0	0	0	0	0	0	0	0	0	0	0	0	0	0	0	0	0	0
TGME49_310900	4235	3954	4822	8668	10164	9957	1962	1870	968	3820	3505	3186	6672	5746	6093	4853	4542	4051	3596	3454	4561
TGME49_310910	550	550	697	766	958	871	352	327	212	557	495	466	555	416	428	201	210	208	465	372	518
TGME49_310920	0	0	3	2	2	0	0	0	0	0	2	0	0	0	0	0	0	3	0	1	0
TGME49_310930	1261	1292	1503	1787	2055	2112	885	885	763	913	779	861	2085	1535	1614	1194	1437	1271	1434	1336	1700
TGME49_310940	3	2	4	7	10	2	4	4	2	8	15	0	2	2	2	0	3	6	1	5	2
TGME49_310950	3171	3098	3476	3898	4485	4137	2128	2166	1651	2596	2419	2373	4159	3359	3401	2799	2765	2505	3157	3174	3667
TGME49_310960	931	913	1060	983	1291	1263	717	745	861	731	801	878	1377	1131	1196	1262	1308	1237	1096	1218	1520
TGME49_310970	2389	2288	2493	2434	2981	2861	1227	1133	620	1635	1585	1370	3127	2419	2513	1186	1264	1274	1026	951	1340
TGME49_310990	0	0	0	1	0	1	0	0	0	0	2	0	2	2	0	6	5	1	10	6	3
TGME49_311000	430	448	545	587	629	617	358	404	485	380	376	441	798	612	666	934	1034	829	724	810	961
TGME49_311010	2250	2222	2511	1954	2372	2318	1137	1281	1600	1372	1363	1576	3473	2729	2857	1820	1963	1695	1462	1529	1823
TGME49_311020	276	230	359	421	461	484	249	221	242	172	242	241	470	371	375	457	495	465	528	479	663
TGME49_311030	1238	1220	1493	1997	2477	2337	837	811	558	950	939	873	1616	1165	1134	859	798	833	1294	1193	1490
TGME49_311040	540	533	695	834	845	764	629	563	613	538	521	520	961	682	709	675	676	653	892	908	1133
TGME49_311050	0	0	0	0	0	0	0	0	0	0	0	0	0	0	0	0	0	0	0	0	0
TGME49_311060	468	474	515	557	613	643	228	252	176	299	297	314	664	595	589	348	330	334	278	305	427
TGME49_311070	977	1045	1213	1472	1619	1453	460	393	229	1054	895	835	1077	807	856	455	469	492	743	652	893
TGME49_311075	2	1	0	2	0	2	1	6	0	0	2	1	1	3	1	0	0	3	5	3	5
TGME49_311080	933	868	1115	1195	1362	1220	570	566	406	799	727	720	1144	978	998	935	1044	921	723	675	1103
TGME49_311090	2295	2228	2786	2476	2755	2779	1451	1478	1608	1683	1433	1532	3413	2670	2876	2150	2283	2048	2363	2537	2892
TGME49_311100	4644	4796	4507	2501	2912	2971	2266	2438	2187	5320	5085	4984	6091	5894	5976	3441	3499	3046	2873	2910	3789
TGME49_311110	574	549	600	781	860	870	430	493	723	687	640	796	872	721	718	918	1042	961	1051	1077	1405
TGME49_311140	552	620	637	636	726	692	254	251	184	608	542	520	767	652	633	798	880	790	503	472	643
TGME49_311150	699	677	671	799	992	939	360	358	369	720	735	701	922	890	798	1053	1026	930	891	870	1200
TGME49_311155	60	68	104	134	119	140	53	46	24	99	77	86	132	131	120	94	91	124	121	101	150
TGME49_311160	1589	1630	1784	1797	2020	1998	933	896	1227	1518	1492	1371	2364	2146	2119	2736	2564	2392	2080	2209	2784
TGME49_311170	0	1	3	0	0	1	1	1	1	1	2	4	0	0	1	0	1	4	3	2	3
TGME49_311180	262	257	336	358	434	412	205	166	170	249	205	203	312	226	214	166	133	225	410	329	452
TGME49_311190	0	0	0	0	1	1	0	0	0	1	0	0	0	0	0	0	1	0	0	0	1
TGME49_311200	0	0	0	0	0	0	0	0	0	0	0	0	0	0	0	0	0	0	0	0	0
TGME49_311210	1243	1175	1435	1554	1675	1597	713	701	483	900	849	903	1804	1430	1498	919	922	855	1060	1022	1342
TGME49_311220	1198	1216	1241	1329	1568	1545	647	699	471	1008	940	947	1864	1514	1573	1484	1433	1288	1242	1143	1490
TGME49_311230	8431	8354	8725	8245	10409	9443	4821	4780	2782	8394	8249	7325	10451	8554	8710	4346	4126	3702	3780	3434	4813
TGME49_311240	10346	9721	11667	12852	14566	14418	6227	6621	5890	6585	6306	6374	15016	11264	11804	10690	10260	9427	8639	8737	11143
TGME49_311250	945	952	1120	1359	1511	1518	458	443	383	832	770	772	1283	1042	1088	988	1012	1023	1347	1436	1815
TGME49_311260	1396	1387	1576	1053	1283	1303	783	799	1077	837	831	869	1706	1445	1429	1154	1346	1065	993	929	1154
TGME49_311270	361	357	480	396	527	425	232	199	143	246	215	200	562	410	388	151	162	142	159	125	231
TGME49_311280	474	514	567	449	492	518	185	270	242	297	272	265	482	489	511	287	261	260	188	205	269
TGME49_311290	1599	1511	1766	1950	2319	2060	988	1037	1008	1139	1102	1172	1923	1686	1678	1163	1212	1265	1587	1518	2093
TGME49_311300	7	10	12	14	16	8	4	6	19	21	19	23	8	5	7	16	18	19	18	29	16
TGME49_311310	3711	3679	3949	3860	4402	4117	2104	2090	1648	2687	2355	2371	5162	4253	4137	2806	2852	2735	2763	2571	3434
TGME49_311320	587	534	562	384	486	448	309	322	295	293	351	339	839	623	603	376	430	387	337	392	481
TGME49_311335	1551	1598	1649	1448	1645	1759	953	839	672	1540	1584	1564	3185	2817	2603	2923	2977	2625	1658	1814	2389
TGME49_311360	2846	2800	3290	3955	4405	4373	1651	1638	1158	2057	1837	1731	4105	3110	3219	3372	3337	3158	3798	3749	5032
TGME49_311370	8	6	7	8	7	4	9	5	17	36	35	24	3	0	2	9	19	15	81	98	126
TGME49_311375	6	6	13	5	5	9	6	2	4	6	3	5	19	9	6	15	23	17	31	45	46
TGME49_311380	295	286	412	376	417	446	261	293	137	1030	853	936	587	415	487	1725	1627	1451	1553	1401	2028
TGME49_311390	201	210	265	532	627	582	213	210	179	313	307	296	353	223	242	779	770	632	594	657	816
TGME49_311400	2595	2518	3015	3261	3580	3627	1888	1780	1189	2052	1992	1863	3800	2763	2916	1885	1941	1852	2565	2443	3041
TGME49_311410	621	703	749	1159	1328	1278	579	505	551	603	592	559	978	812	798	1351	1339	1214	1208	1177	1520
TGME49_311420	2	3	5	1	3	4	3	0	1	0	0	0	7	3	6	2	3	2	2	1	2
TGME49_311425	53	48	51	69	65	9	48	73	86	77	70	59	41	18	44	39	40	59	33	33	29
TGME49_311430	2721	2760	3398	3956	4577	4149	2139	2058	2636	2574	2544	2441	3623	2849	2899	4022	3910	3480	3009	3361	3981
TGME49_311440	466	580	620	871	1029	966	455	467	490	488	509	537	862	726	721	1724	1638	1558	1735	1705	2114
TGME49_311450	188	136	186	203	248	244	93	88	43	188	164	186	267	227	218	266	299	254	249	230	347
TGME49_311460	159	145	211	191	255	202	78	72	78	87	93	102	65	62	55	42	50	72	61	58	73
TGME49_311470	12407	11935	14304	9955	11096	11399	7701	7559	4802	6348	6175	5821	20928	15630	16227	6356	6924	6076	5074	4798	6155
TGME49_311480	2319	2367	2727	3026	3371	3292	1564	1551	1522	2013	2150	1996	3933	3108	2987	4148	4270	4088	3402	3635	4520
TGME49_311485	27	30	40	116	143	144	2	11	4	22	11	8	40	28	20	114	143	141	172	169	243
TGME49_311490	262	191	298	723	752	620	15	24	4	89	122	85	221	151	150	883	1053	955	1162	988	1467
TGME49_311500	463	515	545	712	961	749	395	403	383	539	483	454	785	588	586	776	819	756	998	969	1337
TGME49_311510	3429	3374	3905	4619	5958	5203	2320	2367	1178	2310	2130	2079	3937	3357	3364	1676	1581	1450	1870	1836	2750
TGME49_311625	1044	1130	1241	1268	1400	1393	435	429	227	716	582	576	1213	824	918	395	402	437	635	538	807
TGME49_311640	15	30	33	31	48	49	5	16	1	23	11	14	39	11	17	5	14	5	8	10	20
TGME49_311650	536	569	716	911	1023	980	379	359	297	512	386	352	649	416	451	349	356	383	614	527	771
TGME49_311660	659	638	721	770	981	916	342	350	263	535	508	414	820	531	654	450	382	365	511	534	728
TGME49_311670	105	88	118	173	158	186	79	79	62	98	111	102	201	162	175	210	224	212	393	365	459
TGME49_311680	2048	1944	2446	2181	2669	2689	1484	1540	1853	1228	1146	1312	2433	1972	2250	1329	1450	1296	1673	1783	2030
TGME49_311690	1822	1686	1842	1635	1916	1862	1099	1005	1032	1143	1172	1139	2553	2167	2214	1409	1519	1391	1488	1541	1950
TGME49_311700	2	4	0	4	4	5	2	1	0	36	44	38	0	1	3	3181	3050	3155	1557	1397	1820
TGME49_311710	0	0	1	2	2	0	0	0	0	0	0	0	1	0	7	8	2	3	3	2	3
TGME49_311720	30814	30004	35518	31975	37788	37231	23000	23813	26827	23752	22433	22730	49697	41275	41839	30226	32324	27556	37320	35899	45695
TGME49_311730	129	135	181	203	201	192	159	168	127	88	45	45	171	103	90	46	43	62	112	89	122
TGME49_311740	796	823	879	827	895	898	451	446	402	554	562	532	1094	867	903	343	305	271	407	384	470
TGME49_311750	529	571	614	709	862	863	325	359	332	594	505	605	901	763	761	1229	1296	1127	1113	1101	1497
TGME49_311755	0	0	0	0	1	2	0	0	0	1	0	1	1	1	3	2	2	2	1	3	11
TGME49_311760	1107	1047	1159	1563	1808	1697	767	705	646	942	910	890	1824	1507	1418	1853	1902	1757	1776	1739	2095
TGME49_311765	870	990	1078	1295	1610	1645	487	493	302	783	687	563	1309	1105	1029	1281	1251	1275	1370	1250	1693
TGME49_311770	1924	1756	1940	1299	1359	1554	1088	941	708	1107	1036	939	2518	2088	2096	1085	1116	1082	903	798	966
TGME49_311780	767	745	902	767	807	772	499	481	622	649	708	613	1119	962	930	821	863	780	800	884	1246
TGME49_311790	166	224	272	378	379	397	140	183	204	227	198	210	339	249	240	353	370	342	449	438	649
TGME49_311800	1519	1488	1816	931	1118	1240	927	856	830	725	675	632	2142	1716	1620	1139	1161	982	1041	1069	1462
TGME49_311810	395	425	537	560	616	691	334	275	292	336	290	322	677	514	523	471	603	534	504	418	629
TGME49_311815	21	17	36	30	21	13	9	11	10	12	19	15	38	36	54	38	49	36	16	19	47
TGME49_311820	0	0	0	0	0	0	0	0	0	0	0	0	0	0	0	0	0	0	0	0	0
TGME49_311830	116	111	111	181	257	216	74	97	139	76	101	100	168	134	144	248	247	260	97	175	189
TGME49_311840	2351	2427	2607	2052	2506	2422	1563	1539	1759	1739	1754	1829	4143	3360	3357	3515	3549	3004	2795	2978	3708
TGME49_311850	13	5	15	14	16	15	8	11	8	17	17	10	25	17	16	44	33	31	22	28	30
TGME49_311860	2150	2111	2216	2460	2938	2673	1119	1080	791	1845	1633	1538	2489	2227	2339	1588	1421	1466	1381	1263	1554
TGME49_311870	1842	1750	1982	2415	2880	2756	1210	1276	1378	1795	1771	2027	3152	2479	2417	5988	6342	5782	3647	4055	5010
TGME49_311880	3712	3545	3852	2737	3126	3140	1652	1713	1504	1879	1809	1706	5763	4633	4699	1846	1942	1578	1139	1077	1527
TGME49_311890	1887	1978	2364	2147	2354	2227	1804	1785	1836	1752	1722	1710	3430	2581	2708	2957	3310	3107	3377	3313	3868
TGME49_311905	250	278	297	339	449	355	96	91	75	260	221	264	390	348	277	456	408	378	347	367	504
TGME49_311920	3025	2998	3080	2927	3462	3233	1327	1320	822	2213	2002	1929	3799	3039	3220	2013	1926	1745	1943	1782	2401
TGME49_312050	1870	1788	1940	1611	1868	1739	990	1097	1292	1433	1413	1417	2885	2696	2609	2633	2677	2340	1822	2108	2567
TGME49_312065	2075	2056	2409	2181	2601	2460	1254	1185	957	1624	1543	1516	3017	2249	2264	1450	1509	1508	1559	1547	2047
TGME49_312075	105	87	104	96	152	148	67	90	27	104	76	71	191	119	148	48	44	64	84	77	124
TGME49_312090	12429	11907	12396	14303	17221	17402	8587	8864	13432	9699	10487	11176	19981	16293	16155	41809	41169	36484	24196	26473	31078
TGME49_312100	3625	3695	4261	3808	4206	4309	2793	2629	1832	2492	2444	2134	5105	4203	4260	1664	1799	1594	1335	1206	1587
TGME49_312105	560	435	524	363	462	510	238	223	504	273	289	305	507	470	429	482	412	358	330	355	379
TGME49_312110	2686	2580	3335	3207	3727	3664	2047	2087	1605	2157	2088	2292	4406	3475	3750	2118	2199	1999	2292	2189	2818
TGME49_312120	9	15	19	22	30	25	7	7	11	4	16	12	26	13	9	4	6	7	4	3	5
TGME49_312130	568	527	550	629	689	657	380	311	291	454	458	441	878	895	848	842	722	677	445	514	705
TGME49_312140	815	769	997	1021	1152	1093	372	399	359	563	573	578	1059	841	805	767	695	678	951	883	1172
TGME49_312150	3542	3492	3916	2509	2766	2843	2080	2083	2322	1808	1608	1737	5196	3844	4483	1748	1880	1624	1583	1503	1841
TGME49_312160	2178	2208	2494	2303	2559	2997	1680	1579	2256	1776	1892	2148	3820	3305	3206	3357	3702	3123	3340	3382	4016
TGME49_312175	1023	874	1076	1069	1180	1196	556	706	531	680	641	618	1634	1217	1314	495	493	437	540	480	557
TGME49_312190	1881	1873	2006	1731	2128	2071	1183	1125	875	1507	1420	1402	2592	1991	2179	1145	1253	1276	1145	1141	1492
TGME49_312200	1218	1192	1394	1804	1873	2043	671	688	608	989	950	935	1609	1342	1387	1222	1249	1138	1355	1257	1717
TGME49_312210	384	356	426	525	592	658	218	247	136	254	294	311	696	483	542	422	396	415	448	422	575
TGME49_312220	471	500	494	491	597	578	205	241	215	322	304	256	500	459	463	404	436	378	364	411	552
TGME49_312230	3000	2935	3279	2391	2999	2785	1693	1631	1070	2090	2117	1871	3927	2908	2896	1486	1529	1525	1781	1744	2129
TGME49_312240	4	6	2	10	17	9	3	3	2	5	3	10	8	4	5	15	15	15	70	42	55
TGME49_312245	4	0	2	3	11	6	1	2	1	6	4	5	6	4	2	6	2	2	17	6	15
TGME49_312250	189	182	176	220	282	259	102	115	120	166	171	200	266	226	264	265	292	307	219	215	332
TGME49_312260	849	873	978	1048	1178	1077	482	483	514	849	871	735	1436	1134	1160	1388	1308	1278	1083	1186	1565
TGME49_312270	4589	4498	5369	2630	2857	2894	2906	2838	3183	2316	2258	2244	7268	5623	5921	2095	2334	2021	1855	1778	2300
TGME49_312280	1314	1365	1522	1706	2031	2042	958	958	679	1273	1252	1195	2544	1994	1887	1933	1895	1847	1787	1862	2398
TGME49_312300	2539	2516	2874	2778	3507	3327	1439	1364	585	2024	1727	1733	3286	2611	2700	1094	1134	1021	1240	1075	1377
TGME49_312310	382	413	472	535	564	619	179	171	184	310	277	290	562	501	428	519	528	506	647	643	899
TGME49_312330	1124	1092	1231	707	750	817	2379	2339	3388	4283	4882	4596	702	517	596	452	449	462	853	898	1194
TGME49_312340	391	413	430	660	677	631	273	278	353	356	318	307	522	418	437	533	545	555	666	661	849
TGME49_312350	160	205	202	341	439	407	161	166	156	193	154	148	266	201	186	271	258	243	377	377	439
TGME49_312360	440	481	510	533	552	614	220	273	215	388	327	311	603	435	510	398	410	364	283	305	451
TGME49_312370	227	257	309	404	471	424	143	150	78	241	207	220	443	286	322	302	379	394	344	380	517
TGME49_312380	376	393	499	583	690	737	272	308	366	257	271	273	602	433	430	543	563	590	741	817	976
TGME49_312390	709	761	821	906	949	1041	591	565	710	721	694	768	1341	1089	1096	1308	1361	1259	1205	1209	1502
TGME49_312400	286	327	333	491	502	604	157	214	210	255	262	256	531	463	439	734	717	601	651	673	807
TGME49_312410	123	113	155	200	274	214	109	96	94	162	169	201	205	173	153	189	233	205	193	208	293
TGME49_312420	5344	4845	5071	4733	5648	5672	2309	2229	1722	5292	5096	4833	9092	8065	8446	6604	6148	5080	4246	3960	5815
TGME49_312430	653	640	660	696	752	705	294	265	216	610	636	571	1014	841	840	995	1102	907	766	716	1015
TGME49_312435	0	1	0	0	1	1	3	4	4	7	3	3	3	0	0	3	0	4	9	10	17
TGME49_312440	0	0	1	0	0	3	0	0	1	1	1	0	0	5	1	0	0	0	7	5	4
TGME49_312445	0	0	0	0	0	1	0	0	0	0	0	0	0	0	0	0	0	0	1	0	3
TGME49_312450	0	1	0	0	0	2	0	1	0	2	2	6	0	0	0	1	0	0	9	2	9
TGME49_312460	0	1	0	0	0	0	0	0	0	0	0	0	0	0	0	0	0	0	2	1	3
TGME49_312470	1057	1028	1057	1042	1138	1013	647	644	702	812	863	923	1929	1690	1583	1993	2021	1670	1170	1200	1610
TGME49_312480	401	393	469	562	708	677	182	277	167	244	195	202	635	605	545	692	665	570	528	526	815
TGME49_312490	1888	2058	2406	2941	3334	3263	1320	1345	1382	1497	1442	1454	3120	2538	2395	3327	3325	3313	3319	3342	4436
TGME49_312500	1533	1668	1967	1672	1935	1996	1045	1004	795	1138	1130	1103	2433	1857	1906	1035	1181	1095	1357	1341	1708
TGME49_312510	0	0	0	0	0	0	0	0	0	0	0	0	0	0	0	0	0	0	0	0	0
TGME49_312520	308	350	407	416	456	495	157	154	124	382	326	350	1281	1130	1009	1880	1977	1661	1111	1203	1652
TGME49_312530	1105	1103	1397	1749	1917	1856	844	1000	899	866	885	986	1778	1278	1409	2170	2018	1868	2150	2035	2543
TGME49_312540	26	31	33	28	18	28	18	15	16	9	18	22	35	65	34	25	40	37	23	14	21
TGME49_312560	801	908	1048	1441	1598	1487	591	625	397	915	912	819	1391	932	1059	988	991	985	1223	1195	1588
TGME49_312570	5039	4962	5608	4613	5251	5096	2560	2639	1838	3135	2805	2769	6920	5424	5867	2747	2883	2557	2945	2653	3516
TGME49_312580	1565	1375	1519	1124	1292	1371	613	587	408	951	963	812	2001	1636	1675	1148	1106	1070	926	870	1155
TGME49_312590	1301	1220	1476	1351	1649	1472	718	763	563	735	676	636	1846	1277	1409	1011	1194	1146	1176	1208	1329
TGME49_312600	2162	2131	2323	2190	2671	2622	2303	2345	2997	2040	2340	2406	4665	3849	3658	2132	2097	1914	2045	2053	2606
TGME49_312618	776	683	784	1014	1223	1177	446	494	444	558	547	484	1018	854	862	969	988	883	847	881	1188
TGME49_312622	1611	1646	1991	1389	1591	1571	1045	1049	958	995	940	915	2470	1902	1904	941	1041	986	1221	1170	1431
TGME49_312630	6603	6493	7676	7302	9111	8469	5557	5335	3720	6999	6746	6635	10819	8193	8447	6212	6271	6556	7934	7707	8898
TGME49_312635	0	1	0	0	0	2	0	0	0	1	1	0	2	0	0	2	0	0	4	3	4
TGME49_312640	1986	1891	2226	2223	2496	2288	1662	1699	1721	1827	1771	1912	3153	2334	2587	1898	2043	1847	2192	2107	2690
TGME49_312650	838	878	933	974	1213	1063	460	436	281	722	782	706	1189	981	1009	877	928	924	1010	885	1209
TGME49_312660	783	776	908	634	633	739	449	494	544	490	508	476	1022	818	855	634	594	613	435	496	659
TGME49_312670	392	383	411	464	575	544	168	182	150	349	293	273	548	487	484	471	449	479	486	412	625
TGME49_312680	341	293	382	405	450	485	193	243	210	264	304	285	535	367	413	414	359	329	342	387	465
TGME49_312690	16	21	24	120	132	117	11	13	12	458	469	423	31	46	29	2339	2500	2331	3103	3402	3617
TGME49_312700	1043	1020	1129	1002	1188	1132	497	450	297	944	902	774	1124	948	1083	780	801	759	776	798	1027
TGME49_312820	543	555	659	760	848	935	331	391	375	433	385	382	893	619	585	602	677	662	828	830	1085
TGME49_312830	230	230	243	387	436	394	171	143	157	271	261	253	396	296	368	300	276	284	319	319	416
TGME49_312840	1181	1241	1247	1598	1721	1709	559	561	396	1082	1028	969	1474	1228	1270	1713	1688	1556	1509	1533	2086
TGME49_312860	999	1024	1226	1193	1360	1386	680	638	572	905	866	873	1609	1308	1333	1162	1208	1154	1062	1238	1479
TGME49_312850	5	0	2	8	2	0	3	2	1	10	6	5	0	1	6	3	0	6	0	0	3
TGME49_312875	164	179	251	284	379	370	113	106	69	149	138	134	253	164	195	118	117	143	203	172	226
TGME49_312905	5170	5098	5247	4757	5642	5312	2437	2312	2633	5301	5657	5650	8040	6818	6924	9686	10048	7961	5639	6227	7814
TGME49_312930	6	6	5	4	3	6	5	5	7	7	3	6	13	8	13	6	7	3	3	8	10
TGME49_312940	3332	3348	3801	3529	4141	3966	2381	2620	3597	2335	2352	2597	5624	4663	4530	3952	4443	3616	3585	3680	4312
TGME49_312950	1145	1140	1176	648	685	695	552	560	731	480	513	527	1636	1478	1430	709	745	530	317	335	384
TGME49_312960	602	546	708	713	900	938	457	527	595	570	604	587	973	797	792	1001	1030	937	819	797	1012
TGME49_312970	1	1	0	1	1	2	2	0	3	1	1	3	0	0	1	3	2	0	13	5	9
TGME49_312980	1	1	2	0	0	0	0	0	1	0	0	0	0	0	0	0	0	2	0	0	0
TGME49_312990	841	800	901	1139	1429	1298	573	519	537	674	736	733	1527	1145	1115	1048	1236	1170	1083	1130	1404
TGME49_313000	3	4	0	1	1	0	2	0	0	0	3	1	10	2	3	7	17	18	4	3	5
TGME49_313010	3781	3956	4494	4581	5417	5366	2467	2415	2477	2806	2671	2807	5975	4582	4717	4810	5187	4601	5337	4962	6496
TGME49_313020	1235	1232	1353	1572	1768	1783	749	670	496	1020	880	787	1916	1468	1625	1200	1102	1022	1154	1065	1497
TGME49_313025	2	0	0	0	0	0	0	0	0	0	2	4	0	2	0	4	6	6	1	1	5
TGME49_313030	647	529	664	665	753	664	359	360	272	576	602	503	1028	865	790	796	753	793	919	907	1201
TGME49_313040	392	374	497	594	796	750	315	329	238	479	425	480	664	446	498	647	644	595	782	807	990
TGME49_313050	12	6	6	12	5	12	4	1	3	11	7	5	9	16	8	23	18	21	26	40	46
TGME49_313055	0	1	2	1	0	2	2	0	0	0	0	0	1	6	2	7	4	6	6	1	23
TGME49_313060	1139	1110	1244	1566	1843	1749	701	873	706	1129	1062	1141	2001	1648	1720	1244	1367	1153	1412	1307	1647
TGME49_313070	533	581	672	889	1039	893	430	439	570	564	511	611	764	592	665	763	745	725	815	860	1060
TGME49_313080	3449	3464	4093	4684	5572	5088	2898	2915	3271	3335	2917	3111	5510	4247	4534	3483	3606	3690	4631	4549	5590
TGME49_313090	313	307	361	486	538	470	216	191	93	274	272	215	521	399	397	217	267	224	375	318	418
TGME49_313100	748	811	1041	1067	1079	1127	397	438	372	525	555	508	1141	878	954	706	684	614	770	778	967
TGME49_313110	986	957	949	1025	1204	1145	428	473	359	1032	817	828	1631	1319	1280	1442	1352	1243	1092	1027	1486
TGME49_313120	444	446	485	527	625	535	189	192	137	380	364	331	628	612	566	441	425	364	425	383	549
TGME49_313130	651	710	897	1042	1285	1165	497	503	362	643	649	620	1203	918	894	1178	1255	1062	1048	1059	1496
TGME49_313140	2371	2333	2847	3180	3641	3546	1836	1724	2293	2209	1923	1973	4147	3139	3328	3320	3690	3276	3894	3710	4667
TGME49_313150	482	534	608	725	849	834	465	468	503	408	413	430	930	768	790	783	767	761	630	699	833
TGME49_313160	514	522	551	626	774	730	436	482	577	433	429	405	800	653	632	737	715	686	794	882	1006
TGME49_313180	7859	7723	8033	7741	8969	8797	2582	2574	2200	5883	5977	5442	10396	9030	9007	14866	14321	12144	8775	8677	12202
TGME49_313170	0	0	0	0	0	0	0	0	0	0	0	0	0	0	0	0	0	0	0	0	0
TGME49_313190	511	563	625	689	780	740	323	310	341	472	387	364	817	638	661	607	603	549	782	752	1013
TGME49_313200	523	549	589	597	669	650	178	218	215	471	412	377	752	622	578	483	496	502	486	494	702
TGME49_313210	0	4	8	4	4	4	1	11	0	3	5	8	5	1	4	1	3	3	3	7	7
TGME49_313220	2	0	1	3	2	9	0	4	1	4	4	4	1	0	0	4	4	4	7	5	20
TGME49_313230	5532	5413	6396	7612	8802	8167	4098	3980	4211	3587	3625	3764	9688	7688	7497	9178	9466	8263	7936	7653	10188
TGME49_313235	0	0	0	0	0	0	0	0	0	0	0	0	0	0	0	1	0	0	0	0	0
TGME49_313240	766	817	920	1114	1227	1291	436	428	395	633	529	565	1195	957	985	1263	1260	1133	1035	1032	1352
TGME49_313250	0	4	2	0	0	0	0	2	0	2	6	0	5	0	0	1	0	0	0	0	1
TGME49_313270	2765	2761	3201	3689	4102	3839	1542	1574	874	2280	2080	1947	3162	2552	2852	1804	1440	1401	1879	1758	2235
TGME49_313273	666	728	643	593	756	654	261	317	369	460	425	383	631	614	637	552	422	415	412	385	565
TGME49_313277	33	40	42	35	44	10	36	19	75	58	57	47	14	21	27	19	17	28	7	15	23
TGME49_313280	547	553	612	704	818	845	374	378	413	559	613	607	944	761	753	993	1012	962	806	817	1003
TGME49_313290	1238	1192	1447	1308	1623	1620	890	904	853	1011	998	1013	2427	1841	1869	1170	1324	1209	1139	1155	1478
TGME49_313300	791	785	893	989	1214	1162	462	489	477	813	795	733	1302	939	957	1309	1286	1105	925	1012	1311
TGME49_313305	2	0	1	1	2	2	5	0	2	10	2	6	1	1	2	3	1	4	2	1	2
TGME49_313310	639	676	774	780	953	943	348	412	361	534	519	501	1333	1065	1081	957	1010	1029	932	918	1317
TGME49_313318	2	0	0	5	2	3	0	0	1	1	2	6	5	6	9	15	17	8	1	9	13
TGME49_313322	0	4	5	0	0	0	4	1	0	0	0	0	2	3	3	7	4	4	0	5	2
TGME49_313330	615	615	736	842	893	881	382	393	279	457	405	414	1135	864	859	765	797	735	878	901	1085
TGME49_313340	1812	1739	1836	1667	2116	1908	947	953	775	1403	1422	1289	3009	2381	2434	1292	1382	1119	1041	970	1421
TGME49_313350	719	669	853	977	1206	1100	385	451	348	606	672	623	1169	815	857	1002	1069	897	1179	1075	1572
TGME49_313360	740	764	986	866	1022	1087	475	440	391	602	585	563	1063	917	931	984	944	794	812	764	1086
TGME49_313370	2406	2677	2858	3156	3469	3316	1619	1571	958	2092	1937	1679	3725	2950	2981	1968	1863	1753	1956	1757	2298
TGME49_313380	14688	14426	16046	11162	12166	12254	11515	11188	14247	9241	9930	10186	23546	19133	18976	9091	9465	8866	6752	7375	8445
TGME49_313385	162	172	216	366	409	346	246	280	350	347	393	350	304	245	229	673	696	565	517	542	745
TGME49_313390	18945	18490	19714	22553	26114	25635	14722	14764	21644	15346	16008	17726	30443	25087	25755	47071	48829	45282	28513	32330	35905
TGME49_313400	1928	1882	2289	2328	2686	2508	1286	1276	1388	1452	1375	1518	3007	2442	2530	2108	1898	1788	1741	1880	2187
TGME49_313410	3131	2976	3563	3105	3352	3442	2100	2120	1677	2168	1867	1802	4693	3699	3868	2206	2281	2291	2626	2538	3114
TGME49_313418	348	324	323	202	263	243	158	214	302	211	170	193	331	271	284	277	183	153	168	217	260
TGME49_313422	606	584	590	887	1055	995	318	289	277	395	396	388	921	776	729	866	833	792	675	678	928
TGME49_313430	1780	1738	1925	2391	2783	2577	1114	1073	563	1476	1311	1175	1938	1619	1742	846	843	867	1284	1296	1661
TGME49_313440	6131	5635	6148	6206	7886	7886	3372	3347	3072	5187	5354	5526	10870	9507	9450	10466	10506	8677	6568	6254	8575
TGME49_313445	457	474	568	656	752	666	286	264	218	238	208	198	909	755	843	488	457	339	637	559	816
TGME49_313450	284	288	330	430	480	474	206	218	180	245	217	190	395	295	297	233	213	218	304	301	366
TGME49_313460	9	4	8	9	10	0	2	10	7	5	4	7	11	3	5	1	3	3	8	4	1
TGME49_313470	443	495	476	606	625	605	216	240	204	394	435	406	696	512	524	721	782	706	701	741	820
TGME49_313475	67	48	76	57	71	90	57	49	8	43	51	42	106	86	92	37	24	17	38	28	56
TGME49_313480	1163	1125	1179	1032	1085	994	675	636	381	777	734	673	1714	1295	1397	684	676	669	560	567	760
TGME49_313495	575	668	719	814	899	933	349	390	268	533	532	457	644	501	561	402	407	421	637	553	765
TGME49_313510	1	10	6	8	3	0	11	3	0	5	4	16	1	0	3	1	1	0	3	0	0
TGME49_313520	198	169	225	336	348	384	166	143	143	128	91	137	318	218	286	257	243	278	361	350	472
TGME49_313530	537	567	665	621	732	663	471	415	611	493	476	507	778	647	684	363	432	432	608	597	760
TGME49_313540	3358	3234	3658	3975	4291	4498	2470	2557	2231	2978	2492	2752	5769	4408	4516	2366	2461	2449	2947	3007	3631
TGME49_313550	963	962	1032	1153	1394	1354	470	481	485	864	821	833	1387	1279	1305	1394	1359	1130	1404	1354	1788
TGME49_313560	2497	2573	2869	3061	3428	3294	1727	1837	2088	2093	2156	2187	4487	3469	3684	3749	3634	3370	3339	3320	4225
TGME49_313570	1321	1315	1447	1293	1505	1568	609	548	532	865	818	793	1775	1412	1528	898	913	882	1115	982	1410
TGME49_313580	875	722	794	879	892	994	397	424	301	587	561	572	1285	1116	1137	679	700	449	392	391	522
TGME49_313590	883	923	1023	938	1252	1132	499	486	404	778	650	658	1358	1141	1164	710	655	611	816	798	1011
TGME49_313600	1294	1294	1421	1206	1340	1370	871	838	687	1067	1078	1074	2135	1631	1654	1460	1492	1411	1227	1193	1664
TGME49_313630	828	809	833	1165	1389	1272	454	525	163	883	953	880	798	625	665	567	489	492	511	359	619
TGME49_313640	7759	7464	8519	8894	10210	11236	5856	6115	8079	6753	7133	7500	15633	12581	12856	11014	11322	9922	7748	8338	10303
TGME49_313650	0	0	4	0	0	0	1	2	0	0	2	0	0	0	0	1	0	2	10	6	3
TGME49_313660	497	482	618	1269	1423	1482	381	368	358	370	312	344	847	678	654	1596	1769	1581	1575	1584	1967
TGME49_313665	102	75	139	233	259	245	157	167	133	103	113	139	118	103	99	174	177	197	290	306	340
TGME49_313670	1909	1919	2086	2507	2719	2871	1159	1157	1137	1223	1221	1058	2631	2010	2352	1576	1450	1654	2077	2042	2590
TGME49_313673	226	189	269	377	413	396	160	169	52	146	110	116	427	290	294	156	200	150	290	216	365
TGME49_313677	10	8	11	7	6	16	7	1	3	8	3	6	11	18	12	7	21	12	9	16	20
TGME49_313680	1927	1802	1909	1961	2129	2263	1008	976	640	1507	1492	1493	3139	2699	2673	2560	2582	2168	2463	2324	3353
TGME49_313690	1456	1573	1623	1850	1856	1935	782	746	510	1390	1325	1218	2298	1742	1796	1700	1759	1549	1529	1458	2011
TGME49_313700	330	320	404	400	473	465	135	164	183	300	260	258	376	436	411	363	412	377	367	360	490
TGME49_313710	314	309	408	456	583	507	205	209	186	248	272	221	452	320	373	386	410	438	489	488	521
TGME49_313725	2	0	0	0	0	1	0	0	0	0	0	0	0	0	0	0	0	1	8	17	28
TGME49_313740	0	0	0	0	0	0	0	0	0	0	0	0	0	0	0	0	0	0	0	0	0
TGME49_313750	526	591	536	627	637	677	267	284	340	482	457	529	764	703	721	829	832	720	615	642	889
TGME49_313760	2527	2567	2723	3050	3522	3071	1651	1572	1015	1824	1868	1685	4274	3638	3894	1663	1656	1465	1545	1478	2043
TGME49_313770	306	334	390	540	626	709	220	223	160	329	241	281	515	441	400	485	600	525	698	636	829
TGME49_313775	2	1	0	1	0	0	4	0	0	1	0	2	0	0	0	2	1	0	5	0	2
TGME49_313780	3004	3106	3373	2030	2238	2227	2008	1896	2032	1354	1408	1397	5166	3971	4156	1762	1686	1527	1098	1041	1390
TGME49_313790	1172	1176	1314	989	1121	1127	691	630	538	590	585	499	1497	1087	1189	477	500	497	706	700	822
TGME49_313800	0	0	0	0	0	0	0	0	0	0	0	0	0	0	0	0	0	0	0	0	0
TGME49_313810	1236	1347	1356	1539	1538	1620	746	703	777	1070	1118	1091	2010	1589	1654	1843	1828	1663	1450	1444	1770
TGME49_313820	1040	1118	1274	1337	1449	1421	818	765	799	1095	1122	1054	1579	1176	1203	731	693	606	1014	975	1320
TGME49_313830	1610	1608	1791	1921	2199	1993	1079	1013	1228	1587	1452	1418	1959	1455	1509	1299	1326	1319	1336	1397	1724
TGME49_313840	9	15	20	46	46	35	16	19	19	35	24	18	25	24	19	148	162	125	125	141	124
TGME49_313848	5	1	1	3	3	3	1	3	0	9	3	4	3	2	4	12	2	3	13	10	11
TGME49_313852	7	6	7	10	14	13	13	8	2	20	10	14	13	7	12	16	19	11	22	25	53
TGME49_313860	1431	1387	1461	1403	1699	1590	579	585	414	1141	1053	950	1818	1546	1497	1177	1019	1014	916	947	1190
TGME49_313870	602	612	704	850	844	802	369	317	194	726	671	635	1054	873	932	742	911	744	965	954	1213
TGME49_313880	683	662	804	752	889	861	441	434	410	486	411	482	1309	993	986	664	764	731	703	724	982
TGME49_313890	56	44	71	72	78	73	53	43	46	29	41	26	100	68	45	29	24	27	50	43	52
TGME49_313900	1091	1129	1131	1299	1595	1439	622	570	652	961	896	813	1165	847	939	457	420	408	647	521	786
TGME49_313910	20156	18996	19616	15121	18999	19501	7618	7769	5743	14844	14822	14529	30284	26789	26642	24296	24130	19531	13682	12763	18670
TGME49_313930	830	729	940	941	1133	1077	380	355	217	631	598	613	1338	1137	1116	880	988	834	1116	1135	1447
TGME49_313940	4	4	8	3	2	5	2	1	4	9	8	6	28	18	13	46	62	64	8	16	18
TGME49_313950	6	5	10	8	6	4	8	8	18	19	16	8	3	6	6	13	22	26	50	60	75
TGME49_313960	496	443	510	597	672	711	278	243	210	398	376	391	753	498	667	648	666	563	542	594	837
TGME49_313970	488	527	662	719	770	768	229	228	157	436	384	365	645	603	583	628	582	451	625	542	857
TGME49_313980	169	196	224	280	339	312	79	136	139	143	128	140	219	199	182	258	258	235	244	281	342
TGME49_313990	553	632	751	1035	1203	1154	397	372	343	494	476	405	853	630	667	632	570	584	735	756	981
TGME49_314000	802	913	1007	919	1172	1130	365	464	517	431	436	410	1329	1118	1010	946	1006	906	667	679	888
TGME49_314020	1261	1166	1534	1772	2084	1958	729	759	524	991	855	844	2021	1636	1759	661	686	704	1010	919	1288
TGME49_314030	599	562	539	606	691	631	261	283	248	421	394	377	778	570	675	475	458	434	442	548	550
TGME49_314038	50	53	61	55	64	69	45	31	10	44	37	56	82	53	82	49	55	54	53	73	94
TGME49_314042	292	280	266	278	395	356	120	139	157	195	205	198	427	325	344	405	422	377	348	353	435
TGME49_314055	0	0	0	0	0	0	0	0	0	0	0	1	0	0	0	0	5	1	2	5	5
TGME49_314070	820	702	1004	1171	1302	1290	819	780	900	689	769	814	1532	1204	1216	1214	1301	1094	1569	1487	1767
TGME49_314080	4234	4037	4304	3657	4523	4431	2399	2369	3041	2784	2909	3302	7168	6526	6268	1691	1627	1397	1450	1619	2171
TGME49_314090	2178	2198	2365	1937	2276	2124	1223	1304	1677	1397	1351	1491	2716	2380	2350	1741	1770	1618	1988	1846	2387
TGME49_314100	2548	2517	3023	3236	3762	3954	1855	1676	1530	2236	2101	2029	4551	3628	3509	3830	3818	3349	3216	3211	4206
TGME49_314110	493	454	516	493	654	662	261	255	245	348	361	342	859	742	737	557	525	434	406	454	471
TGME49_314220	1494	1544	1642	1373	1522	1571	688	640	488	1009	857	881	2142	1715	1754	904	887	848	992	978	1178
TGME49_314240	1369	1288	1677	2121	2454	2314	739	792	573	1616	1555	1525	2460	2112	2083	2254	2293	2116	1827	1713	2375
TGME49_314250	97	114	129	70	104	81	94	76	153	4692	5394	4619	150	132	128	12415	13090	10802	11927	13101	15228
TGME49_314260	5165	5145	5787	3093	3599	3592	3999	3825	4836	3403	3436	3416	8506	6644	7018	3288	3620	3159	2633	2768	3265
TGME49_314265	416	447	492	583	658	617	192	202	201	330	333	288	505	424	378	474	455	481	600	528	647
TGME49_314267	32	28	34	28	58	46	28	25	7	25	42	27	79	57	66	45	48	33	37	48	84
TGME49_314270	251	223	266	348	417	387	136	147	126	250	288	253	406	364	402	323	354	341	388	414	496
TGME49_314280	442	428	417	571	575	522	275	221	245	485	490	475	717	635	664	781	826	757	644	755	875
TGME49_314295	327	392	390	491	533	522	159	239	235	384	333	364	548	401	431	460	447	423	502	464	580
TGME49_314310	705	715	745	722	864	832	471	441	515	846	823	866	1234	1048	955	585	585	507	516	531	709
TGME49_314320	359	403	459	504	550	546	216	211	174	356	315	295	585	454	410	304	317	291	433	406	497
TGME49_314330	30	21	32	43	66	41	12	26	14	54	71	34	26	22	24	52	42	42	152	167	213
TGME49_314340	31	37	55	47	62	66	24	31	21	196	164	122	56	60	65	165	153	110	205	183	258
TGME49_314350	59	39	65	21	34	26	48	26	46	30	31	26	70	44	28	26	18	26	11	11	15
TGME49_314358	206	176	175	183	245	186	124	123	78	182	177	126	263	200	238	64	57	73	35	22	58
TGME49_314362	28	13	23	25	53	31	15	4	6	21	26	26	30	33	18	22	35	34	26	18	31
TGME49_314370	172	182	232	269	294	313	145	111	102	100	81	58	241	182	177	116	104	101	180	169	245
TGME49_314390	524	496	613	702	855	835	291	264	253	426	392	362	796	586	617	434	386	420	652	581	771
TGME49_314400	3902	3667	4337	4513	5350	5278	2449	2514	2572	2618	2475	2476	5710	4522	4665	4350	4268	3868	4448	4388	5618
TGME49_314410	2047	2109	2395	2687	3267	3037	1443	1330	953	1739	1779	1591	2963	2415	2246	2393	2384	2266	2724	2437	3660
TGME49_314415	367	395	459	565	558	594	250	247	284	402	326	396	481	385	417	316	311	310	437	436	544
TGME49_314418	961	969	1019	1194	1228	1295	495	515	467	778	759	815	1272	1105	1003	1296	1378	1203	1173	1206	1716
TGME49_314422	255	215	351	341	424	352	224	185	179	205	196	214	498	324	413	187	236	222	226	264	323
TGME49_314430	8950	8564	9499	9111	10832	10971	5849	5559	3957	9563	9455	9350	16624	12948	13128	12139	12538	10199	9701	9441	13026
TGME49_314440	121	76	136	141	234	30	161	135	78	237	198	163	56	56	71	56	74	108	47	48	79
TGME49_314450	12761	12585	13256	15343	17997	17315	7310	7344	7242	11880	11407	11256	18186	16601	16337	20319	19669	17086	13656	13612	18462
TGME49_314460	244	236	313	315	404	389	202	196	208	148	158	178	311	265	299	114	123	137	255	245	268
TGME49_314470	321	332	381	404	461	491	292	308	358	306	331	293	548	396	426	639	666	640	640	573	741
TGME49_314480	907	820	1004	1490	1625	1512	702	620	623	799	801	847	1444	1025	1022	1275	1393	1242	1255	1237	1613
TGME49_314482	0	0	0	0	0	0	0	0	0	0	0	1	0	0	0	0	0	0	0	0	0
TGME49_314485	0	0	0	0	0	0	0	0	4	4	0	0	0	0	0	1	0	1	1	4	4
TGME49_314487	0	1	2	5	5	2	6	0	1	5	1	2	0	0	0	1	1	0	5	12	17
TGME49_314490	39	33	16	17	32	7	18	26	20	44	41	34	14	10	19	6	4	11	5	16	13
TGME49_314500	5407	5457	5924	6092	7308	7029	2750	2555	1599	3971	3913	3515	10033	7835	7689	3562	3612	3177	4402	4104	5829
TGME49_314515	172	153	142	201	204	214	62	78	39	129	106	126	206	190	206	211	211	174	163	156	302
TGME49_314530	259	261	311	479	623	583	201	195	163	332	358	337	394	314	325	485	515	466	460	355	621
TGME49_314540	496	506	658	848	963	940	388	426	340	445	439	472	796	598	623	741	773	686	871	838	1066
TGME49_314550	538	529	531	740	905	879	129	95	93	511	589	484	674	650	566	1808	1829	1712	1156	1143	1622
TGME49_314560	132	125	155	297	341	290	40	29	6	125	157	117	116	104	118	208	187	193	207	192	254
TGME49_314570	179	155	223	387	479	504	89	63	26	217	193	194	313	228	202	546	560	489	505	440	631
TGME49_314670	7	1	11	1	5	3	0	2	1	2	1	5	14	9	6	22	16	27	4	4	1
TGME49_314680	171	237	248	278	295	256	130	144	139	164	196	187	280	295	290	514	593	432	330	376	454
TGME49_314690	251	229	309	350	454	419	157	146	84	247	211	249	463	346	356	564	558	485	453	518	660
TGME49_314695	861	748	652	903	920	993	366	306	633	534	593	567	1032	1123	1044	1242	1094	821	431	422	652
TGME49_314700	2082	1887	2202	3292	3939	3811	1404	1387	555	2018	1995	1953	4384	3473	3442	2736	2847	2161	1661	1575	2501
TGME49_314710	645	663	797	810	983	965	501	539	612	596	608	628	1036	750	839	379	408	467	805	842	1000
TGME49_314715	0	0	0	0	0	0	0	0	0	0	0	0	0	0	0	0	0	0	0	2	1
TGME49_314720	362	422	454	458	554	520	334	368	465	364	371	401	595	429	423	531	610	512	530	681	797
TGME49_314730	749	686	877	928	1170	1013	290	370	211	616	567	534	811	725	737	572	613	630	852	752	1054
TGME49_314740	2676	2669	3009	3149	3621	3523	1806	1729	1554	2371	2366	2374	4688	3795	3815	4201	4180	3823	3760	3742	4684
TGME49_314750	678	691	839	1203	1395	1432	573	591	633	776	740	847	1335	927	987	1575	1449	1398	1398	1449	2016
TGME49_314760	47	53	64	99	157	124	26	37	16	82	80	65	97	87	86	90	129	102	108	127	157
TGME49_314770	99	131	151	196	256	261	87	72	89	100	119	146	197	161	128	297	302	280	216	233	316
TGME49_314780	1945	1932	2105	1889	2105	2065	1327	1263	874	1636	1466	1432	2929	2197	2264	1390	1391	1208	1405	1368	1766
TGME49_314790	1743	1764	2002	1949	2291	2310	894	986	1232	1086	1136	1154	2468	2042	2119	2093	2112	1851	2134	2053	2627
TGME49_314800	815	677	839	917	1079	959	802	756	1129	715	618	756	1176	1053	1126	1139	1239	1119	1187	1316	1517
TGME49_314810	16959	16415	18951	20535	24163	24099	11754	11716	16528	12161	13229	13671	29352	23981	22796	43211	45793	40849	27918	28473	35522
TGME49_314820	870	903	960	939	1070	1159	729	805	1150	694	677	799	1340	1145	1096	1782	1815	1493	1159	1258	1512
TGME49_314830	1408	1501	1652	1852	2009	1793	1105	1204	1346	1242	1345	1307	2622	2055	2041	2106	2216	1949	1929	1867	2299
TGME49_314840	1035	1021	1091	1372	1497	1423	600	620	383	872	824	694	1303	1084	1208	586	677	638	849	812	1065
TGME49_314850	1612	1676	1862	1835	2255	2122	1024	1016	788	1375	1215	1361	2455	1843	1964	1301	1350	1196	1442	1428	1819
TGME49_314860	1485	1540	1638	1669	1859	1937	707	718	585	1271	1191	1184	2454	1875	1845	1545	1545	1346	1288	1354	1782
[truncated: 6,921 more rows]

## Sheet: TPM
Gene ID (ToxoDB)	A1	A2	A3	B1	B2	B3	C1	C2	C3	D1	D2	D3	E1	E2	E3	F1	F2	F3	G1	G2	G3
TGME49_200700	43.3455	35.6331	40.428	30.1277	29.9068	44.0694	30.3985	46.6954	40.2541	29.2061	28.5533	43.8945	32.5394	31.4285	36.0204	33.8807	32.3866	20.5925	23.6693	19.6659	22.9283
TGME49_200590	58.5759	57.7227	64.7249	80.8346	68.96	76.2376	67.1663	55.5926	44.6643	72.9868	67.3669	64.7434	67.5754	70.452	67.4069	50.179	57.7226	51.1213	62.8229	69.2885	68.6677
TGME49_200595	69.0533	58.9209	67.843	53.0221	67.1757	52.0696	21.209	40.7512	25.1112	28.0292	28.1037	38.2768	10.9603	14.7428	10.4888	11.9969	12.7344	12.3591	29.7329	35.2645	33.9411
TGME49_228780	115.392	103.648	109.005	154.227	151.688	155.902	101.787	85.4444	29.546	160.39	179.335	148.321	106.495	106.017	110.673	262.81	268.81	229.371	277.527	256.485	273.611
TGME49_228770	37.0838	36.6002	39.6884	46.9968	43.8931	43.6435	36.3996	42.6331	43.9366	48.5671	48.9751	48.627	33.8652	33.3563	30.4871	51.8347	47.1841	54.5847	40.5557	48.9782	45.0337
TGME49_228760	290.463	301.555	296.983	328.926	332.201	349.47	304.205	289.576	245.411	314.242	293.094	296.028	301.517	294.5	313.999	303.242	315.204	312.075	363.296	329.632	349.014
TGME49_228750	34.4358	34.6884	37.7736	37.7271	39.2552	35.7161	32.8173	29.945	8.74142	41.9954	36.9293	35.1793	31.7245	29.9773	32.0579	17.5258	15.6443	20.6546	26.8673	23.0511	22.3911
TGME49_228730	26.9209	28.5974	28.3192	28.4738	32.0365	28.0623	19.2638	19.3623	9.28447	30.4955	25.2327	24.3159	24.874	23.291	23.304	11.656	12.1706	13.871	22.7779	20.6093	21.5092
TGME49_228720	49.4624	37.7327	44.7736	48.2491	48.3336	41.9698	34.9526	35.4632	32.9287	51.0914	50.646	42.4228	40.9703	48.4455	51.5472	44.2597	41.1861	51.0328	44.8845	47.9507	49.6208
TGME49_228710	17.4677	18.4794	14.9117	19.6028	17.2157	20.5947	9.63916	11.6889	6.46332	24.108	20.2004	16.4826	13.4285	15.7357	14.4454	14.741	14.0708	12.6047	18.1763	15.1559	16.5998
TGME49_228690	14.919	15.5027	15.7631	15.8723	17.6462	14.6481	11.8053	11.3841	3.22125	16.3942	15.4606	12.2275	9.05071	8.11778	8.89136	4.97279	4.75722	4.87978	6.9835	5.39738	6.41989
TGME49_228680	0.474555	0.243824	0.491598	0.168177	0.0953965	0.0516467	0.0	0.165085	0.661919	0.874623	0.0	0.0	0.766921	0.614656	0.432492	0.740459	0.525087	0.630947	0.233524	0.166863	0.741117
TGME49_228670	19.6015	22.6179	25.9863	32.1252	31.9002	29.6103	19.3513	20.2007	9.30407	25.1221	23.1606	20.0286	16.7262	16.5588	18.1096	9.67175	9.01243	11.2123	16.8742	15.1523	16.6862
TGME49_228660	31.4111	30.3604	34.5967	30.3838	33.2653	28.9536	23.3501	21.8158	7.34271	30.93	30.6926	27.0038	26.1292	24.3942	26.0008	12.6063	12.8517	12.3939	20.7652	16.9262	16.8977
TGME49_228640	17.7051	11.2749	15.8438	9.66214	18.4474	19.5402	17.4994	3.12294	0.0	18.3838	13.0339	18.1103	18.8604	12.522	14.343	6.40862	6.07027	3.67254	5.64473	6.07933	5.45217
TGME49_228630	178.467	180.474	170.577	193.245	175.373	182.626	133.627	140.213	120.973	146.591	131.145	121.358	154.66	153.98	165.653	96.0699	100.573	105.153	152.32	142.293	160.758
TGME49_228620	0.256446	0.790565	0.0	0.242351	0.0	0.0	0.0	0.0	0.572314	0.0	0.0	0.300392	0.165776	0.0	0.623242	0.188301	0.0	0.0	0.252389	0.240457	0.100124
TGME49_228510	0.0	0.0	0.0	0.0385405	0.0	0.0710142	0.0	0.0	0.0	0.0	0.0495718	0.0477707	0.0527258	0.0	0.0	0.0598901	0.0	0.0333674	0.0	0.114718	0.0
TGME49_228500	0.125483	0.128945	0.115546	0.0	0.2018	0.0	0.0	0.0	0.0	0.0	0.0	0.293974	0.4867	0.400072	0.304963	0.276416	0.370254	0.821351	0.246996	1.29425	1.17581
TGME49_228490	97.9957	102.897	103.361	124.13	125.446	109.644	89.6321	93.1216	98.3745	106.483	102.05	110.865	91.8658	91.6286	85.4487	113.088	98.1001	102.221	95.0426	84.7354	102.287
TGME49_228480	41.0421	45.6728	53.8145	58.9838	65.8513	63.5628	53.3503	40.0032	31.657	32.0695	27.128	37.8843	37.6569	33.1654	29.2646	18.6093	17.7185	15.939	29.9689	18.4436	25.6974
TGME49_228470	3598.1	3403.97	3352.78	3997.37	4008.07	3822.68	3869.9	3847.58	4922.62	3735.24	4043.99	4021.41	3563.05	3366.5	3610.39	6718.11	6833.91	7296.72	5557.83	6343.81	5616.19
TGME49_228460	58.6933	67.0291	61.6064	51.5564	54.6161	53.1319	46.7302	53.1983	35.9535	55.0455	55.4538	50.2458	50.4894	47.9865	48.3724	33.2812	29.8489	37.7029	41.7316	41.7296	44.0614
TGME49_228440	0.0	0.0	0.0	0.0	0.0	0.0	0.0	0.0	0.0	0.0	0.0	0.0	0.0	0.154102	0.0	0.0	0.0	0.0	0.0	0.181283	0.90581
TGME49_228430	0.0	0.0	0.124742	0.128024	0.0	0.117947	0.0	0.0	0.0	0.0	0.0	0.0	0.0875723	0.0539889	0.109744	0.0	0.09993	0.0	0.533307	0.508094	0.793368
TGME49_228420	0.0	0.0	0.0	0.22155	0.0	0.0	0.0	0.0	0.0	0.0	0.0	0.0	0.0	0.0	0.0	0.0	0.0	0.0	0.0	0.109909	0.0
TGME49_228410	2.01844	1.53772	0.865212	0.690646	0.643609	0.393892	0.861933	1.50117	1.08731	0.171037	1.73435	0.448408	1.19231	2.16359	1.32503	0.306637	0.616102	0.427103	0.582252	0.783142	1.00545
TGME49_228400	76.2719	79.474	73.3797	67.4359	78.6377	66.7785	49.0937	56.4103	47.6202	64.314	59.2751	59.3738	64.255	64.7953	67.8457	54.6315	55.9472	56.3741	62.3441	69.3129	66.3973
TGME49_228395	4.58931	4.56067	5.07802	15.2422	18.2689	17.0023	4.62566	6.12319	0.421482	6.49744	6.95583	6.23854	5.50607	4.84718	4.1921	3.18951	3.67789	3.81673	10.4646	8.39384	7.78656
TGME49_228390	14.3083	13.9971	13.7227	33.3365	31.3605	29.4703	9.28953	9.35747	5.39572	14.691	13.4737	12.489	11.2052	10.7307	10.553	19.1497	17.591	19.3493	29.3601	26.6714	28.8758
TGME49_228380	7.91768	7.99304	9.41563	11.957	12.2212	11.9512	6.95284	8.85821	3.81814	11.7327	13.9285	11.7912	9.95361	11.1313	10.9588	12.314	11.6517	13.6237	13.0787	11.4718	14.804
TGME49_228370	38.6145	40.6246	45.1231	53.6086	48.5705	43.8659	46.934	47.0792	38.1638	48.0666	43.5285	44.6932	42.5241	40.2314	36.8304	40.7749	39.8778	45.7359	57.0958	59.1379	49.8949
TGME49_228360	139.971	145.138	152.113	151.734	162.345	166.606	165.713	160.899	162.347	147.771	138.205	161.178	173.793	168.625	170.265	178.684	193.31	195.899	248.788	223.985	241.178
TGME49_228350	14.2573	16.2859	13.4124	18.2923	16.5304	14.0532	9.33969	11.3204	6.30566	14.1859	13.3431	13.9044	11.1059	11.7781	11.9314	6.39092	5.60586	7.51991	10.6437	11.8762	12.7686
TGME49_228340	7.53825	8.3066	9.76214	13.7173	12.0068	12.3863	8.32007	7.94517	4.58164	10.1687	9.12397	9.14943	6.83254	8.61638	7.27613	6.74812	6.41247	7.00756	9.26585	8.88795	9.91901
TGME49_228330	26.9131	31.5635	23.9546	24.3873	24.0937	22.2859	16.5321	18.0269	10.6088	31.8099	26.0846	27.8292	22.1252	22.3341	21.8362	24.0881	21.6251	23.6099	22.4361	23.1387	25.2085
TGME49_228320	26.8158	22.7669	26.1833	25.9017	22.7691	23.3473	13.1507	15.7169	9.60695	26.7857	28.707	24.0556	24.5595	25.9067	24.219	20.618	22.257	20.6478	23.2043	21.1445	25.0408
TGME49_228310	0.509554	0.0	0.117301	0.0	0.409729	0.0	0.0	0.0	0.0	0.626086	0.0	0.298437	0.0	0.0	0.0	0.280613	0.0	0.0	1.50448	1.19446	0.895249
TGME49_228300	35.4039	37.1083	40.5059	51.8598	57.0783	46.0056	35.1967	41.6282	46.3204	39.3679	37.5475	39.3973	34.7299	36.2615	27.9637	40.1638	35.5176	38.1641	38.241	46.2261	46.0294
TGME49_228290	136.945	120.456	135.394	137.46	138.76	142.205	124.443	136.218	124.251	113.797	98.7861	101.997	119.549	116.226	125.528	51.4641	50.4119	53.7567	82.2241	79.4811	81.5916
TGME49_228280	27.9824	28.7004	27.7038	34.0496	34.3005	31.0491	21.9295	22.323	15.4948	27.9836	26.0215	30.9908	27.0991	28.1312	28.3783	19.5811	19.7102	19.5811	27.902	24.8568	25.3002
TGME49_228270	16.0456	15.271	14.4114	13.5014	14.0278	15.1578	12.9902	14.785	10.7748	15.8779	15.2279	15.5996	11.8343	15.393	14.627	11.2283	10.5122	11.7186	12.5062	10.434	12.3611
TGME49_228250	50.1211	50.7535	49.0436	59.5127	52.6725	53.0694	35.203	35.6337	28.6838	51.9825	49.6503	49.0439	45.6181	49.3986	51.2519	45.2568	39.5937	44.7927	45.5669	43.7778	45.619
TGME49_228240	0.255109	0.60294	0.986612	1.54296	1.35387	1.95459	0.982873	0.496975	0.626264	1.56725	1.89157	1.52401	1.00596	0.996356	1.26065	1.7046	1.84419	1.58633	3.54014	2.41596	2.09164
TGME49_228230	345.227	338.402	283.321	173.281	184.716	199.121	140.261	139.472	71.4151	327.538	304.117	282.364	328.133	363.477	382.169	123.745	122.731	116.863	83.5375	75.7869	83.8539
TGME49_228220	0.0	0.0	0.0	0.176606	0.0	0.0	0.0	0.0	0.0	0.229615	0.0	0.109451	0.0	0.0744764	0.0	0.0686092	0.0	0.535153	0.367842	0.876128	0.583696
TGME49_228210	199.835	196.126	198.652	162.568	174.362	162.652	157.953	169.216	185.648	167.117	166.673	180.541	152.603	160.164	149.544	110.365	109.689	110.603	138.495	123.584	131.686
TGME49_228200	80.8822	81.9773	84.6172	107.248	107.009	100.753	71.6586	68.485	48.346	76.8979	63.9747	57.9327	72.7545	67.132	72.7296	43.5004	45.1908	50.931	80.2415	69.3465	68.2077
TGME49_228190	163.461	165.756	181.98	214.258	210.718	219.57	157.439	159.213	163.845	151.632	149.918	144.257	153.315	146.455	159.479	158.825	156.485	164.808	206.336	198.911	205.285
TGME49_228180	34.5163	38.5329	48.4296	59.7079	63.0017	62.0183	44.0062	46.11	32.2347	48.8676	43.8585	45.889	37.9747	33.6319	33.9104	60.4869	60.6558	65.9359	101.874	99.3296	95.7299
TGME49_228175	16.9167	15.484	10.323	7.36687	9.20839	9.34092	5.4737	6.65366	12.9132	11.4542	10.3058	9.696	10.2342	14.5405	12.8253	16.493	13.9311	9.59995	7.1579	6.74415	6.55767
TGME49_228170	293.958	268.453	242.463	211.763	236.933	231.512	173.455	166.666	92.2138	285.588	277.678	242.892	272.707	305.869	308.955	195.607	190.787	178.308	132.432	114.388	145.999
TGME49_228160	58.056	59.7505	46.1489	35.8785	37.1698	41.5482	31.865	26.4679	30.3419	48.1992	53.3535	54.2076	53.4742	66.1604	64.7998	75.6342	71.3059	65.4361	61.4625	52.8171	59.1799
TGME49_228150	79.3271	79.4615	81.2572	128.67	129.796	127.122	73.7244	71.4777	35.6444	107.938	100.164	93.2532	76.9792	81.5587	85.2131	111.956	105.266	107.432	92.4726	80.8421	92.0786
TGME49_228145	88.5872	101.708	88.4058	113.433	111.089	114.197	64.3332	69.3521	68.472	105.583	103.977	93.9769	82.5153	108.062	104.609	169.931	156.769	154.486	99.1796	98.9589	107.573
TGME49_228140	60.7713	58.2448	53.2686	69.3039	66.2508	69.1911	55.0769	59.7632	24.1255	62.4637	51.4954	67.0786	67.2373	72.1921	76.45	48.0551	46.3369	39.6823	71.5994	67.6665	80.078
TGME49_228130	86.7542	89.2652	80.6994	86.5467	86.2681	89.5058	64.755	62.4252	56.9743	76.4896	65.361	71.3153	81.6478	87.494	87.6993	73.1367	77.3287	80.9579	88.4171	86.6736	88.0564
TGME49_228120	101.529	100.16	107.202	136.832	142.092	135.024	97.4245	99.7523	38.7775	131.856	124.297	114.547	93.3964	88.4383	96.03	66.9974	63.6365	62.7376	113.066	95.3446	112.057
TGME49_228110	85.6515	80.6137	86.011	102.096	95.2444	98.9803	85.2277	90.0428	86.0545	74.7431	84.8519	84.3649	103.788	104.127	107.984	66.878	62.5274	70.4417	92.8025	103.064	107.979
TGME49_228100	68.8492	71.9152	80.1016	92.9946	87.9871	86.1064	62.5889	63.4093	36.9621	76.556	70.4426	66.6987	63.5045	57.8217	58.4332	49.5992	49.8736	51.9413	61.7071	60.1444	64.7037
TGME49_228080	41.2697	45.519	43.3442	43.4594	41.3998	44.3216	30.3717	33.4169	19.9292	52.4435	51.4218	43.5551	35.0437	34.101	35.5171	24.9501	28.3029	27.0586	29.122	28.9279	30.315
TGME49_228070	8.12726	8.62725	7.36012	10.8868	11.5751	9.34571	7.91248	7.58824	2.54527	13.13	11.3235	10.8559	7.16194	6.98211	6.47521	7.03727	7.38078	7.81802	10.1776	8.50121	8.86075
TGME49_228065	2.13684	3.18011	2.57827	3.41207	2.90319	2.24537	0.811104	2.35821	2.21996	2.26337	1.16435	2.3304	4.57266	2.52542	4.59625	3.19213	4.51133	3.97897	6.81672	8.29079	7.65236
TGME49_228060	18.5031	18.7404	20.7588	27.5356	29.842	29.0486	20.0095	19.7911	14.1205	21.2974	20.0998	17.3765	17.426	15.9348	16.3678	13.8986	13.1194	15.1608	24.1759	24.1796	23.1048
TGME49_228050	0.593424	0.37526	0.252199	1.03534	1.17457	1.98718	0.0	0.254075	0.203747	2.24349	1.83105	2.13882	0.413118	0.218306	0.443754	20.8147	21.7524	25.1357	23.0919	25.3387	25.9135
TGME49_228040	15.0697	14.6328	13.5066	23.2719	17.4336	16.1734	15.7635	16.6116	12.0666	15.6876	16.7884	14.9243	16.334	14.2089	17.8674	19.7326	18.6784	23.2361	21.18	21.283	25.311
TGME49_228030	5.01308	4.72211	7.19343	9.11978	8.88496	9.8023	5.37462	5.55146	4.77811	9.03398	7.33764	8.12314	4.53688	4.89478	5.83784	3.95703	3.89823	3.75984	8.2024	8.14757	8.02471
TGME49_228020	10.1178	10.8921	13.4573	16.3409	20.705	18.6903	11.7858	12.44	4.77885	12.9579	10.4114	13.6702	13.9808	11.7341	12.7501	6.4072	9.1615	8.89149	11.433	12.1975	12.4988
TGME49_228010	38.2846	40.6591	40.977	42.77	45.6477	45.2454	33.0375	34.0049	24.5898	39.685	36.7811	36.0612	38.5686	37.7508	31.7605	25.817	29.0173	31.3241	35.2188	36.1135	34.7488
TGME49_228000	149.226	156.795	134.476	147.697	142.495	151.516	127.963	124.373	115.11	162.299	177.307	172.277	117.617	126.355	138.607	181.082	188.587	179.796	139.577	161.803	149.404
TGME49_227995	10.4024	9.91197	11.146	15.0141	15.0561	21.2425	9.88932	10.7903	1.89942	11.8518	13.1042	9.96954	14.3047	9.64811	12.5639	8.33253	7.9524	8.97535	14.5191	12.946	17.427
TGME49_227990	27.4833	26.5986	30.0421	41.5319	36.4497	33.7106	20.5137	17.9188	12.7781	34.9366	32.829	30.3708	26.6772	25.8669	31.016	26.4944	22.9827	26.9061	35.044	30.5104	37.9271
TGME49_227980	28.6666	28.1299	31.0438	31.1356	32.1085	35.9265	21.6668	18.3154	20.2289	33.9326	36.661	36.3695	20.4886	20.6285	26.8208	23.984	22.7246	25.8001	31.1536	34.4888	26.3254
TGME49_227970	455.421	459.67	437.206	375.009	359.211	364.066	532.269	567.187	604.069	360.444	363.809	351.82	374.75	364.154	375.494	189.394	219.049	209.405	251.249	250.613	248.457
TGME49_227960	201.834	190.49	202.788	193.741	183.841	198.755	196.141	202.77	190.562	180.331	164.419	176.454	179.837	181.894	198.641	140.807	134.344	144.258	155.155	175.778	163.378
TGME49_227952	76.3305	83.5139	80.6288	75.9371	66.3269	71.5353	87.6051	87.6532	62.3966	70.9621	65.804	65.121	88.0732	76.3999	83.2275	29.0446	31.1702	28.5422	37.8405	30.3805	32.574
TGME49_227948	139.003	140.925	135.295	161.608	159.015	150.895	123.613	125.032	95.8007	156.182	143.058	143.237	124.047	120.845	114.16	90.0184	85.4834	93.5037	113.29	106.534	112.083
TGME49_227940	194.262	200.772	161.712	163.148	173.594	141.217	129.29	116.739	184.524	176.84	170.187	140.2	147.753	147.855	131.848	142.367	116.619	116.691	129.355	138.798	131.019
TGME49_227930	47.8468	51.7637	47.8734	43.6893	42.0293	40.5256	30.4254	36.6375	25.2541	46.8714	43.546	41.2238	44.3588	43.8241	45.8657	28.4198	30.0997	31.3182	34.5996	33.6085	35.6058
TGME49_227920	194.096	203.12	191.878	168.484	181.81	181.648	173.896	178.163	251.305	190.223	207.562	202.859	202.632	206.14	195.359	262.003	257.566	251.045	240.727	221.574	239.689
TGME49_227910	275.953	273.11	275.54	280.453	276.578	302.226	334.774	336.787	439.753	287.566	287.28	296.372	315.593	311.598	306.449	266.112	271.453	271.878	306.271	300.955	295.7
TGME49_227900	34.6288	37.1617	33.711	40.8225	39.9013	35.0762	27.6067	28.4147	18.4241	49.4129	46.627	45.1838	29.2162	28.7537	30.8726	27.6943	21.989	25.9377	27.1945	29.3064	29.4375
TGME49_227890	42.752	46.707	41.2141	36.61	39.9612	40.5816	30.6872	38.2276	29.9664	56.0373	52.5291	55.3211	43.9488	49.7608	54.2008	66.1262	60.9663	66.8015	56.506	63.1688	61.5238
TGME49_227880	15.6603	18.066	18.0933	13.9619	16.3938	15.6928	15.8563	17.2685	10.0562	21.057	17.9581	18.6901	11.8424	13.1888	20.5856	25.2759	22.4499	24.5383	31.4067	39.2033	30.1096
TGME49_227875	26.8183	30.9778	27.2181	32.559	31.6383	31.1894	25.0499	31.0524	21.188	34.6351	33.3122	39.8981	24.5492	29.4893	26.9587	53.3261	49.6732	52.6938	57.0265	64.0585	68.1735
TGME49_227870	269.538	276.975	275.578	315.558	316.625	296.621	284.894	303.296	300.346	308.515	356.459	313.082	249.677	231.942	225.977	342.203	331.562	368.684	394.576	355.449	381.257
TGME49_227860	46.2642	45.3423	41.2709	44.3279	38.749	40.6527	25.1691	31.7044	35.1522	54.3473	50.5144	54.5056	37.7206	45.7426	44.6279	56.0414	50.3818	47.3927	43.111	44.6335	39.1744
TGME49_227850	19.2058	18.0266	16.8827	24.6992	22.5439	22.6517	17.7632	17.6879	12.6376	22.4303	17.906	17.8121	21.042	17.7386	19.5044	16.0504	17.9647	20.0231	23.4618	20.1248	20.7174
TGME49_227840	142.511	146.247	135.043	128.954	117.156	115.695	130.553	119.869	80.6851	135.93	125.483	132.575	138.248	142.509	130.067	66.9052	78.7844	75.4386	69.7833	70.191	80.5603
TGME49_227830	40.7318	40.4124	38.1	40.7561	40.843	38.6709	22.9381	23.5491	22.5841	44.8131	41.7301	38.7845	35.8565	36.9072	34.713	37.2288	36.6531	40.5794	37.3455	35.4935	42.1619
TGME49_227820	29.5868	32.3023	32.4711	33.2006	30.4311	31.6602	24.8262	23.5751	12.98	41.4356	33.5743	32.9387	23.6585	24.4009	27.046	19.4305	20.0178	20.511	25.9282	26.1053	27.5816
TGME49_227810	347.574	352.438	377.251	233.542	224.568	251.782	442.46	424.902	334.365	256.851	266.965	286.799	401.989	378.87	420.068	157.098	173.028	157.327	164.918	169.071	160.92
TGME49_227800	58.7685	58.1912	61.7423	58.4014	54.853	54.727	44.3093	39.5614	27.8006	51.3841	45.8635	41.2937	47.2752	46.7409	48.1234	29.3539	27.6139	32.362	45.5997	39.0935	44.2851
TGME49_227790	31.1703	31.111	35.1278	30.8775	31.1643	29.008	26.6399	19.4209	21.2443	28.0975	25.0559	26.4931	24.9151	29.7794	23.5697	24.0173	23.8641	25.2982	30.4659	28.5558	25.9044
TGME49_227780	14.3696	13.1219	13.278	15.9192	17.267	15.5949	10.08	10.7817	3.80649	15.3314	14.2498	12.9777	12.008	10.6835	11.6571	9.59801	8.20223	9.78106	12.2408	10.1619	10.7098
TGME49_227660	12.1703	12.5766	11.6801	21.4801	19.9305	21.7893	13.5856	12.5462	8.72203	21.272	21.3358	20.8819	12.7428	11.2034	14.3583	14.2981	14.187	15.1188	22.7409	20.9586	25.4045
TGME49_227650	187.237	201.523	220.323	191.353	186.353	176.167	233.013	235.739	192.397	160.846	144.507	133.555	188.402	158.595	175.975	53.5003	64.5175	73.8451	94.0392	102.277	84.1124
TGME49_227640	57.1682	48.9437	64.2351	63.8817	61.9731	57.2481	78.3999	73.2665	38.3884	45.0049	41.1218	44.6184	67.6215	56.2106	58.006	15.0818	19.6545	18.8866	34.1713	31.7211	32.5739
TGME49_227630	50.3723	44.0747	21.814	17.439	21.2546	23.4482	25.0482	30.8824	19.1999	268.097	293.414	246.825	56.7424	72.9456	69.4926	51.4521	65.6693	67.1259	62.5828	71.3152	63.4788
TGME49_227620	9336.21	9430.82	8756.07	8465.88	8496.3	8230.92	12205.2	11346.5	13335.3	11216.2	12057.5	11753.0	12219.4	12380.5	11359.4	9048.25	8752.21	7770.73	6720.37	7212.3	7467.48
TGME49_227615	10.7611	12.0031	19.4791	20.6	22.187	20.8204	19.11	14.462	5.23419	13.5611	12.0742	13.7903	16.0531	15.6883	16.3175	11.0081	11.3981	13.6208	20.5481	18.8005	20.0376
TGME49_227610	24.2479	24.52	27.2379	33.8455	36.0964	33.5263	23.6654	22.0808	7.59039	26.7085	22.6272	21.6292	21.8405	20.8237	22.6506	12.408	11.4364	12.0968	21.2878	17.4444	21.1459
TGME49_227600	1298.9	1296.24	1247.67	1590.82	1653.34	1384.66	1510.65	1518.82	2079.51	1452.85	1629.27	1602.22	1451.57	1387.7	1315.95	3231.75	3169.18	3180.85	2474.26	2662.81	2434.89
TGME49_227590	3.10838	1.36892	1.22667	1.04912	2.32089	3.28625	1.22202	1.85369	0.743251	1.63682	0.0	2.0806	1.86584	0.707877	0.899323	2.44542	2.94803	1.63494	5.24435	5.82915	4.85439
TGME49_227580	126.843	131.633	125.13	113.937	108.213	111.778	81.4935	86.7808	68.3805	108.086	98.0458	92.1767	110.668	115.73	112.374	86.3255	90.4502	88.9754	128.46	128.355	133.636
TGME49_227570	130.93	128.832	129.467	100.947	94.3722	101.194	103.687	102.907	85.7945	109.848	121.916	118.204	129.871	131.636	141.553	91.5435	92.1269	86.8607	82.6042	72.9135	81.8722
TGME49_227560	73.0799	81.885	78.7383	83.2234	77.4106	74.6272	64.898	68.6148	48.7532	85.3993	79.3102	73.9157	75.7931	73.5308	67.1749	73.7393	73.0493	72.5264	78.1576	74.0794	80.279
TGME49_227450	53.4693	58.1636	54.2119	58.8018	58.7888	56.3158	33.7802	35.3022	20.4481	70.1906	65.6472	55.1043	46.0714	44.0865	46.082	37.5531	33.1641	38.7319	43.983	38.7394	45.4262
TGME49_227440	39.9138	44.8002	39.8057	42.8919	39.6896	41.6464	30.8092	36.099	34.4385	43.9662	39.6894	35.7818	41.9936	39.2796	37.6203	38.5228	39.9814	42.6242	41.7682	43.9382	45.6923
TGME49_227430	46.1085	46.3434	50.9885	298.07	282.371	289.675	51.8866	51.2173	38.3767	495.04	487.063	467.34	68.8174	65.7731	66.4403	484.6	505.449	495.445	500.27	479.83	534.825
TGME49_227420	44.3089	55.1118	48.7655	61.8869	61.1069	62.9016	29.4041	31.4742	27.0271	64.5983	59.6224	58.0942	41.5041	46.6041	43.5253	74.3617	61.7772	64.4586	69.7475	71.6772	72.9003
TGME49_227410	21.8531	21.1734	25.2457	29.1686	27.387	27.2044	18.7461	17.986	10.1505	20.1705	18.6173	16.7019	17.5044	17.6543	17.6518	8.51233	8.84807	9.03516	19.9666	17.4953	17.8074
TGME49_227400	4.76488	7.86763	9.37513	10.353	9.07094	7.05611	4.70716	3.8535	4.22627	5.60438	5.34633	4.77045	5.60751	7.01152	6.92828	5.20321	5.37741	6.76419	5.73161	4.04775	4.70651
TGME49_227390	22.1367	25.2845	28.3278	46.4802	43.2732	42.8943	34.0478	31.1891	19.4083	26.4494	25.2893	24.6954	25.3921	22.6414	20.9218	17.1098	16.9636	23.0599	37.8398	36.2069	34.0297
TGME49_227380	381.304	376.979	372.434	473.75	473.829	500.567	331.117	326.681	205.622	433.268	404.126	384.922	394.596	408.286	416.768	128.654	127.962	117.151	220.531	217.997	249.124
TGME49_227370	0.973362	0.722379	0.871386	0.613242	0.608746	0.37665	0.297629	0.790081	0.603407	1.56139	1.24888	1.17183	0.856431	1.01289	0.898039	1.19118	0.917451	0.97337	2.50135	1.8	2.13238
TGME49_227360	1579.58	1620.0	1578.63	1795.56	1784.44	1779.75	1518.5	1514.52	1718.68	1317.96	1321.54	1379.28	1525.83	1520.0	1526.45	2764.29	2731.02	2969.28	2274.93	2422.94	2191.27
TGME49_227350	20.7022	24.5401	24.9888	36.8719	36.1984	33.9563	19.396	20.823	8.23667	23.0169	21.1304	21.725	22.4347	18.3427	21.0422	9.91768	10.0092	10.366	12.3012	12.0395	12.775
TGME49_227335	50.5354	53.2001	70.2984	45.275	47.4698	41.1733	51.2481	65.8037	38.9731	48.4207	49.5926	64.8073	73.9272	57.4019	55.8371	37.7875	35.2257	39.4508	42.8915	53.036	43.2018
TGME49_227330	870.045	899.687	961.423	797.951	800.255	793.115	1216.04	1130.5	924.098	1006.51	914.192	1042.8	914.004	834.402	891.081	585.199	677.663	649.427	784.863	825.385	788.228
TGME49_227320	26.1938	32.6343	31.4183	27.0361	28.2589	28.7015	20.6214	21.3651	14.3214	23.9285	20.418	18.8154	24.2112	22.9073	25.5359	12.1027	12.9717	14.8174	18.0818	16.6117	18.937
TGME49_227310	20.8796	22.8087	24.5956	31.5356	31.5817	28.2674	21.8451	22.4578	19.9822	24.4065	21.8586	21.5051	21.474	21.9199	21.3642	22.3201	20.8134	20.654	29.7316	32.5591	34.9874
TGME49_227300	6.90625	6.78138	7.928	8.58618	10.4895	9.5272	5.25826	6.68428	3.39081	9.22108	8.87978	8.79086	6.44863	6.53226	5.90559	9.49977	7.95864	9.17911	9.92361	9.64153	11.6005
TGME49_227290	136.567	137.883	141.031	165.65	163.356	163.022	127.924	131.14	90.0356	169.331	164.584	154.793	139.845	143.062	142.261	141.905	139.039	150.469	169.549	163.364	165.579
TGME49_227280	3546.38	3265.22	3465.08	2867.96	3174.06	3054.52	3033.04	3034.13	3216.05	2814.44	2844.77	2919.84	2824.5	2888.97	2935.39	1611.3	1672.47	1537.53	1447.56	1425.87	1509.08
TGME49_227275	64.2761	49.8687	70.5956	59.0356	56.0428	62.0305	46.175	44.5402	21.0272	70.7291	64.6372	59.2651	71.5866	68.7209	66.7084	76.196	89.3051	76.8785	82.8213	92.2182	83.0459
TGME49_227270	65.3976	58.7282	61.5372	56.0666	53.9211	55.4928	48.6177	49.1656	34.8258	73.0359	72.9495	67.6159	66.1523	58.288	61.2364	74.2158	78.2331	87.7581	80.8201	83.7112	82.4123
TGME49_227260	22.3497	23.7737	24.385	29.2068	30.7009	31.494	18.2995	20.085	15.8792	25.6731	25.3627	22.055	20.8625	24.0073	21.3824	21.9023	20.6509	25.1198	25.433	26.8229	29.9273
TGME49_227150	121.963	122.276	130.778	146.16	143.511	146.146	136.553	144.642	115.709	165.14	156.526	166.264	131.945	126.289	144.788	149.709	154.574	172.802	144.768	149.852	146.693
TGME49_227140	9.12279	11.1965	11.7184	16.6482	14.8321	16.0101	8.0275	7.72003	4.43568	9.69815	9.62902	8.67619	10.1308	9.50528	7.39039	7.58054	7.21467	8.28311	12.2152	12.7103	14.2472
TGME49_227130	6.83585	8.08876	12.9705	13.8991	11.1599	15.6907	6.5557	10.9532	0.462293	6.61752	8.30917	5.33819	6.69534	4.29283	8.2227	1.67312	2.13924	2.37279	10.3974	4.46733	3.72029
TGME49_227115	17.7286	22.4039	22.6866	28.7963	23.401	26.7001	13.7666	17.0962	10.255	16.8979	17.0338	12.3684	17.1274	13.975	15.286	7.87279	6.29842	7.51933	18.5066	14.0259	18.6531
TGME49_227100	0.156917	0.0	0.0	0.0	0.630879	0.273241	0.0	0.218349	0.0	0.192803	0.190737	0.183807	0.101436	0.125073	0.0	0.115219	0.0	0.0	0.463303	0.147133	0.735177
TGME49_227090	0.933694	0.430101	0.237174	0.121707	0.284777	0.308351	0.0886033	0.358408	0.287412	0.276916	0.62617	0.829702	0.541134	0.30795	0.260823	1.77306	1.32999	1.05371	1.67941	1.20756	0.72908
TGME49_227080	7.9642	9.72349	9.36659	12.6683	15.1539	15.4472	16.3837	15.2516	14.5622	9.10735	11.3102	8.7748	9.99083	7.66784	8.43208	10.0746	9.94651	12.8389	16.3361	16.7837	20.4115
TGME49_227070	0.0	0.0	0.0	0.173568	0.0	0.0	0.0	0.0	0.0	0.0	0.0	0.0	0.178089	0.219586	0.0	0.606861	0.27096	0.450812	0.903786	1.03327	0.71707
TGME49_227060	25.4813	27.2366	29.7351	35.8061	35.5979	33.7758	25.1659	20.976	19.0531	34.264	34.0417	32.4143	24.8466	23.613	23.2276	28.415	29.2311	29.8115	41.0158	38.1165	39.1994
TGME49_227050	29.5729	31.7417	32.4401	34.3737	34.622	33.2806	36.3717	33.8424	26.2346	26.8253	25.7114	24.8281	33.7445	34.596	34.5291	18.3893	19.5413	21.0474	29.3044	30.2795	28.3794
TGME49_227040	21.2709	21.5862	27.7374	23.4729	30.1706	24.5011	21.8149	16.7295	6.33923	13.6358	15.8987	11.6068	26.8172	25.3787	23.8674	11.0591	15.2033	11.7826	29.6462	24.2805	23.7278
TGME49_227030	209.753	228.176	242.697	329.519	293.857	297.257	344.099	349.311	380.439	288.625	266.705	290.498	244.55	232.037	227.877	83.6621	92.7647	87.8667	185.218	200.344	166.219
TGME49_227020	68.6514	75.8628	74.8393	79.169	77.5125	71.6949	80.8983	75.4167	85.8634	86.2149	82.1464	73.2574	69.6966	67.1282	60.0233	59.5798	61.5656	72.4112	85.5213	95.1554	83.7367
TGME49_227015	9.03479	7.56479	16.6387	31.9392	34.4406	31.1734	28.5469	26.0749	8.96136	14.3902	8.13485	9.79912	19.0354	10.9353	14.0961	7.37109	12.3418	14.5105	36.5554	40.4749	37.8873
TGME49_227010	11.7452	13.7935	20.8578	40.9961	31.1717	37.465	35.3527	40.9071	26.095	14.3024	16.4862	11.2193	14.1456	11.6464	14.5554	16.042	17.6631	19.763	45.3432	50.902	40.6159
TGME49_227000	83.5632	92.5786	90.2261	62.6495	61.4515	62.518	69.0505	63.9413	46.4407	63.3087	60.0095	56.2328	77.5294	72.2636	74.0391	38.6997	45.0302	44.0048	46.9264	49.9339	48.5569
TGME49_226990	48.6236	49.515	53.3951	44.6057	47.5955	48.532	49.1995	41.3728	35.0715	51.4009	40.6003	44.2564	51.7849	53.5514	57.4882	29.8328	29.6876	31.0919	33.2502	30.9594	29.5449
TGME49_226985	5.49624	6.99847	5.061	2.70999	1.82544	3.64101	3.12374	7.48172	5.73304	6.60638	4.64754	6.99795	5.94735	6.95221	7.8403	2.3688	3.34923	2.15072	4.46854	6.2739	2.89228
TGME49_226980	154.62	169.052	164.535	175.182	165.449	154.176	151.218	161.388	178.277	175.114	181.201	190.121	138.584	124.467	114.86	151.279	142.262	150.082	138.226	154.256	159.05
TGME49_226970	938.278	933.814	891.404	1001.6	1010.41	930.76	863.39	870.289	1174.39	829.89	843.808	927.645	711.149	772.319	680.315	1394.96	1245.72	1186.89	1080.17	1141.6	1010.67
TGME49_226960	331.903	328.566	327.447	333.184	332.651	309.294	347.492	358.872	277.412	620.198	588.995	583.702	305.155	323.438	314.111	497.976	451.906	464.48	484.722	487.292	468.558
TGME49_226950	24.9426	23.2177	20.8402	24.2074	25.6596	25.8165	15.2652	15.4726	7.15284	53.8853	49.8981	44.6357	22.1958	23.3713	25.6149	24.3729	21.5639	21.2386	26.8841	24.7681	29.6658
TGME49_226940	39.2199	40.7285	39.0282	47.6541	52.4356	47.2909	30.4094	30.3551	24.0817	49.0816	51.2043	47.612	40.2598	40.4818	41.9636	55.6343	49.4426	55.7106	56.3164	54.0188	53.9788
TGME49_226930	8.23982	8.61067	8.87331	10.6905	16.8447	12.5242	11.3378	8.55065	3.58428	14.7573	13.0714	9.16107	15.167	14.2485	15.2735	16.8176	13.9076	13.5977	15.3942	14.9283	15.0493
TGME49_226925	1.72362	3.0363	1.58713	0.232698	1.78194	4.07326	1.01643	0.0	1.37379	1.81525	5.68672	9.80652	2.22841	3.53271	1.39631	14.6448	14.5307	16.1171	6.30073	11.544	14.0358
TGME49_226920	69.085	61.8293	58.5128	52.6492	53.4373	52.2744	40.6336	41.4143	27.8625	65.6025	63.2396	61.4852	75.4421	80.02	88.1761	44.048	40.6775	39.932	42.7835	41.0992	41.0476
TGME49_226910	22.5709	23.8763	23.446	27.6938	28.182	27.9748	20.5555	20.5334	8.90882	23.444	21.3564	20.1533	20.762	18.3746	18.8651	10.8735	10.2511	12.7023	19.5605	17.3046	17.584
TGME49_226900	32.9415	38.2328	34.3954	39.7707	39.3182	39.7561	25.3615	26.2954	20.1841	38.0056	32.5634	36.2611	31.7675	34.8328	33.1987	33.1865	30.971	33.49	42.9619	38.7935	43.4834
TGME49_226890	16.8576	16.5949	21.2766	25.5254	24.9332	23.2559	20.8134	21.3327	13.3308	18.6435	16.5305	15.303	13.614	12.6085	14.6765	7.81284	6.94322	9.05347	14.3757	13.0172	13.7902
TGME49_226880	0.216902	0.0	0.0	0.0	0.174409	0.0	0.0	0.0	0.0	0.533011	0.0	0.0	0.280426	0.259326	0.0878563	0.318529	0.319997	0.709866	0.0	1.01689	0.0
TGME49_226870	67.5393	64.1779	69.604	75.8398	74.273	65.7388	46.5248	59.0768	31.2047	60.5989	52.6362	56.6796	58.3956	50.9286	45.7893	45.2365	44.8824	54.1505	58.8813	50.5355	56.5764
TGME49_226860	225.062	234.203	211.887	182.566	177.341	184.189	231.097	223.015	215.46	199.041	197.595	193.867	235.617	242.574	246.593	121.203	127.45	117.026	133.672	133.26	134.963
TGME49_226850	20.2309	20.0184	18.9971	21.0875	19.5505	20.2402	12.3365	14.1451	8.33071	17.3224	15.0505	15.1869	18.6689	18.7287	17.8066	10.2541	11.4937	14.1666	18.8447	18.0163	18.9074
TGME49_226840	32.8251	37.1565	32.2498	40.438	39.7978	36.0112	27.221	24.1633	19.6222	41.1422	37.7178	36.7766	33.2262	34.3106	33.3286	37.8484	38.2932	41.6345	40.4904	34.8663	39.1913
TGME49_226830	168.087	166.292	161.291	157.931	154.418	154.253	154.786	159.014	152.222	161.664	157.428	145.451	171.602	160.254	184.279	105.718	110.795	124.576	142.384	144.833	141.275
TGME49_226825	22.6676	23.8514	18.3707	21.8619	22.0969	20.6143	20.5621	18.2013	19.5334	30.236	32.5542	30.5076	24.2379	22.9247	29.1168	25.3367	27.6868	25.3742	19.6732	23.3652	25.0044
TGME49_226820	8.17706	7.89341	9.35487	10.3035	8.16908	12.0814	10.5696	9.30953	12.1659	10.0471	19.5777	15.3834	6.72755	10.4677	8.83234	39.8459	33.2666	33.2491	21.4605	26.0221	24.9599
TGME49_226810	10.8815	12.2472	11.3517	13.3161	14.0188	13.2068	8.85958	8.73581	3.15849	14.8797	13.9641	12.2969	7.27214	6.41715	7.20668	4.12252	4.10328	4.53429	6.93382	5.69215	6.93031
TGME49_226800	6.16706	7.57606	11.0158	15.2495	14.075	12.5958	14.4194	12.1946	4.37211	7.03617	7.07352	8.09292	7.58353	5.8395	6.55483	1.54915	1.53919	1.66929	7.71236	5.80429	6.46302
TGME49_226790	25.8928	26.6071	25.4331	35.1486	32.6194	32.9661	26.0079	30.2037	20.4108	27.8187	25.2973	24.0925	22.3217	21.8207	20.7782	11.4909	10.2246	12.771	26.0432	22.7538	23.1069
TGME49_226780	11.0831	12.9381	12.6818	20.4088	18.3151	17.3834	14.297	15.8189	8.59335	18.2738	14.0166	13.5551	13.4729	13.5432	12.9065	10.9653	9.67836	10.785	15.8403	16.1994	15.4632
TGME49_226755	61.0539	63.5357	65.3351	36.7074	38.3814	36.6506	29.3279	27.7463	16.2938	19.4806	18.9878	15.2866	29.8649	30.1103	30.0803	12.4654	13.4883	13.6988	19.8821	17.417	20.3369
TGME49_226740	112.358	111.181	105.149	102.744	101.581	96.8622	100.532	90.3241	74.3485	114.485	114.567	111.462	135.555	137.56	131.274	109.389	103.13	105.124	100.239	103.688	110.965
TGME49_226730	142.839	150.967	164.5	178.503	164.923	165.909	134.372	135.559	94.805	137.959	116.099	126.229	130.425	127.321	129.044	89.6361	91.6485	101.569	124.051	108.048	113.107
TGME49_226720	73.3098	72.045	71.0459	64.5203	65.6254	62.3459	95.7217	89.4601	86.1327	120.518	122.951	115.015	59.8865	57.0219	55.5836	36.6109	41.3991	48.063	55.8376	59.2611	59.2907
TGME49_226710	450.377	472.193	458.948	313.357	278.319	297.559	483.554	454.543	395.261	345.498	343.565	331.869	459.144	463.981	463.323	141.262	147.003	151.456	99.9198	110.199	101.062
TGME49_226705	80.3584	85.3136	84.8424	115.768	107.411	121.98	82.2052	79.8143	76.9928	93.2217	88.217	76.9625	83.9937	86.0157	79.0725	82.5861	73.6564	74.0673	121.943	126.567	120.843
TGME49_226700	21.4071	22.7252	26.2928	28.8324	29.8454	29.3514	29.9196	31.7111	19.3355	23.2789	22.9886	18.6388	25.7806	20.5559	25.0433	18.788	18.1535	20.0526	25.8461	24.2133	26.1399
TGME49_226690	50.7108	52.5536	58.4087	50.0723	48.1817	43.425	45.8186	46.5753	31.2797	47.8449	37.572	36.7463	52.6323	49.5497	51.3162	16.3566	16.8566	16.766	16.0036	14.0326	14.4952
TGME49_226680	117.646	121.601	114.459	100.868	90.1336	92.8328	90.5744	91.9796	67.4102	109.49	99.3525	105.45	108.263	110.416	113.833	70.0967	76.1864	80.0516	67.2578	67.4451	66.7143
TGME49_226670	25.3186	25.6431	23.0529	30.5776	30.18	35.2488	25.2102	30.672	25.4087	30.91	34.7084	32.3577	23.975	29.497	25.753	39.7353	39.4412	40.6034	45.6565	48.5798	46.6778
TGME49_226660	24.9843	24.3311	24.9389	29.7586	29.9281	29.3069	19.5135	22.5292	8.4451	30.543	29.0549	25.1603	19.1269	20.1008	19.415	13.2578	12.8138	13.7778	22.2037	18.8646	19.5584
TGME49_226650	69.3211	61.1241	71.497	64.9388	56.4708	64.967	60.6046	56.8649	61.3077	63.4158	59.7928	64.0029	54.4979	56.5803	43.1601	39.6756	34.8344	44.0863	46.1781	43.0015	49.5204
TGME49_226640	97.1298	112.094	130.167	96.0277	99.0085	92.893	92.1149	83.5883	77.7022	109.795	117.338	87.8689	94.8582	93.855	87.4009	50.0334	48.0595	66.2661	79.71	79.8648	79.8116
TGME49_226620	8.46786	9.35679	10.5986	17.8227	18.174	17.503	10.2132	11.1138	4.05953	12.2412	10.7885	9.31892	7.5959	7.13271	6.6481	5.67269	4.99709	6.93686	16.997	14.5957	15.5345
TGME49_226610	0.515788	0.681453	0.576717	0.661524	1.06648	0.930223	0.963185	1.02531	0.493325	0.54321	0.268695	0.863109	0.714478	0.205558	0.507378	0.54104	0.462004	0.422012	0.326332	1.41634	0.891817
TGME49_226600	44.5685	48.9215	55.1216	48.8011	48.3918	54.0412	39.8858	41.3148	32.8096	47.6063	50.5964	43.249	42.7092	43.3019	36.4161	36.3902	37.856	36.6225	53.1211	53.9097	53.564
TGME49_226590	217.077	210.253	226.894	210.975	210.912	215.476	216.805	217.588	222.335	186.074	183.37	187.175	230.948	229.054	230.851	208.778	213.975	221.129	247.116	239.275	239.776
TGME49_226580	180.507	193.441	179.501	159.222	151.579	146.423	170.938	170.188	177.609	167.362	187.042	191.515	199.226	208.25	188.738	184.299	201.115	172.626	181.482	174.624	187.592
TGME49_226570	600.846	592.279	567.989	545.415	586.738	547.556	486.056	503.745	716.687	434.13	449.325	494.773	495.559	535.842	476.801	456.889	439.296	447.422	367.958	350.048	371.762
TGME49_226565	23.0123	25.4898	25.5931	31.0678	40.6127	39.5511	23.8512	19.5455	13.6729	28.6422	29.0619	44.4596	32.0702	23.1064	27.3582	43.2306	56.2164	59.9085	55.0028	50.4409	67.9098
TGME49_226560	68.1464	68.7908	64.0419	74.1241	85.4173	70.733	51.3887	53.1765	53.3782	81.5966	88.7622	93.0502	67.8058	65.4466	68.2492	142.559	144.793	154.916	119.145	109.252	142.369
TGME49_226550	112.727	116.279	118.831	136.687	136.927	127.852	138.73	149.857	139.345	113.776	122.627	113.356	109.881	110.932	111.354	117.692	126.745	132.399	170.553	158.347	160.618
TGME49_226540	37.7273	40.1038	36.7571	33.4429	32.3667	33.5264	34.6422	33.6892	25.7728	33.4433	33.2656	36.1022	71.9405	73.9049	72.2863	37.6268	31.1441	32.9037	43.8184	44.6715	47.4369
TGME49_226532	2.06431	1.60924	1.24538	3.229	2.23228	3.22275	1.95894	0.990509	0.476582	2.36148	2.33618	1.91778	6.6262	5.73048	5.47824	3.18833	2.4154	2.27141	5.32434	3.87121	4.27995
TGME49_226520	94.0587	104.762	95.6602	107.923	101.622	107.563	103.043	96.8854	88.506	136.659	150.675	150.876	124.827	137.143	119.594	155.255	161.536	161.504	157.554	170.159	159.215
TGME49_226515	7.80997	7.83881	6.68978	1.77366	3.01827	2.42473	3.1656	3.6225	3.98584	2.75236	2.87005	2.69486	7.70993	12.4018	7.50397	5.86799	6.78824	5.10212	1.84712	2.1004	2.78922
TGME49_226510	30.0181	30.4943	33.5381	39.34	35.965	39.5832	29.9239	28.8076	17.6173	37.3038	33.553	33.9386	30.6512	29.3994	28.6874	20.784	21.5114	24.5604	36.6383	31.8876	33.4816
TGME49_226500	250.474	277.313	255.288	282.655	267.514	263.499	376.97	359.175	440.27	298.19	350.11	379.304	333.806	341.157	325.717	349.981	341.419	318.241	332.266	358.176	336.78
TGME49_226490	0.0	0.0	0.166515	0.170896	0.0	0.31489	0.497652	0.503261	0.201786	0.222191	0.0	0.211824	0.292245	0.144137	0.439484	0.398345	0.0	0.739785	1.77974	0.763021	0.847236
TGME49_226480	12.8436	14.0171	15.6599	22.2663	19.1592	19.0099	10.2988	12.0172	8.89547	17.1412	16.9037	18.2609	12.2248	14.4379	11.3374	11.8371	12.2184	17.031	12.5968	10.6724	11.1356
TGME49_226470	38.1717	39.3758	38.6753	42.7247	48.2795	43.4634	35.5028	32.319	12.5929	34.9365	34.4799	29.4955	32.0292	32.8924	34.8124	12.9649	14.1579	12.8661	19.59	16.3865	18.1451
TGME49_226460	23.1376	22.1967	20.3357	21.2742	20.1609	19.451	15.6247	13.6228	14.4493	20.6311	20.0987	19.3352	16.723	19.9165	18.006	20.8969	22.1689	20.5376	21.4831	18.9998	22.9117
TGME49_226450	4.6463	5.63546	4.27837	12.9568	14.393	9.28434	5.55477	5.29941	5.43958	7.48704	12.499	9.90359	6.30248	6.61753	6.54068	110.906	116.924	123.581	111.996	107.344	101.943
TGME49_226440	23.2227	24.4687	21.844	27.4962	27.7012	27.5077	19.9437	17.635	10.0187	27.744	25.5157	22.2678	19.2698	19.7051	21.2276	16.8289	16.9724	18.9713	18.2878	15.0298	18.0639
TGME49_226430	468.79	440.987	488.816	506.973	507.982	535.481	526.134	527.172	508.376	448.34	440.254	426.945	428.607	404.278	436.981	194.708	193.238	217.586	361.928	376.494	359.691
TGME49_226420	73.1683	80.4225	81.8367	91.194	92.502	86.5845	75.1134	81.8236	63.6491	127.133	138.343	122.188	64.633	66.8691	68.8941	86.9731	97.4339	101.709	103.341	102.335	105.025
TGME49_226410	1197.62	1193.48	1198.81	1194.69	1261.34	1101.68	1171.87	1213.22	1416.79	1072.18	1111.2	1118.13	1127.85	1097.26	985.086	1073.51	1005.82	1070.74	991.635	948.96	970.656
TGME49_226400	76.7985	76.5458	75.621	82.4758	81.3382	77.2517	65.4169	64.9684	45.0073	79.8344	83.0792	77.191	77.0499	76.3537	74.6402	56.7037	53.1412	55.0792	73.7315	65.9178	72.9159
TGME49_226390	14.9672	16.1631	16.5429	21.6001	21.7382	19.5576	15.4206	15.5261	9.32421	18.4505	23.2418	19.9216	18.3974	17.9633	19.83	15.1586	16.1894	18.3791	21.5515	17.629	22.012
TGME49_226385	0.488367	0.250921	0.224847	0.0	0.196346	0.0	0.335992	0.16989	0.0	1.20011	0.0	0.0	0.0789243	0.389259	0.0989068	0.0	0.450308	0.399576	0.360481	0.343439	0.0
TGME49_226380	236.344	217.792	219.977	167.84	188.648	211.412	144.916	141.725	114.235	209.215	197.273	197.538	244.31	252.356	273.23	171.931	184.329	166.988	142.441	125.187	139.498
TGME49_226370	25.6499	25.2078	24.8035	27.9673	25.4381	26.0826	15.7032	14.0898	10.4873	24.7796	24.5821	22.9682	26.2728	31.436	30.704	23.7837	21.8507	24.2362	28.1897	26.8832	29.53
TGME49_226350	14.4625	14.6614	14.7842	21.5302	20.3261	21.2998	11.9839	12.6609	8.73075	18.0309	15.2987	14.7429	13.377	11.1748	12.7342	12.4391	9.64981	12.4848	19.0944	18.9884	19.9737
TGME49_226340	69.2681	64.8526	71.1803	53.0616	53.3567	53.6959	53.5088	51.4514	35.6226	57.6303	55.4564	50.0719	60.7311	58.2309	58.2883	31.1557	31.8816	33.4966	43.5032	38.5683	41.4326
TGME49_226330	15.2177	14.6581	19.0597	19.4646	21.0785	19.7703	14.1001	13.7853	8.43342	11.3777	12.6628	10.1689	10.9596	10.3928	10.949	6.49938	5.22347	8.41207	14.9435	10.183	13.3715
TGME49_226320	63.5542	72.0144	67.6101	85.9966	77.5586	75.4319	58.1157	59.4407	47.6066	61.8201	58.4592	57.4319	55.0203	57.2233	54.7574	49.1014	46.23	46.0466	69.604	70.4266	72.0798
TGME49_226310	14.9187	13.5943	17.5187	8.40028	8.06701	8.21432	14.3767	17.7936	10.8467	9.45266	10.3624	9.71186	5.15801	5.53124	5.51646	1.06872	1.20785	0.871879	4.75781	3.14377	4.78963
TGME49_226300	0.666998	0.436164	0.0558345	0.229214	0.0	0.0	0.0834344	0.0	0.338307	0.149006	0.14741	0.568217	0.0	0.0966616	0.098243	0.445233	0.268372	0.0	0.656446	0.5117	0.662874
TGME49_226290	91.437	91.2565	102.079	114.502	116.287	118.739	111.16	110.227	111.204	99.8	99.4859	102.141	101.104	97.3009	98.3303	118.933	123.079	132.301	130.949	138.291	132.798
TGME49_226280	39.1508	45.2713	53.3777	60.0916	52.6354	53.809	40.127	51.7479	57.3201	58.514	60.0552	57.4554	36.1466	37.1055	34.4615	66.9241	59.7989	66.8382	93.1249	80.1929	91.2258
TGME49_226270	35.6878	34.0125	39.1545	45.175	45.6533	48.8013	35.3809	32.0336	29.8091	36.1736	34.8211	35.4157	32.7083	28.3079	33.0209	22.6312	25.0014	26.4037	54.7569	52.9126	53.6319
TGME49_226260	127.055	129.802	107.845	42.9676	43.0337	49.7474	82.8899	77.9138	64.953	161.285	168.492	178.161	120.215	126.795	135.452	39.08	39.1784	37.2607	37.4409	37.0907	39.6271
TGME49_226250	402.294	409.571	397.929	489.686	493.971	479.747	392.662	399.561	339.992	411.583	402.732	373.833	380.754	384.647	411.127	353.427	341.045	367.64	337.355	333.444	334.98
TGME49_226245	0.0	0.0	0.0	0.0	0.0	0.0	0.0	0.0	0.0	0.694646	0.0	0.0	0.0	0.0	0.0	0.518903	0.0	0.0	0.278205	0.927684	0.0
TGME49_226240	44.6055	46.3786	52.658	60.6948	68.0552	73.2292	54.8393	53.0089	44.7665	47.6718	59.7802	59.5663	39.0716	37.1662	33.5692	43.347	40.7562	39.1591	43.8998	48.0939	43.9674
TGME49_226230	0.0998319	0.205173	0.459632	0.235862	0.802742	0.130379	0.0	0.694577	0.334195	0.245326	0.242697	0.23388	0.516279	0.477434	0.242622	0.439822	0.515491	0.245044	0.884274	0.468038	0.467726
TGME49_226220	80.3093	78.5277	88.8552	80.1347	76.1544	77.1323	67.209	66.0022	46.312	58.4343	51.6309	50.5267	72.2952	71.5128	73.4706	33.3311	35.6369	35.9855	40.847	35.3861	34.0985
TGME49_226110	1.09768	0.931802	0.527354	0.496125	0.805889	0.914152	0.722363	1.3946	0.532548	4.16343	2.08842	2.8511	0.771284	0.570602	1.04389	0.876084	1.68984	1.01526	2.67731	1.92424	2.5714
TGME49_226100	7.45729	8.50328	7.04746	7.91288	8.31073	8.34372	7.4258	6.82681	6.16796	16.7983	12.4439	13.7924	6.38524	7.32563	7.15401	7.37293	7.69645	5.27188	11.009	12.2979	11.6717
TGME49_226090	16.7249	21.351	18.8338	25.5341	22.5732	22.7481	20.5966	21.9942	13.8386	22.8404	21.1178	22.4394	16.9771	16.152	17.0072	14.4232	15.1474	14.7231	22.47	19.9383	20.5284
TGME49_226080	21.4616	26.7164	24.4445	24.8658	22.9187	24.3845	13.7428	11.7568	8.67137	20.5703	22.9809	17.9611	16.8741	18.2495	20.576	16.7926	14.7925	15.7888	20.0442	19.7812	22.1342
TGME49_226072	128.322	136.496	125.693	95.6982	94.0706	100.247	113.483	106.234	79.1908	129.892	117.502	110.287	124.904	135.805	139.994	71.7655	73.3971	76.0176	82.3925	77.7112	84.2417
TGME49_226068	102.816	127.06	111.211	112.567	104.984	112.502	100.514	98.7101	87.9745	142.878	133.489	140.157	118.532	122.532	111.625	133.912	140.425	147.968	139.102	139.009	133.258
TGME49_226060	96.7117	96.9853	86.9074	63.3466	64.1882	62.9351	48.0989	48.7884	31.1575	106.699	101.41	94.8466	97.1114	104.863	110.354	75.866	78.1848	75.1243	59.0898	65.0764	62.3167
TGME49_226050	60.962	71.7405	61.9889	52.6667	47.8695	49.8986	48.0944	49.6524	40.6656	70.979	63.4519	67.3823	51.4427	49.3907	52.9834	25.9552	27.3314	29.6184	39.8188	45.438	41.5691
TGME49_226040	73.8438	73.3717	80.7745	54.6192	47.1278	55.0451	103.421	102.214	105.8	73.4899	82.2204	81.231	78.3558	73.3486	74.9254	33.6997	42.805	37.5195	49.633	54.8466	48.036
TGME49_226030	345.631	360.814	378.085	367.054	336.416	349.147	372.882	375.311	338.146	328.376	307.921	311.614	370.277	365.498	348.937	254.206	279.794	284.518	350.2	355.365	358.684
TGME49_220025	14.7539	13.2703	12.1423	11.3025	12.3019	15.3969	9.23633	10.9051	17.6039	10.1735	11.6798	12.373	13.9427	16.7299	12.9459	14.5613	11.7379	9.9806	15.2583	15.751	15.5649
TGME49_226020	256.684	254.251	259.126	260.89	245.051	266.858	242.58	243.935	191.424	243.117	247.931	238.129	328.031	327.669	320.5	231.912	233.674	244.802	308.226	310.04	313.736
TGME49_226010	27.2772	26.0512	28.1706	17.5896	15.9985	20.955	27.5241	25.4528	27.2146	22.4749	23.2744	28.3179	21.1595	27.9657	29.8963	19.5575	22.2516	21.5302	24.4243	28.5855	23.8054
TGME49_226000	229.169	260.004	246.317	264.155	276.812	271.267	239.913	221.333	226.866	230.229	223.336	238.578	207.411	214.811	220.98	207.916	208.606	189.291	221.511	194.05	225.231
TGME49_225990	79.9891	85.3559	94.3735	125.562	121.732	123.45	105.884	109.373	100.429	63.5861	50.3239	44.9374	80.8463	76.3401	74.3688	31.6936	31.895	37.126	52.4086	48.6299	49.6048
TGME49_225980	20.5582	20.7525	18.7799	23.3551	22.6003	24.1709	16.5283	14.9219	10.8727	25.3266	20.7103	20.2129	15.5299	16.444	15.1255	13.9628	13.6926	15.618	19.1972	19.3956	18.3625
TGME49_225970	11.6196	12.0693	17.524	21.1309	23.1814	20.3427	12.3586	12.4105	2.66325	14.8943	14.9638	16.2594	15.4287	13.7171	12.2624	8.67029	8.52494	9.91815	17.8646	14.5465	15.2529
TGME49_225960	16.5626	14.9659	17.3101	16.7182	16.3013	17.823	13.1648	12.7074	3.831	18.1379	17.3182	15.6691	13.3545	12.1763	13.2732	7.11961	6.28392	7.10759	11.8408	9.33284	9.99722
TGME49_225958	0.0	0.185539	0.166259	0.255949	0.0	0.0	0.0	0.125622	0.0	0.0	0.219472	0.0	0.116718	0.0	0.0	0.132578	0.133189	0.369324	0.0	0.0846497	0.281978
TGME49_225955	0.0	0.0	0.165496	0.339699	0.0	0.156481	0.247303	0.0	0.0	0.441661	0.0	0.0	0.0	0.0	0.0	0.59386	0.265155	0.147051	0.530654	1.09539	0.280683
TGME49_225953	0.117629	0.0	0.0	0.0	0.0945844	0.0	0.161855	0.0	0.131257	0.0	0.142981	0.275573	0.0	0.0	0.0	0.172743	0.173539	0.0	0.231536	0.110295	0.183702
TGME49_225950	0.109564	0.112587	0.0	0.0517709	0.132149	0.0953921	0.0	0.381143	0.0611287	0.20193	0.233061	0.0962544	0.24789	0.0	0.0	0.0402247	0.0404101	0.134466	0.431322	0.231148	0.727204
TGME49_225940	107.636	115.419	132.104	158.23	139.72	128.986	160.652	149.635	129.003	111.066	103.153	113.356	116.127	105.731	112.386	54.6283	63.1875	69.3521	114.564	107.326	109.145
TGME49_225930	215.864	228.414	248.366	265.736	262.773	248.713	278.932	284.71	345.228	257.023	244.679	289.207	225.872	228.235	216.459	336.393	332.395	315.062	326.387	331.374	350.424
TGME49_225920	16.8028	13.7644	16.9256	21.146	21.0022	19.5789	15.7788	16.8701	10.8788	13.1459	12.7673	12.009	14.4104	14.3392	16.1805	5.86636	6.30554	6.58253	8.49533	8.93188	9.59778
TGME49_225910	30.9483	36.8895	30.4064	32.8427	30.8664	32.381	27.7855	25.5196	19.2671	37.1569	33.6759	32.8237	34.3681	35.9422	33.1913	33.433	31.95	30.0307	35.9312	33.5007	36.4301
TGME49_225905	14.7903	15.1984	22.1644	20.829	21.6868	17.4221	23.9426	27.0372	6.7957	22.805	23.2657	14.6072	17.9971	20.5726	16.4454	33.8579	30.8051	34.1682	37.3897	24.2013	26.9479
TGME49_225900	37.4747	36.0151	41.9015	38.2992	37.8776	32.5186	47.8813	50.2659	21.5502	48.9649	42.2979	39.0908	42.434	39.7597	43.6325	56.8699	55.8219	59.9104	50.1524	40.7443	47.3705
TGME49_225890	23.4169	25.5896	24.4116	30.7859	30.447	31.3059	21.0432	18.8906	11.5896	29.7267	28.1159	27.2062	22.574	22.3259	24.8996	19.4362	17.6556	18.5349	20.6988	19.1324	21.276
TGME49_225880	27.4941	29.7183	37.7262	51.1292	38.0855	44.6212	48.592	47.5656	41.9853	22.783	19.5497	20.395	30.3001	25.0507	23.9066	10.6177	10.8843	15.5334	31.6577	38.5084	32.4914
TGME49_225870	85.4085	84.6167	86.0185	90.1108	85.7418	95.4463	82.6649	76.6399	45.0023	80.3867	74.8873	66.0819	80.2733	87.9447	90.0829	75.3823	70.1826	71.6349	82.44	75.6176	79.0339
TGME49_225860	84.2747	78.2771	84.9535	61.8191	64.573	67.0216	95.9445	85.628	65.338	70.93	64.5922	57.0583	76.6075	70.0069	76.7469	43.4325	52.0614	49.8606	64.357	64.8427	60.9153
TGME49_225850	45.3703	45.8053	48.7885	50.2302	43.1257	47.7154	33.3874	34.375	21.9172	32.2037	26.9769	26.8544	44.4599	40.2977	37.246	27.8308	27.095	31.0971	44.0761	39.0895	43.7904
TGME49_225840	46.4428	48.3665	51.5484	53.7263	48.6198	50.5623	35.4859	32.1423	22.379	48.6496	44.0654	42.2098	43.5138	46.7434	47.8604	36.3365	32.2742	37.1319	45.4674	40.4895	45.5596
TGME49_225830	83.1899	78.1684	78.6173	77.3829	74.8239	70.3538	61.2114	65.8553	27.2616	81.507	77.9738	74.6817	62.3279	58.3933	65.7254	36.3817	36.6217	39.257	62.8439	58.2803	60.037
TGME49_225820	36.0319	40.9101	37.2867	37.1843	38.4148	35.3366	43.5684	43.3266	38.9965	59.9178	61.0082	57.34	42.4989	39.8075	39.0281	29.0961	29.6873	32.0919	39.4563	38.2301	40.5464
TGME49_225810	84.7761	88.8823	89.8933	97.9945	92.897	99.8382	75.6557	76.79	72.2467	101.118	89.7672	92.727	88.4813	81.1184	90.3131	81.9705	87.796	86.0827	93.6403	99.4579	105.498
TGME49_225800	36.4897	38.4765	46.0254	56.9839	53.3991	51.6376	39.2244	39.8631	24.9112	29.7306	26.4923	22.3851	34.5032	33.5331	31.5063	17.404	16.8328	18.815	36.3991	29.6438	38.754
TGME49_225790	91.4745	95.7899	95.3617	74.1992	78.6009	73.0142	230.144	212.844	210.305	295.338	304.889	286.051	208.353	197.239	195.381	92.4719	98.2141	101.233	123.945	118.794	136.867
TGME49_225780	52.1898	54.7189	57.8636	66.4454	61.7712	67.0164	49.206	50.4981	35.9331	48.2179	43.0079	42.4504	57.1315	59.9035	61.2719	47.2903	47.3221	47.4709	68.9243	69.0497	69.7604
TGME49_225770	21.6604	23.8792	22.4728	27.4622	29.5315	28.1302	11.6786	11.6127	7.88648	19.8684	17.7955	17.2783	17.1839	17.2521	14.6972	16.4954	15.1866	19.6972	25.0286	23.8749	28.8875
TGME49_225745	3.25214	3.03537	2.95622	2.77636	3.09212	2.93202	2.47575	3.11953	0.737237	5.06381	5.13042	4.35043	1.8307	2.2675	2.13052	2.2702	2.33981	2.48242	3.58578	2.67948	3.40597
TGME49_225730	205.403	199.969	201.7	211.457	204.588	221.825	179.336	188.585	229.664	235.444	244.37	240.602	171.951	187.51	188.165	213.265	207.607	206.192	259.405	267.726	264.379
TGME49_225720	30.9047	36.2302	40.8157	47.0999	45.2671	48.7616	29.9467	38.7638	30.5995	55.0866	53.7029	49.0324	34.1406	39.2046	37.7302	39.5785	38.3161	43.0334	56.1906	51.4934	53.7024
TGME49_225710	30.6245	34.494	38.2015	41.4582	41.4172	56.1334	24.7818	29.1568	18.6111	35.0449	36.0324	30.1263	37.0566	35.8604	38.2069	28.0955	33.6012	28.3822	35.5197	25.2982	35.5143
TGME49_225690	107.853	103.948	112.202	85.3303	85.7931	88.8479	125.173	118.431	64.7251	107.726	99.7527	87.5128	103.06	100.814	109.446	59.0027	57.2779	59.5677	65.0798	54.188	60.4932
TGME49_225680	63.1523	65.2698	74.8741	53.2129	47.9184	47.0382	86.6453	95.2412	73.3203	77.9311	78.3165	66.8122	59.4659	56.7375	54.0431	10.1185	8.01094	8.73619	17.5143	22.8473	21.806
TGME49_225590	0.26261	0.0	0.0	0.248176	0.0	0.0	0.81303	0.0	0.0	1.694	0.558618	1.30735	0.0	0.0	0.0	0.0964133	0.145287	0.0	1.29228	1.04651	0.666446
TGME49_225580	76.5634	75.0165	80.8062	92.6676	87.4373	88.9726	113.925	113.085	111.05	105.871	114.863	108.157	77.7339	71.8219	72.6878	74.5685	75.569	82.1543	101.2	104.107	92.6071
TGME49_225570	0.43622	0.672384	0.351467	0.0	0.0876904	0.0	0.225087	0.227624	0.24338	0.26799	0.265119	0.0	0.246739	0.173847	0.0441729	0.640607	0.48267	0.312297	0.0	0.0	0.255469
TGME49_225560	381.76	392.664	360.38	281.564	267.16	296.935	249.53	247.81	153.951	235.463	240.584	226.597	372.594	403.888	390.817	106.818	107.661	96.3757	109.651	109.175	118.752
TGME49_225555	860.168	805.467	845.187	774.027	820.551	855.857	891.46	905.103	1034.06	805.162	852.413	883.99	940.679	884.426	888.516	919.411	919.362	858.541	909.814	920.806	852.152
TGME49_225550	103.137	108.7	111.18	140.521	136.855	141.643	128.829	116.956	89.8676	143.798	138.769	144.453	127.258	118.132	120.274	95.782	102.478	101.321	157.51	142.718	149.339
TGME49_225540	285.212	271.548	240.441	294.694	325.288	315.974	200.992	204.051	176.096	532.119	581.969	527.11	292.5	305.936	295.584	518.708	522.272	532.726	455.917	463.376	495.876
TGME49_225530	70.2609	67.5303	80.8349	96.3906	104.148	102.215	82.0735	77.2131	49.2135	74.064	64.165	61.6077	54.7864	52.5624	54.0761	44.3124	45.7073	48.8888	59.515	54.2998	55.7677
TGME49_225520	2.66411	4.76106	5.06627	4.98062	4.56379	6.05091	1.91257	4.2712	0.969378	4.69657	5.13904	5.42721	5.3537	3.23135	4.5979	2.63658	4.48576	2.93791	3.81894	4.01853	5.29115
TGME49_225510	55.4842	56.6775	49.21	51.2874	47.9677	54.7113	32.5229	36.1288	26.263	55.0298	54.3534	53.0143	57.0178	66.8659	64.5352	61.3361	58.8587	56.8947	56.5743	54.6094	57.6777
TGME49_225500	49.855	47.5182	50.3425	66.6891	67.5235	77.4816	51.6983	46.8071	45.8665	55.0914	55.1355	51.2515	53.2203	55.255	51.8341	45.3609	44.1487	43.0241	61.1156	54.0861	57.9869
TGME49_225490	188.407	190.767	173.562	137.623	136.633	141.028	107.164	104.33	61.9486	171.443	160.001	146.622	209.208	207.181	200.006	152.631	146.906	143.632	97.6813	92.0919	107.559
TGME49_225480	36.8814	37.3682	40.9432	48.0771	41.4732	47.4204	37.8915	33.5819	19.7258	34.5854	33.102	33.8518	39.7913	38.7528	39.7291	26.5638	26.3052	23.7988	40.3875	36.1228	39.0281
TGME49_225470	72.1906	74.6331	76.7318	80.0354	78.7844	76.4853	71.5126	68.4738	53.5398	67.2525	75.435	77.6262	70.5668	75.4737	75.9979	54.521	57.4899	55.7283	76.0556	66.7438	68.7678
TGME49_225460	3.34475	4.36239	3.67217	5.10609	3.9308	5.26423	8.4966	5.19122	3.73227	3.47742	4.22202	4.06862	5.48857	4.30658	4.37703	2.17257	2.18259	2.52613	4.68454	5.06619	4.21901
TGME49_225450	16.7029	23.8871	25.6664	26.2411	23.1829	22.2305	24.7396	23.1679	20.2407	21.8299	22.0487	25.36	21.5947	22.0474	19.7795	12.3816	14.2045	12.6651	22.5116	23.0434	23.4268
TGME49_225440	6.26239	6.22156	6.41252	7.44071	7.42795	7.03606	5.93532	5.49601	3.71143	6.00239	5.14844	5.99628	5.78678	6.0271	5.9152	5.08483	5.67373	6.61206	9.28334	10.5865	10.6018
TGME49_225435	25.5475	23.5249	18.3308	17.2453	22.4101	15.599	18.7178	14.312	17.0304	20.7908	13.3088	30.7028	16.0858	16.1317	18.8146	22.1695	25.4534	31.2183	32.6537	53.5092	44.5613
TGME49_225430	10.5478	11.1498	13.2154	16.096	13.7649	13.4365	8.50591	8.8424	3.95543	12.4288	13.9772	10.026	9.83646	11.715	7.80938	8.82414	9.56636	11.5304	16.2096	17.9968	15.8988
TGME49_225420	44.3334	52.6776	52.1941	52.3918	56.7941	62.8878	52.8113	52.7884	62.1593	51.4155	50.5407	43.7091	49.1619	46.6668	47.8621	26.8771	25.3626	33.4381	40.2219	49.2333	44.4692
TGME49_225413	0.0	0.0848754	0.0	0.0	0.265661	0.143826	0.454606	0.0	0.0	0.0	0.200797	0.0	0.0	0.131669	0.133823	0.0	0.0	0.0	0.325159	1.62638	1.03194
TGME49_225410	45.8623	48.4496	49.6982	48.6271	43.4436	54.5876	56.9491	53.9332	46.7447	39.9265	51.1921	49.1356	49.5683	43.6433	46.3055	45.1332	45.465	45.8525	57.1916	59.9418	57.1243
TGME49_225400	0.100045	0.479756	0.0614148	0.346668	0.0536301	0.0	0.0917731	0.417634	0.0744236	0.532671	0.0	0.156252	0.172459	0.186064	0.0540309	0.171406	0.196796	0.190996	0.656412	1.15695	0.520802
TGME49_225380	22.7127	20.7036	23.0474	32.6461	32.2349	31.1932	19.1271	21.8181	14.5879	24.0437	22.6797	19.2873	22.0635	19.1586	17.126	26.0943	22.2473	28.8396	32.6954	30.9169	32.3048
TGME49_225370	0.0	0.0	0.0	0.152573	0.129818	0.281128	0.0	0.224651	0.0	0.0	0.0	0.189113	0.0	0.0	0.0	0.651999	0.0595459	0.396281	0.675293	0.302761	0.756398
TGME49_225360	18.183	19.9277	27.4643	35.9748	34.3787	35.7105	26.9441	26.0905	22.1878	25.4533	20.4018	20.989	18.963	13.7397	15.7713	23.8157	28.7496	33.0637	32.4051	35.3038	34.3593
TGME49_225350	74.4617	76.3941	70.6429	91.8052	96.0659	92.024	101.069	106.009	99.2557	89.1558	99.0273	97.2378	86.2123	78.8501	75.6184	48.0477	56.7667	62.5755	98.6466	100.107	103.769
TGME49_225340	49.3966	49.9847	53.7142	44.6184	43.9755	46.6312	36.6751	37.3726	22.8715	30.8773	29.3819	25.7019	39.9019	36.7306	36.4663	21.5431	20.8546	23.7097	27.7006	25.2864	30.9063
TGME49_225330	102.329	110.153	105.648	63.2979	64.4833	63.2586	95.5102	90.2139	69.8419	59.7884	59.4958	48.002	102.2	91.1072	102.337	27.603	28.9971	28.0644	32.1147	34.667	34.3087
TGME49_225320	108.341	115.482	124.732	71.2361	69.9075	70.7179	113.891	112.365	96.5326	64.051	61.9021	59.5021	99.5668	101.29	103.678	48.1855	46.6007	51.1961	54.8998	48.7986	50.1017
TGME49_225315	46.714	41.231	46.3177	27.828	26.3607	30.1407	35.8118	40.5103	60.5966	28.3911	30.926	25.6008	37.6391	39.4281	38.3837	28.0531	22.7059	23.8198	30.951	26.8284	28.3347
TGME49_225310	81.8682	96.2794	93.5022	104.145	99.9897	97.9702	90.8555	96.1405	85.187	103.013	98.6147	102.824	84.4574	80.6838	76.8714	68.125	68.7766	76.2277	98.5166	99.8985	99.6561
TGME49_225300	128.282	140.892	137.617	89.2145	82.2511	82.5128	140.356	130.395	117.151	155.159	162.438	160.127	151.85	160.947	160.501	75.409	82.0571	83.5592	73.0407	69.4727	72.7579
TGME49_225290	7.24283	7.72892	6.4769	3.68563	2.63196	3.39554	20.507	16.7649	18.3398	17.1994	16.084	16.3562	0.360155	0.888152	0.394923	0.102273	0.565095	0.398866	1.71352	2.22022	2.284
TGME49_225280	1.98212	2.02102	2.27792	0.827684	0.630111	0.81605	0.845695	0.726943	1.09731	0.868444	1.00856	0.899919	0.645623	1.08999	1.21985	0.440009	0.419369	0.477725	0.211711	0.288146	0.275956
TGME49_225270	21.7751	22.8943	25.5412	28.0011	26.8585	24.8188	19.4856	20.168	7.48512	21.4151	22.3426	19.3415	17.5081	15.9851	17.7794	7.92282	7.63793	9.18482	15.6638	13.3643	15.1766
TGME49_225260	48.2504	49.8991	48.8388	58.2189	57.5079	61.2902	39.1471	42.324	20.7935	46.0683	40.6759	40.2343	43.9448	43.999	44.8667	32.3252	30.4646	30.5161	43.0921	36.7098	39.442
TGME49_225250	44.24	39.0986	48.8176	70.7221	72.4994	67.9294	54.6703	55.0356	51.7801	53.6188	55.7477	53.7927	49.2698	42.4006	39.1501	35.6619	46.2461	53.3113	73.0598	73.4947	73.4082
TGME49_225240	59.1086	71.5296	66.0819	70.5805	72.5793	63.7538	58.2723	63.5738	68.1294	70.9174	59.5073	58.6485	51.426	50.9377	56.3905	66.1238	60.6321	65.2602	75.2834	75.7669	72.1109
TGME49_225230	225.55	224.915	214.706	185.988	181.448	187.409	144.547	136.232	55.1801	328.465	297.798	268.45	200.361	214.963	233.167	151.068	162.153	170.827	202.07	180.937	184.617
TGME49_225220	85.7383	91.8654	83.5689	70.2602	64.1458	69.2085	44.8537	42.8125	33.1347	94.6446	88.3374	82.8731	75.8028	84.9393	78.1996	73.9612	78.1663	73.4549	65.375	64.0596	66.3332
TGME49_225210	85.4586	85.917	90.9991	72.5645	76.606	78.6142	68.0885	66.0859	13.8041	79.8437	73.1118	74.9526	98.2616	84.6631	88.2368	34.1417	38.0751	33.6227	35.5459	33.9988	34.3092
TGME49_225200	120.656	118.616	117.774	81.7743	83.5051	80.9014	84.4835	80.7873	45.9933	80.4918	77.6929	70.0741	87.2653	92.1148	89.2918	43.0705	39.8318	41.3071	38.6438	38.5517	40.5593
TGME49_225190	13.1288	16.6631	16.1987	19.1907	17.136	16.9355	8.69984	11.696	7.05516	20.3811	17.3146	16.8163	18.2961	15.6226	12.6844	19.0343	17.6406	19.8708	15.886	15.0303	15.6534
TGME49_225170	63.1022	59.7169	49.6433	57.5661	58.6923	56.8452	45.4008	40.9194	38.5758	64.6289	71.7025	68.9949	58.8392	71.3636	71.3967	141.894	125.569	118.368	78.039	81.7353	94.0369
TGME49_225160	200.928	180.018	180.528	166.406	183.52	187.422	170.859	160.471	166.756	182.746	194.363	188.133	247.721	248.186	250.023	228.6	222.986	214.188	189.738	188.045	214.429
TGME49_225150	436.195	422.831	464.937	319.776	284.577	319.053	306.55	310.713	202.547	299.003	287.284	274.663	411.983	406.393	413.087	198.908	215.723	204.006	212.757	221.106	221.321
TGME49_225140	1.46142	1.02751	0.495783	0.0	0.123697	0.0	0.635019	0.0	0.0	0.378029	0.18699	0.810882	0.497218	0.490461	0.623106	0.0	0.34043	0.251731	0.0	0.360607	0.360367
TGME49_225130	13.0145	15.6655	14.6093	19.5353	19.617	19.6993	11.2319	13.4382	9.31377	20.8502	19.1455	17.3725	14.7451	14.6986	15.2371	13.7939	13.2639	16.3111	24.5762	23.4575	28.4764
TGME49_225125	33.3284	35.6296	37.0287	45.8741	46.1401	41.9816	27.0667	29.3814	16.2957	35.7187	31.4165	30.2314	27.6289	28.4998	27.776	22.4426	22.4818	26.6679	35.7663	31.0636	33.2478
TGME49_225120	1002.36	993.433	929.835	1132.25	1130.49	1136.13	545.972	524.032	482.824	916.976	948.667	882.337	872.183	1031.33	917.4	992.912	923.647	818.194	492.718	528.995	607.488
TGME49_225110	51.0304	49.5049	48.9811	66.6509	60.6269	57.5743	28.4067	27.1503	14.9253	44.7113	38.9022	38.7988	51.8122	58.5721	56.3595	61.2617	54.6516	54.4058	56.1462	47.1175	51.7855
TGME49_225108	22.6976	25.786	23.0263	21.8	22.5948	23.6875	16.0953	13.3972	10.6462	24.4357	22.6647	21.9689	21.699	20.9909	19.9226	16.3303	18.0927	17.8045	20.8378	18.9132	21.0573
TGME49_225105	10.8699	9.7589	9.00823	10.3536	9.72947	10.2858	7.95073	6.96564	5.04322	27.8714	27.8162	24.8957	3.51334	4.446	4.86633	50.6612	47.6031	56.1704	72.915	68.9582	67.3219
TGME49_225102	5.74272	6.32268	6.67291	3.61805	5.05746	2.8571	1.50512	6.08834	3.3566	7.89604	8.80866	8.16829	0.795491	1.08983	1.3292	0.200796	0.504303	0.111872	2.5568	0.897445	1.49475
TGME49_225098	14.7342	16.0059	27.9101	22.6768	22.0027	17.2267	8.10958	15.8162	13.153	35.173	39.9133	28.1077	4.082	4.69762	4.0924	1.23644	6.2107	3.09994	4.97179	5.5262	4.27338
TGME49_225090	23.2581	25.5975	27.6915	39.2514	38.545	34.9483	24.6681	22.755	12.2563	26.2776	22.7956	22.935	17.5629	14.0117	14.7219	8.02711	8.29262	11.0143	24.1478	20.1621	24.8331
TGME49_225080	1830.51	1825.22	1730.85	2069.83	2014.51	2174.25	1882.5	1809.73	2297.83	1747.3	1688.33	1939.4	1967.78	2011.53	2031.27	3604.67	3753.11	3736.99	3252.06	3241.9	3234.54
TGME49_225070	2.8461	1.93234	2.52712	0.672416	2.37026	1.59298	3.63645	1.98016	2.09832	0.999136	1.91509	1.07159	2.72687	3.56481	3.08789	7.0904	7.27305	6.52852	2.75105	4.00297	5.43692
TGME49_225060	71.6301	69.457	69.6761	67.5686	64.8675	53.1937	56.6489	56.982	56.1266	64.2828	64.2877	57.0678	54.362	54.9596	58.561	46.3759	38.8193	46.9358	49.2874	48.9738	50.1064
TGME49_225050	135.923	138.369	148.984	168.794	166.408	176.654	135.906	137.585	132.83	135.477	136.939	135.02	127.605	119.016	130.129	112.176	119.012	133.505	156.496	135.976	142.882
TGME49_225032	0.0	0.0	0.0	0.552223	0.0	0.0	0.0	0.0	0.0	0.717974	0.0	0.0	0.0	2.79453	0.0	0.0	0.431041	0.0	0.575096	0.0	1.36886
TGME49_225028	0.0673272	0.0	0.123991	0.0	0.0541373	0.0	0.0926411	0.0	0.150255	0.248173	0.163676	0.15773	0.0	0.0	0.0818128	0.0988727	0.0744964	0.247889	0.132524	0.5366	0.604587
TGME49_225024	0.0	0.0	0.0	0.0	0.0	0.0	0.0	0.0	0.0	0.0	0.0	0.0	0.0	0.0	0.0	0.0	0.0	0.0	3.21095	0.0	0.0
TGME49_225020	77.6832	76.3475	77.2541	58.6869	56.4418	60.9928	73.0686	73.9567	58.4789	57.0128	51.2156	45.878	70.4088	66.7609	72.8312	38.3959	44.5085	43.1066	43.0654	44.2257	44.399
TGME49_225010	64.933	61.472	58.4118	52.3399	48.4182	51.2198	31.6629	33.583	21.9373	48.3573	43.6971	42.1534	62.3572	74.0667	71.7746	27.7161	27.5539	28.7697	28.2306	23.2969	31.2144
TGME49_225005	73.3735	88.6206	68.3195	79.9487	76.3906	79.1386	51.9872	68.9546	95.9273	100.918	84.1957	71.1951	79.8188	71.5765	66.3155	112.175	108.855	90.05	80.2962	86.5118	78.4587
TGME49_225000	112.322	111.865	120.198	147.485	144.496	149.469	81.5323	80.8802	46.8091	140.121	118.927	114.693	115.467	113.749	116.763	114.106	104.058	106.361	108.395	102.212	101.45
TGME49_224990	47.9137	51.4143	49.0781	55.4583	51.9264	48.2507	44.8081	54.8713	37.7566	79.1897	78.1351	83.6901	58.6296	58.2655	58.6347	66.814	66.4965	68.3095	70.7336	74.5063	70.3908
TGME49_224980	40.0429	41.7085	39.8151	40.7152	42.8961	42.0354	37.1851	34.4947	30.0974	52.8721	47.4415	46.5092	39.0209	35.8519	34.3755	36.1185	35.71	40.2251	46.4167	40.4945	44.9639
TGME49_224970	77.17	75.6392	65.0233	82.7103	82.6238	80.0438	54.7835	48.63	33.9778	79.183	73.7005	72.4722	76.39	81.4482	87.6438	120.068	113.134	109.054	95.6812	86.799	98.3594
TGME49_224960	39.9838	40.6284	43.4743	46.6844	44.566	39.7075	54.71	54.5194	47.803	53.2948	51.4763	52.5855	45.4772	40.2638	41.5189	29.6865	29.6588	31.3268	56.6333	58.5167	55.143
TGME49_224950	54.1194	48.6274	56.5071	64.3293	66.42	60.1954	42.5933	45.7313	27.8753	56.5792	48.3021	45.582	51.557	47.0621	49.9104	31.2819	32.393	38.902	54.5718	52.0796	47.743
TGME49_224940	11.3765	11.6904	11.4913	11.2873	9.8573	10.2068	9.40968	6.44615	5.16925	12.5843	11.1854	10.7052	11.7748	9.36922	8.24602	13.9995	14.3663	16.1152	16.159	13.9472	17.9391
TGME49_224935	11.4655	12.5603	13.3881	14.6903	15.8615	14.181	10.4441	10.501	5.10454	15.0363	12.5377	12.5941	8.96562	8.29104	8.74534	4.49287	4.51358	5.74539	10.1514	8.81089	9.62409
TGME49_224932	0.320689	0.741458	0.221471	0.606126	0.257864	0.139605	0.992841	0.111559	0.268382	1.18208	0.389807	0.563466	0.310956	0.830729	0.974215	0.824153	0.473116	0.393576	0.789039	0.902083	0.500823
TGME49_224928	8.5148	8.4603	7.10236	10.5653	9.14635	10.9221	6.91645	5.33625	3.23963	12.1924	12.9046	10.9384	7.66115	7.37398	8.2318	9.99074	9.89296	12.1253	8.48672	6.48058	8.69593
TGME49_224920	23.355	24.3069	27.2771	30.1677	27.6566	29.9733	17.8558	18.9555	8.17148	22.9105	17.3816	14.8131	19.3223	19.7451	20.9357	7.2851	7.56264	8.19501	11.3765	13.1866	14.3264
TGME49_224910	81.6073	86.4566	96.8708	107.383	96.371	93.9644	67.6061	78.5601	76.741	65.7053	69.1772	57.8563	76.7632	71.9692	75.8771	35.4581	34.5697	39.0332	51.9919	43.1522	48.1343
TGME49_224905	1.04402	2.41386	0.0	0.246659	0.419745	0.908981	0.359139	0.0	2.6212	1.60347	0.951778	0.611465	0.337445	0.832149	0.845763	1.14989	0.192532	0.427103	1.28438	0.0	0.407615
TGME49_224900	186.91	173.303	201.469	165.976	187.424	185.833	191.672	205.34	192.936	164.459	157.99	175.264	189.303	169.63	177.169	173.08	184.563	181.753	203.054	197.175	200.858
TGME49_224890	26.1542	27.5781	29.7163	30.057	31.1636	32.0743	26.6525	27.6488	12.5368	25.1103	24.8008	19.936	27.1115	26.6926	25.1442	15.7037	15.3088	15.1935	25.3795	24.5548	27.9461
TGME49_224880	50.9993	55.3301	60.0064	51.8795	51.3346	53.9213	50.7871	48.0784	18.2662	43.2675	39.5113	36.592	53.489	47.4219	52.4918	15.9977	18.2421	16.8694	26.7553	23.389	23.8299
TGME49_224870	9.73007	9.69595	9.62506	11.6069	11.1242	10.6117	7.74084	8.56683	3.68384	12.2842	12.0387	10.6763	6.39944	6.27976	7.0511	3.43958	3.56075	4.34736	5.61133	4.87335	5.05473
TGME49_224860	23.6879	27.3841	28.0441	33.0014	37.0741	32.5727	30.0073	31.2611	21.922	30.2023	30.7357	37.3265	23.3639	22.8142	19.0373	29.2304	31.0986	35.8397	36.0336	38.4285	37.4707
TGME49_224850	270.558	258.012	277.928	369.416	387.418	382.546	296.321	293.627	210.958	297.811	275.313	264.709	231.503	234.668	244.173	366.833	361.003	394.858	441.65	400.208	411.939
TGME49_224845	18.789	19.3074	20.002	27.7592	27.4475	32.1252	15.8512	21.5309	18.4044	35.5167	37.9781	32.1169	16.0479	18.3981	15.4965	43.948	51.8958	47.6143	44.7232	48.3086	50.288
TGME49_224840	29.077	27.7758	29.2213	30.795	28.7376	31.0943	18.299	18.6468	12.3995	34.0864	32.2995	28.4899	24.7468	22.9431	22.8756	33.5706	36.0137	35.8574	40.9547	41.3551	41.6373
TGME49_224830	11.0942	13.3236	13.7375	19.2514	18.7795	16.1538	11.869	12.4934	9.56465	24.8631	26.3442	25.2918	15.0272	17.1018	15.9972	56.2463	51.9236	46.8728	32.1154	30.8515	35.6686
TGME49_224820	34.5721	38.2187	34.0138	30.3154	34.868	31.0203	36.1142	33.5219	35.7951	46.9445	43.5133	45.6949	30.0258	29.6784	33.9644	33.0816	35.2606	34.0268	37.1865	36.5777	42.6059
TGME49_224810	4.58527	3.82124	4.5849	3.54403	3.73767	4.15681	2.99202	5.02098	2.7077	7.9765	6.9717	6.40463	2.03717	2.28579	2.2083	1.71234	2.13867	1.85647	4.72984	4.28461	5.47524
TGME49_224800	51.0079	45.2229	50.0145	49.201	52.9649	52.4241	38.4571	40.5583	33.9686	28.7447	23.775	27.0667	42.4251	40.7329	43.4964	15.5939	15.1	15.1011	34.5839	32.3645	33.3911
TGME49_224790	0.0	0.0	0.0	0.0973656	0.0828444	0.0	0.0	0.0	0.0	0.12659	0.0	0.060342	0.0	0.0	0.0	0.113476	0.113999	0.126445	0.202797	0.193209	0.281576
TGME49_224780	0.0	0.0	0.0	1.47341	0.139296	0.45248	0.0	0.0	0.0	0.0	0.0	0.0	0.0	0.0	0.0	0.2544	0.255573	0.141738	0.511479	0.162433	0.405811
TGME49_224770	0.808343	0.0	0.0	21.2368	17.2896	18.4392	0.0	0.0	0.0	5.56195	6.48493	3.40872	0.0	0.0	0.0	12.1083	11.3889	13.4921	27.4467	23.2689	21.9657
TGME49_224760	1.15503	1.63199	1.32946	10.779	12.5382	10.0563	2.97995	2.41083	2.89991	34.4151	32.2914	26.8902	2.05329	2.7619	1.87139	36.6275	43.4528	52.4494	50.4437	50.9695	47.5195
TGME49_224750	0.224146	0.287912	0.619188	0.105913	0.450585	0.634249	0.15421	0.0	0.125057	0.963921	0.544911	0.393835	1.08672	0.89329	0.998694	2.63333	1.81876	4.21805	6.50769	6.83054	5.42579
TGME49_224740	66.0505	65.9306	60.1916	72.9393	72.5312	64.5013	48.8377	46.9772	51.7912	77.5431	73.3937	80.5674	64.9624	72.3992	58.7393	80.0348	76.492	72.9865	82.5747	85.1693	91.9593
TGME49_224730	41.1988	43.8073	38.0751	45.8449	42.0385	41.5802	22.717	19.8261	16.74	55.113	50.399	45.124	31.1401	34.4904	30.9629	60.2253	57.8615	56.2834	50.6745	47.1831	62.2508
TGME49_224720	46.4486	49.2345	48.2852	56.9133	53.1875	59.8209	42.8982	37.2703	29.5163	68.9267	60.4231	61.8524	46.2219	45.0581	48.4637	48.6423	51.4436	53.6843	55.0137	54.1599	58.4055
TGME49_224710	2.77734	1.99027	2.32186	3.17726	2.8797	3.49989	1.2571	1.88147	3.09912	4.17582	4.35318	4.19502	2.62218	3.64098	4.29263	3.70297	4.42092	3.64778	4.85539	5.55101	4.42301
TGME49_224700	46.3486	50.6875	44.8449	36.6785	34.2137	36.8539	41.4486	39.4772	21.8935	41.8603	39.4009	34.5672	42.1692	44.8157	48.0011	17.5291	18.1975	18.3994	18.4656	17.9029	16.8039
TGME49_224680	1.25778	2.1849	0.992721	1.38675	2.21538	1.92944	1.48344	1.45849	2.005	3.71637	2.4753	3.15711	0.580764	0.572872	0.582244	1.31935	1.83352	1.15161	0.913672	1.03896	0.678145
TGME49_224675	0.0	0.0	0.0	0.0	0.0	0.0	0.0	0.0	0.230536	0.888469	0.125564	0.363007	0.0	0.0	0.0836837	0.0	0.0	0.0	0.406664	0.0	0.0
TGME49_224670	13.5857	12.7057	13.1826	17.7129	17.8943	16.9833	10.3221	11.106	4.39219	14.3884	13.2535	13.0146	9.95937	9.38601	9.24808	7.50172	5.95987	6.43212	13.2313	11.0825	11.4854
TGME49_224660	44.0948	41.562	44.0132	58.5155	60.8786	55.9907	40.3403	43.4098	26.383	50.3907	45.6818	46.1591	37.1607	37.5311	45.0174	27.0594	25.2193	27.7338	35.3354	36.9835	39.5316
TGME49_224650	34.5417	39.4742	31.8543	44.4331	39.2692	41.411	26.2857	29.9816	22.5055	41.3873	42.4604	42.1964	33.5187	36.9785	38.1309	54.2374	56.0788	55.8853	49.6756	51.5188	54.9996
TGME49_224630	8.50257	7.86818	8.06995	13.4696	12.7959	15.3009	10.6416	9.79876	3.15683	62.5689	58.7588	52.6077	7.02698	7.72072	7.63528	17.4199	18.6911	17.5364	23.9995	21.8269	25.2125
TGME49_224620	27.5395	28.0189	27.9631	31.9813	32.6579	38.0398	36.0504	37.527	28.3769	55.4814	56.6664	55.4213	39.4862	39.887	38.811	39.3498	44.1981	42.7103	52.8891	54.8785	51.1068
TGME49_224610	26.9342	27.6136	33.0812	38.8352	36.2179	38.5141	27.1345	30.8632	15.9846	29.8429	28.6438	26.7798	25.2149	22.0944	24.3313	13.4174	15.9189	17.1326	25.674	21.0684	25.2446
TGME49_224600	30.6889	34.1263	28.7924	40.0936	36.3509	36.7865	21.652	23.3074	17.8174	36.1405	30.3639	27.6313	29.0176	32.1757	28.2651	29.9601	27.1483	26.8164	32.5135	29.9982	33.5128
TGME49_224590	30.6097	28.8116	29.2254	39.7751	36.9196	29.1626	18.0816	21.9512	11.9336	36.9163	35.339	33.9081	32.215	33.5721	30.8438	31.9175	32.9206	27.3026	30.1872	29.2894	35.7302
TGME49_224580	90.3912	97.6368	94.2669	122.093	110.9	107.652	81.6638	79.1712	70.2187	96.6367	94.1351	89.302	94.6401	92.8797	90.9463	128.994	124.902	130.149	122.084	112.278	119.249
TGME49_224575	3.26256	5.58763	3.00421	1.54162	0.437234	0.0	0.0	0.756639	0.606759	2.00434	0.991435	1.27389	1.93328	2.81717	3.30376	3.79304	2.80776	2.22449	3.74611	2.03943	4.03369
TGME49_224570	69.7155	63.7447	71.3066	68.8343	64.217	64.1318	61.0498	70.6556	51.8464	44.6214	38.5505	44.3681	60.0178	58.2199	61.3356	33.0608	34.3345	33.9486	35.4182	32.357	35.5754
TGME49_224560	77.1935	63.3827	46.5936	37.697	35.0447	40.1967	42.1818	59.1035	65.1178	37.2127	39.0588	44.9946	41.544	45.6308	43.086	29.2896	29.4247	20.8515	21.4467	20.7791	23.9377
TGME49_224540	18.6658	20.0861	16.9548	19.7292	18.4398	18.3965	12.348	12.9412	4.65178	18.8648	16.7687	15.5574	13.0102	12.1792	11.8299	5.39123	4.79624	6.00071	7.4349	6.92276	8.74643
TGME49_224530	133.8	135.562	132.765	113.78	104.094	103.254	111.913	112.559	73.3771	95.7259	91.2096	91.1735	117.053	122.406	123.961	41.4176	41.2555	42.0843	42.9039	42.3601	46.0004
TGME49_224520	218.156	218.77	221.592	138.543	135.621	132.733	148.539	134.676	131.3	129.538	128.673	127.456	200.57	217.783	195.472	63.9718	55.1989	66.32	49.08	55.9707	53.0663
TGME49_224510	20.263	23.3266	23.8071	28.6788	27.732	27.2953	16.4835	16.6249	7.94572	22.2155	22.4229	19.8355	18.5565	16.9381	18.9703	12.6327	12.1269	10.8832	16.5403	13.9809	15.8598
TGME49_224490	29.3533	35.6327	28.9389	31.4016	29.5821	32.8146	19.0639	20.6947	12.2282	20.8222	18.3156	18.0628	23.3519	21.8054	22.0036	15.116	11.8368	16.9397	23.0341	17.7616	21.5149
TGME49_224480	33.6891	35.3052	33.7773	43.5988	42.8613	44.1791	24.442	27.72	17.3514	33.149	28.8342	28.8139	32.2797	31.3905	33.6521	25.5546	23.6392	26.9717	38.5679	35.4001	39.8182
TGME49_224470	81.3075	77.3107	74.735	114.124	104.735	117.394	83.0578	85.7649	64.9619	125.101	125.794	129.487	91.3453	93.8197	99.6554	162.524	169.094	153.34	157.215	157.011	162.926
TGME49_224460	507.305	500.305	467.326	364.444	352.339	340.947	445.542	438.922	318.6	617.258	577.175	586.626	498.99	567.409	551.241	249.401	271.772	234.078	212.737	198.983	211.554
TGME49_224350	139.842	143.76	156.879	144.975	147.394	139.535	139.558	141.556	117.843	145.58	129.902	127.733	130.782	115.224	125.157	79.5646	74.1254	89.3144	120.445	111.132	117.431
TGME49_224340	84.0816	91.7855	83.7413	88.8917	88.4741	85.3165	75.8711	86.5341	91.039	93.1174	91.2858	100.244	78.1026	81.6848	85.7497	72.4559	67.6827	66.9574	92.328	87.7291	92.0055
TGME49_224330	90.8948	92.6164	97.3187	112.232	105.671	110.532	80.1482	77.2363	60.336	109.527	90.5274	92.2053	87.7963	83.63	94.296	110.19	101.079	101.42	102.98	95.3617	114.194
TGME49_224320	2.78921	2.97535	3.43668	5.32202	5.39336	6.34863	3.12515	2.71681	1.74885	2.98646	3.93928	2.84712	2.9879	2.94306	2.94817	2.23333	2.59634	2.17343	4.52285	3.28781	3.64032
TGME49_224310	41.8701	47.2991	44.1517	40.2869	42.9606	41.8512	25.4222	23.7611	20.0361	36.0659	27.8534	28.1998	34.5115	38.8237	38.3898	26.633	25.9888	24.7689	24.52	22.2733	25.3874
TGME49_224290	133.758	131.008	127.463	186.507	176.341	184.489	84.3714	84.4918	63.3653	94.375	89.0107	79.8337	136.329	146.837	146.228	87.3175	85.7387	89.2387	117.784	115.192	129.636
TGME49_224280	17.593	19.1125	19.6832	25.0021	23.0574	23.8259	18.2183	18.508	9.64651	22.3017	20.9279	18.3354	16.4438	15.453	15.2245	12.2681	12.0295	13.3428	18.9137	17.4283	18.0454
TGME49_224275	1.56342	0.30123	0.539858	1.84687	1.1	1.87165	2.82351	1.76759	0.872279	1.20061	0.712646	0.686754	1.70547	1.16826	1.18738	2.5112	0.937031	2.07866	3.26972	2.9319	3.89133
TGME49_224270	23.3627	23.9605	19.8495	23.3373	25.8351	22.7157	13.4185	14.6488	10.5459	28.3582	25.4263	24.1392	19.9971	21.5082	23.8333	14.3345	12.577	11.9721	13.4942	12.6082	13.8193
TGME49_224260	37.5593	37.6427	37.9492	44.2444	43.4378	40.9126	31.7912	32.6983	14.3151	37.9274	36.4024	32.6158	28.3411	25.7454	28.762	10.0549	9.41221	10.6719	18.9116	14.183	15.5395
TGME49_224250	11.4154	10.7746	12.3023	22.4551	23.8656	26.651	16.5219	16.4728	12.0775	17.4547	20.1456	16.6403	16.1799	13.5471	12.1247	43.2761	52.7695	46.2848	37.3663	32.8247	33.2122
TGME49_224240	48.2194	49.8836	44.8497	46.6436	46.152	49.4067	30.7022	31.5567	21.4544	57.2511	52.5164	50.6797	45.9357	45.975	47.4344	54.5924	53.2117	55.0176	50.6137	49.7057	51.3341
TGME49_224235	57.0087	49.5515	60.1754	65.2575	66.1779	64.5099	42.536	40.7809	35.4404	47.6292	43.9199	44.1007	47.0027	45.1551	44.7374	30.2976	36.6893	35.3662	37.9753	39.4006	39.4998
TGME49_224230	6.83487	7.92501	8.13091	37.993	37.6291	36.0129	5.93877	7.14777	3.45809	17.3871	16.0656	14.7194	8.02246	9.92564	8.91872	87.4366	88.2051	99.5137	103.742	90.3193	96.6636
TGME49_224220	47.9458	52.1052	49.5303	62.584	57.5894	58.286	36.7161	38.1334	26.8891	47.6663	40.3543	35.2761	41.2983	40.079	39.3446	32.9409	31.4602	32.5549	49.9285	45.8892	52.5851
TGME49_224210	88.2263	89.8896	87.4032	75.6337	77.0898	73.9761	80.31	73.6276	46.8416	88.3743	82.2723	81.7502	82.0425	78.3934	77.7594	34.9119	33.0085	37.4384	35.0957	38.5223	37.3972
TGME49_224205	114.05	123.266	119.176	113.575	109.155	114.054	97.5239	98.6232	66.5866	112.76	97.857	96.4449	118.214	115.134	109.294	67.598	69.5198	69.572	101.599	91.4383	98.3054
TGME49_224200	19.0734	21.1637	18.2787	24.9414	23.6432	25.8823	16.5311	16.402	14.9597	26.4593	25.9791	23.3282	19.3633	19.2809	17.6288	21.7566	20.2087	21.5936	20.174	22.6514	18.813
TGME49_224190	35.1251	36.511	36.6221	40.844	45.1308	40.9523	28.7959	30.3007	12.9208	40.0541	35.5908	34.9673	34.1008	31.2301	32.2937	21.3235	20.2521	22.5536	28.9076	26.7803	29.616
TGME49_224180	0.783015	1.05606	0.495694	0.924973	0.432862	0.596519	1.48145	1.70244	1.47442	0.781694	1.57638	1.89172	0.442897	0.546098	0.673967	0.808516	0.469296	1.0811	1.66167	1.05541	1.77694
TGME49_224170	4.68311	2.43824	4.25476	1.77028	1.10459	1.0873	16.4963	14.7707	19.3698	4.91016	5.16116	4.38851	0.484371	0.497697	0.101168	0.0	0.184241	0.408711	2.58105	2.98596	2.5354
TGME49_224160	12.1122	10.5016	12.0471	15.319	14.6487	15.9616	9.82763	11.4269	5.01322	11.7278	11.1021	9.69631	9.54251	7.59481	7.95902	5.17184	5.37778	7.02861	11.0136	9.13501	8.96958
TGME49_224150	16.547	18.2411	17.6475	19.8438	17.4317	17.3017	17.8689	17.0502	13.1469	15.9561	15.5306	16.8371	12.9306	12.5421	13.6593	6.76707	5.6781	8.44018	9.25063	9.42703	8.38218
TGME49_224140	1.17062	0.801946	0.333642	0.68484	0.358586	0.630937	1.15054	0.54297	1.55505	1.2671	0.982495	1.17534	1.11708	0.888626	1.01606	0.77769	0.555117	0.820962	1.53614	1.04537	0.848794
TGME49_224130	1875.72	1889.14	1848.8	1332.22	1407.86	1466.38	1989.4	2029.59	2480.84	1527.74	1561.88	1728.36	2145.59	2224.08	2161.72	970.746	1041.92	1019.82	774.181	839.552	765.145
TGME49_224120	0.0	0.0	0.0	0.0	0.0	0.0	0.0	4.53983	0.0	0.0	0.0	3.82166	0.0	0.0	0.0	0.0	1.20332	0.0	0.0	1.52957	0.0
TGME49_224110	120.134	133.031	120.611	111.054	116.693	98.5987	94.854	107.203	128.748	118.401	120.022	117.375	88.7698	100.127	84.8287	86.0179	91.3602	85.5258	95.1388	95.5559	96.4727
TGME49_224100	13.5961	12.9146	15.0444	20.9469	20.0277	22.6803	13.2057	14.4674	6.75698	14.0382	13.4712	14.3201	18.0212	22.1293	22.0285	16.6947	16.0131	15.8917	16.642	15.4267	18.646
TGME49_224090	39.8596	45.5302	38.2816	44.7432	45.6423	45.0187	28.2441	23.007	18.0622	43.7497	44.4415	41.8102	41.0975	49.7918	48.6376	45.4709	41.7431	43.0515	40.553	35.8892	48.2541
TGME49_224080	0.154517	0.0396951	0.0711406	0.693616	0.450392	0.470859	0.0531532	0.0	0.129314	0.379708	0.234775	0.339368	0.0499426	0.15395	0.125175	0.141822	0.11398	0.15803	0.2091	0.362208	0.54295
TGME49_224070	35.512	39.9078	29.0596	39.8858	35.2557	34.0477	15.608	19.5033	16.417	37.4788	33.173	32.5992	27.7478	29.5048	31.7707	37.5875	35.1097	37.9872	34.4196	34.1403	38.1656
TGME49_224060	187.86	187.648	187.566	172.892	171.048	174.889	174.437	177.459	100.989	161.154	144.458	131.306	203.103	185.99	202.886	79.8626	81.6774	83.124	130.121	113.372	119.326
TGME49_224050	74.3249	76.5431	77.4977	79.4081	80.545	80.5874	50.7796	53.0536	38.6023	69.218	58.5007	57.744	66.9308	69.7686	68.9726	64.4319	61.2409	64.5694	72.7746	75.2712	80.403
TGME49_224030	31.2717	30.6445	28.6827	28.1	25.9461	25.7362	21.1541	20.1284	12.5933	53.578	51.0928	53.2065	26.9572	28.7966	27.5552	27.6184	29.5499	28.402	31.6883	31.1239	35.1684
TGME49_224040	9.23598	10.6667	7.07463	4.789	4.79771	4.98137	5.28586	6.2553	6.93149	12.6537	11.9221	15.0313	5.12508	8.33887	9.66712	4.3811	4.22043	5.08243	3.13721	2.83562	4.08466
TGME49_224020	73.0195	78.0617	70.4634	77.5096	71.5843	70.0224	81.9566	91.0798	87.0771	87.4682	96.307	99.5237	76.1826	82.1289	74.3125	90.6854	93.5117	95.0557	109.952	113.713	112.419
TGME49_224010	0.0840345	0.0575687	0.103173	0.105888	0.0900955	0.0	0.308347	0.0	0.0	0.13767	0.136195	0.0	0.0362152	0.133962	0.113461	0.041136	0.0826514	0.0458374	0.661641	0.577831	0.524951
TGME49_224000	102.054	108.791	116.433	92.2577	90.2794	89.5737	108.182	104.722	64.3835	82.3051	78.3416	70.3998	117.933	103.359	110.823	34.8416	36.6362	42.4701	36.0099	37.0601	35.6975
TGME49_223985	19.9629	20.3843	22.6646	8.16351	8.90356	7.47712	13.7228	13.2233	5.80782	12.4086	10.6021	9.4696	17.1376	15.818	18.117	1.10337	0.681175	0.611302	1.14842	0.92883	1.38969
TGME49_223970	17.1184	15.2249	16.5151	24.4417	22.3043	25.1044	21.2043	19.3248	14.8131	18.387	15.7526	15.3543	16.6949	14.5472	16.4396	12.6104	12.9836	13.2313	19.9723	18.9584	20.21
TGME49_223960	110.849	111.395	116.404	120.074	110.924	102.746	96.1768	108.419	96.2733	95.787	90.3824	89.5097	95.1906	93.651	85.4911	46.3482	45.5497	49.9612	77.1894	70.404	72.5268
TGME49_223950	51.0432	50.7394	52.4806	48.2627	45.2754	49.7831	36.391	36.6908	33.4954	43.869	44.6206	43.0614	43.4933	39.209	46.3851	18.0407	20.699	24.6034	22.8794	22.1449	24.6166
TGME49_223940	996.486	947.99	1018.94	849.591	844.029	816.585	1021.16	1006.68	1057.19	911.326	885.28	878.379	966.989	917.557	1013.03	525.278	526.816	546.676	652.837	630.528	608.167
TGME49_223930	145.952	151.895	147.684	146.397	145.536	154.735	138.429	135.862	107.721	186.769	175.438	169.996	134.574	133.905	131.216	188.223	176.143	179.837	147.856	157.983	158.212
TGME49_223920	397.887	410.022	419.342	294.155	281.131	288.705	348.079	334.148	191.86	309.599	295.455	266.296	333.904	335.867	344.044	138.006	152.15	148.306	139.27	133.028	142.211
TGME49_223915	0.285078	0.878831	0.262504	0.134705	0.0	0.744614	0.0	0.0	0.0	1.05082	0.346521	0.333931	0.368569	0.45445	0.461885	0.837298	0.420579	0.233248	0.841705	0.534608	0.44521
TGME49_223910	66.1442	72.3488	73.4591	69.0271	68.4905	76.6245	69.5694	69.765	51.8068	70.2775	70.9088	72.1817	74.7054	73.7265	67.7899	58.3625	60.2635	62.69	78.0981	73.7043	81.1955
TGME49_223900	1.68855	2.25971	2.60345	2.70905	2.05241	2.18812	3.24197	3.11459	2.58527	5.06614	3.24578	5.33575	0.0507691	0.125198	0.286304	0.403672	0.144833	0.321291	1.73913	1.14143	1.50249
TGME49_223880	27.0968	26.1645	24.9601	29.596	30.5355	27.7151	19.8215	21.8647	4.77587	36.8238	34.3579	29.7325	21.9034	20.2869	21.4214	8.82423	8.36064	8.95727	9.30214	7.48749	8.6414
TGME49_223870	6.08844	6.65328	7.44718	8.6951	7.65405	8.96015	3.18848	4.7418	3.67576	8.93232	7.15214	7.18501	6.93166	6.33769	8.24496	8.45736	8.52987	9.01501	11.9619	11.8437	16.001
TGME49_223855	57.8961	62.1234	57.4515	68.9644	67.5782	62.4523	59.2008	57.4618	64.295	128.505	144.532	138.876	73.7789	75.3676	75.2557	200.367	193.995	211.212	197.286	199.569	210.325
TGME49_223845	21.0812	27.0785	25.6513	40.9123	49.3402	37.0366	38.3311	44.0014	16.3825	60.5928	53.5375	58.6477	36.7459	37.5067	42.6948	55.5596	53.8719	72.9976	64.0955	77.6553	62.612
TGME49_223840	114.423	105.438	108.277	130.493	129.99	133.718	114.112	106.475	46.1024	144.682	133.114	125.625	106.92	103.753	110.623	87.3438	90.1822	93.1955	95.1289	90.8362	92.2034
TGME49_223830	0.0492256	0.303503	0.271965	0.32564	0.277074	0.0	0.406402	0.410982	0.43943	0.0604831	1.0172	0.172984	0.0954634	0.235415	0.0797555	0.433739	0.108935	1.04717	0.0968937	1.0616	0.269067
TGME49_223810	39.7375	41.1008	38.7432	36.9126	35.9091	37.3363	24.4205	24.4147	17.6303	35.5463	37.1123	36.5245	35.6307	36.4921	35.815	26.3917	27.0242	26.1377	26.9246	25.4082	28.3815
TGME49_223800	45.8662	46.9077	49.7749	61.7368	57.637	52.6755	42.931	42.4616	31.9311	43.4622	45.8731	40.4131	35.1245	34.3245	40.1328	25.0357	22.0962	24.5595	41.0035	40.3788	37.6627
TGME49_223790	93.9943	101.041	100.319	82.9148	83.8788	80.398	88.5588	90.4239	60.2102	80.2773	63.4153	69.8686	109.37	97.3088	103.794	45.4082	55.6881	58.1332	58.9168	50.4929	55.2056
TGME49_223780	31.0925	31.1052	34.5674	30.2024	28.3906	27.6846	24.0286	24.5447	17.4211	23.604	20.3162	19.3372	25.9952	21.9614	24.4028	11.0107	12.4807	13.3026	16.1893	14.1845	15.4595
TGME49_223770	0.0	0.0	0.0	0.0	0.360468	0.390307	0.0	0.0	0.500229	0.0	0.0	0.0	0.0	0.0	0.0	1.31667	0.0	0.733573	0.0	0.0	0.700101
TGME49_223760	27.192	26.2764	30.6719	34.9806	34.0155	38.5955	32.1578	30.184	17.1847	26.8897	26.0855	27.1045	30.8142	27.642	28.9541	24.5858	25.7811	29.9221	42.5264	41.6016	37.3876
TGME49_223750	22.1365	19.6633	20.4875	31.5824	33.005	30.963	18.4744	16.9243	9.94595	23.4283	22.3819	19.7713	25.6293	25.8818	24.532	24.1908	22.8208	23.1522	29.0929	26.0248	30.7649
TGME49_223725	3.40662	3.50932	2.9808	2.43456	2.48031	2.28721	1.9123	2.1461	1.30493	3.75879	3.2756	3.29556	0.723097	0.905097	0.665901	0.628457	0.612601	0.312007	0.884054	0.794584	1.19108
TGME49_223710	40.9308	44.9653	53.9166	68.1892	74.7912	66.4597	52.1707	44.7597	35.7532	48.7089	44.9797	44.6702	41.567	36.4051	35.7792	44.6778	43.1227	48.3703	71.9411	65.9774	68.092
TGME49_223700	1.38205	1.58053	1.31366	2.40152	2.45561	2.9306	2.5458	2.32635	1.31831	1.80768	1.30059	1.175	1.62831	1.528	1.22795	1.9805	1.54566	1.75089	3.37854	3.13521	3.89899
TGME49_223690	120.365	144.853	117.922	126.53	121.044	115.303	103.209	96.2653	134.891	113.891	123.166	119.788	115.401	119.571	111.751	179.664	161.23	174.066	152.249	145.441	147.196
TGME49_223685	82.1345	83.6973	86.5968	125.486	120.86	136.109	134.112	129.719	136.253	111.851	140.271	105.189	100.26	92.3075	100.25	97.9014	100.17	106.738	127.989	140.678	129.553
TGME49_223680	173.889	186.308	191.091	205.658	203.147	199.354	226.799	229.669	207.961	171.574	176.792	174.902	184.56	179.214	183.922	143.807	148.348	153.066	153.776	157.12	162.022
TGME49_223672	83.9185	83.4725	85.5727	89.7285	81.3881	86.5168	95.1341	86.9363	76.8993	79.7228	76.6912	81.774	79.2546	85.3617	80.2276	61.5777	66.7346	74.7532	86.6681	89.2373	87.4293
TGME49_223668	68.0046	65.4625	78.0399	93.6736	113.095	111.521	133.12	110.845	129.797	104.133	122.823	116.24	96.1134	81.1706	74.432	107.096	118.774	122.298	109.803	117.662	113.979
TGME49_223660	37.9198	41.2499	43.1032	46.1759	43.8532	40.7255	29.1702	27.691	22.5873	42.3065	37.6971	37.9295	30.7679	32.0505	29.417	32.3626	28.7032	30.9416	41.0216	31.3877	38.9014
TGME49_223650	5.07216	5.04923	5.25432	6.44111	7.43475	6.80816	6.17951	7.05788	1.94556	9.21836	3.66068	7.48859	5.97702	7.53819	6.71988	5.85807	4.0533	3.80415	6.6039	5.99444	6.02345
TGME49_223640	9.82074	11.1944	12.0502	13.1829	14.1805	12.9374	18.1673	17.236	11.7655	17.2258	18.6008	13.3071	10.7366	7.9393	9.33531	5.53249	5.7989	6.87097	12.5351	11.0457	12.3863
TGME49_223630	49.9824	47.2754	48.0323	38.5882	43.8004	42.5868	43.2418	39.148	31.5364	62.884	71.7212	64.708	51.4644	50.1312	54.9346	60.3723	62.3854	58.4215	44.647	43.9796	47.2756
TGME49_223620	94.1435	81.0322	81.6711	71.6616	70.9942	67.7783	66.7137	60.6559	47.7401	67.7551	60.6513	64.3575	62.2926	72.1831	72.9961	43.6765	39.3003	39.8758	39.4748	42.7177	47.3143
TGME49_223610	54.8784	55.5405	56.5451	63.3463	61.5241	58.4732	57.4004	53.7929	42.6458	40.8775	36.4712	34.9943	54.1677	54.1709	54.9522	43.606	38.9141	39.3254	40.4439	39.5766	38.401
TGME49_223600	21.773	25.431	27.4893	31.088	27.0224	26.1097	16.2822	20.982	13.9586	23.3875	18.1232	19.8805	18.8392	18.7287	19.9664	14.4977	12.1704	14.7716	19.2324	19.4961	20.3279
TGME49_223590	356.732	362.781	379.726	357.606	351.548	358.268	449.655	449.396	517.221	381.194	332.07	340.746	333.046	328.858	351.129	259.679	280.544	290.028	378.07	364.234	350.411
TGME49_223580	20.7293	21.5169	21.7539	21.0969	22.8768	22.3226	14.9545	17.6922	16.9034	22.5311	23.2589	28.2139	17.7674	19.5328	16.9289	25.4504	24.7629	26.4364	26.5962	25.929	27.917
TGME49_223570	77.1755	82.1085	75.2713	76.9242	76.1948	75.8657	54.4071	46.5534	37.211	80.6704	72.3836	69.0942	75.0573	79.6192	74.7995	35.4411	36.8505	39.279	35.4625	35.1464	37.5544
TGME49_223560	19.7779	18.971	19.6102	38.6894	41.1151	41.9326	19.3656	24.0924	12.1268	40.1836	39.3429	39.6135	17.0177	14.4191	14.2996	81.2605	85.2949	86.1017	99.7166	92.7555	99.8304
TGME49_223550	28.8786	32.0552	28.3762	92.9961	93.9485	92.4253	21.5917	17.8889	15.2947	65.1585	62.8518	53.1495	54.8739	56.7728	64.7085	294.784	292.203	299.857	237.654	214.542	262.223
TGME49_223540	58.179	50.6652	59.7279	68.9898	72.1238	72.8625	52.4836	53.5735	34.6577	58.4292	54.9977	53.0228	43.011	41.2022	41.9729	38.8037	41.4483	45.4036	55.5158	47.7233	55.6525
TGME49_223530	59.6077	56.6935	69.9711	60.0941	66.4985	65.4665	73.4104	72.9715	69.0524	64.4341	57.5215	64.226	56.328	46.4231	53.0803	35.5825	37.8024	40.8592	88.7808	85.1702	83.2304
TGME49_223520	15.7966	17.8366	17.0441	15.7362	17.962	17.2807	12.0186	13.2402	15.3456	18.6785	17.891	15.0641	16.05	19.5529	16.922	21.8879	20.947	21.7437	18.5463	19.7257	23.5088
TGME49_223510	32.6256	38.2194	34.9346	41.7853	41.4248	41.8781	33.3913	32.9894	21.1846	44.5155	39.2797	36.4695	37.9626	43.0687	39.0159	42.0257	40.5463	43.3713	45.1674	44.9258	50.4423
TGME49_223500	19.6359	17.0491	19.8299	27.4522	26.6146	25.4131	15.4502	16.6349	9.50613	20.2484	17.2814	16.0646	18.7421	16.2076	15.8166	13.9463	14.4433	20.1109	25.1531	23.7806	25.4747
TGME49_223490	57.6443	60.774	59.5676	75.4484	73.5198	64.9694	59.3927	56.4337	67.6039	82.0067	69.4614	67.9775	51.3939	51.3853	49.754	73.002	74.198	83.3425	77.7544	79.9049	75.944
TGME49_223485	115.344	110.366	104.405	104.465	96.6893	103.37	92.003	97.542	121.269	112.33	98.7926	103.357	99.026	96.5863	97.2927	109.71	105.804	111.299	113.616	110.129	114.527
TGME49_223480	1.32617	1.40508	0.955683	1.8371	1.80818	1.922	0.872723	0.481396	0.487143	2.59093	2.54315	1.83324	0.362081	0.498974	0.620576	0.858849	0.783819	0.882871	1.66188	1.07357	1.49221
TGME49_223470	36.1773	40.3401	31.0308	25.4242	23.8241	24.9333	19.8241	21.3282	23.6208	52.2797	44.4048	36.0742	24.7592	26.9734	28.2176	20.1179	17.5994	19.0864	18.0464	19.7489	22.0023
TGME49_223450	36.3269	35.5797	33.3936	29.0964	30.1916	30.1013	22.142	22.4058	12.7604	53.7203	47.9961	40.4618	25.2929	25.3334	26.828	15.5509	15.0779	16.0695	18.3303	17.3195	18.3314
TGME49_223440	18.5015	17.8886	18.5006	22.9789	24.8393	22.3239	15.5436	12.93	8.81619	18.4385	17.2141	16.9574	16.168	15.0901	15.4846	11.7486	9.99449	13.9316	18.4533	15.4998	19.2584
TGME49_223430	3.24846	2.99037	2.74196	3.64553	4.65274	4.44867	2.84021	1.60091	2.15224	3.78348	2.6324	5.70771	1.68431	1.51038	1.58992	1.73925	2.2964	1.60579	3.4635	4.06124	2.51016
TGME49_223420	43.8389	47.7754	49.6529	57.9811	56.2046	54.6652	46.4462	44.9757	48.2073	40.8875	44.9654	38.6069	51.0857	45.4335	48.0686	50.6227	51.0518	55.3226	50.3537	53.9449	59.1391
TGME49_223410	410.995	421.307	439.755	390.962	383.682	383.233	452.061	470.578	435.379	380.908	367.533	377.121	396.773	390.031	379.736	361.032	373.586	354.509	396.042	388.899	399.323
TGME49_223400	0.328079	2.02279	0.604198	1.70526	1.31903	0.285644	0.225716	0.456519	0.366089	1.81399	0.39879	2.6901	0.424163	1.69975	2.52489	1.80674	1.45206	2.01323	5.32767	3.69149	3.07419
TGME49_223390	80.6779	81.1729	86.9616	99.3129	102.981	95.7914	76.9464	81.56	43.1664	94.4529	86.2012	82.6993	70.2666	68.6092	64.6872	61.7022	58.4585	64.2623	77.6253	68.9348	74.0964
TGME49_223270	14.2097	12.7385	13.7319	16.2439	18.0167	15.7386	9.24154	11.0707	7.06089	15.8453	15.5181	16.8832	12.5585	11.503	13.1451	11.3168	10.0724	12.9584	13.7118	13.6881	16.2102
TGME49_223262	6.06205	9.34396	6.3296	6.44497	8.61734	6.22045	4.46854	5.04612	3.74457	3.39168	5.72383	3.36024	5.07334	5.0044	5.34935	6.47806	6.98704	6.24416	9.90807	9.79491	11.4536
TGME49_223258	1.25483	1.54734	1.38656	5.37591	5.65041	6.04531	0.460434	0.58203	0.186695	2.46688	4.16911	2.44978	0.378544	0.733465	2.10085	17.6906	20.0554	23.8876	15.4784	11.6875	17.3759
TGME49_212310	599.744	574.217	621.016	581.83	583.701	586.346	710.709	710.41	815.477	620.617	634.439	649.643	604.793	598.581	579.302	498.685	506.58	475.956	578.712	591.258	584.688
TGME49_212300	185.631	182.082	156.848	161.971	164.434	173.295	139.199	137.465	100.027	215.323	215.753	199.859	231.618	255.595	248.898	241.462	234.959	226.835	174.949	173.696	192.82
TGME49_212290	1294.71	1217.68	1255.16	1255.99	1390.68	1355.54	991.195	1036.47	1402.25	974.998	988.953	1097.84	1062.95	1068.02	1005.47	1542.11	1492.78	1538.91	1200.45	1162.62	1108.11
TGME49_212280	13.5344	14.6454	17.9387	22.6257	18.5505	17.1401	22.1503	21.9006	15.2169	8.5668	7.35333	9.72846	13.6208	11.2781	11.3381	13.2882	13.7277	13.0032	15.944	15.9113	14.7718
TGME49_212275	3.85089	1.97857	3.25045	3.0327	1.67726	1.5367	3.75329	4.46541	4.118	5.12586	3.90073	1.69155	4.46009	4.6041	5.97927	4.47703	3.90587	2.88819	6.00079	5.56665	5.88869
TGME49_212270	502.342	496.109	471.133	426.678	421.541	435.397	495.588	501.649	449.587	447.312	457.154	465.15	678.773	698.332	701.836	415.471	430.299	370.839	352.329	353.927	375.688
TGME49_212260	160.724	167.047	159.945	188.679	179.168	180.18	172.034	169.556	166.544	170.794	169.641	179.525	183.531	178.533	189.394	191.744	205.445	196.069	193.424	210.964	188.08
TGME49_212250	148.285	146.75	144.158	146.48	144.097	148.975	112.883	128.55	84.5973	141.728	141.821	141.664	159.208	162.75	162.821	166.39	157.507	159.778	148.208	148.199	157.146
TGME49_212240	0.0	0.129464	0.0	0.119063	0.050653	0.054846	0.0	0.0	0.140585	0.0774002	0.076571	0.0	0.0610822	0.0	0.0510316	0.323782	0.11617	0.154623	0.867964	0.177199	0.762433
TGME49_212230	0.0	0.0	0.0	0.0	1.29373	0.0	0.0	0.0	0.0	0.0	0.0	0.0	0.0	0.0	0.0	0.0	0.0	0.0	0.0	0.0	1.25635
TGME49_212220	114.579	117.531	126.02	168.991	163.087	162.322	113.106	118.739	66.8019	147.501	134.746	120.255	103.314	92.1395	101.8	80.8797	77.7662	86.6051	135.897	126.552	134.277
TGME49_212210	191.732	179.135	212.018	195.364	195.606	207.222	232.992	245.331	180.58	201.911	196.291	195.519	270.167	241.838	260.384	197.287	250.32	252.478	275.374	265.91	250.647
TGME49_212200	34.7037	40.1153	37.3982	28.1149	25.3929	31.0972	31.757	29.8434	24.5914	30.4326	32.3303	28.1226	41.9563	40.1119	37.3935	14.7766	15.9244	17.9623	23.2684	20.0307	24.9008
TGME49_212190	66.1682	67.5303	78.0487	95.5889	87.3503	89.7087	89.874	83.0535	54.1314	43.5955	37.4227	41.405	63.5392	58.8517	61.3843	61.1088	61.6493	59.4412	93.0541	93.2755	86.7435
TGME49_212180	3.1124	1.00998	2.338	1.39326	1.77821	2.56721	1.2397	1.25368	1.18813	1.91209	1.1947	1.53506	2.22375	1.82794	2.45501	1.26295	1.93337	1.67535	1.28975	1.99677	1.34308
TGME49_212170	22.1954	23.9168	28.9316	38.3909	32.9599	30.3519	24.5445	24.7078	14.9056	24.7193	19.6032	18.08	23.154	19.6225	21.7251	13.9201	14.8254	18.2933	26.1931	23.2555	26.49
TGME49_212160	18.7301	20.4337	14.4726	14.9957	15.7472	15.5642	16.9282	17.678	20.5639	25.6049	32.4109	31.7627	24.3779	24.9351	22.8616	33.3316	33.8556	34.8813	23.4747	21.6115	26.7808
TGME49_212150	21.9863	24.2757	23.6799	28.1432	26.36	26.2978	23.5346	21.9431	11.8438	29.1755	25.7297	28.951	20.1722	19.5307	18.4745	14.1398	16.5315	14.8874	22.2951	20.1321	23.6565
TGME49_212145	6.19652	8.10408	3.89034	7.18684	7.70035	11.0353	2.71292	2.7435	1.25717	4.49896	6.16259	3.95913	5.64432	9.20453	10.496	4.75674	4.36313	2.30451	9.97936	7.13067	9.23731
TGME49_212140	36.6495	41.7823	42.6266	44.4113	43.9961	41.0031	25.9389	28.1382	13.4267	30.6983	26.1644	23.8239	29.9466	27.3071	27.3883	14.7254	16.1247	20.2096	36.4974	34.8973	37.9746
TGME49_212130	52.4914	50.6623	51.8833	49.3761	46.9987	46.8203	39.4964	33.4388	26.642	47.2425	44.6634	43.0666	43.9401	42.0861	44.1023	26.915	28.4768	27.744	36.6205	33.9754	34.2433
TGME49_212110	7.40806	8.0339	8.30845	11.6278	12.47	12.1632	8.1829	9.16685	3.94724	11.6534	10.2822	10.2089	8.51714	6.25202	8.16091	5.72184	5.67259	8.97643	12.1598	13.3155	11.4091
TGME49_212100	13.6389	14.9117	12.9507	18.4592	18.3581	17.2101	11.4768	11.3989	8.4999	18.0391	14.8198	14.7051	15.2813	14.9583	13.7551	17.2796	14.691	16.7127	18.1139	20.1505	20.0374
TGME49_212090	53.8089	51.157	50.4394	59.1581	58.5913	55.7885	34.1104	41.1953	30.3911	53.499	53.6382	49.1825	44.6328	48.4939	51.6195	44.9916	40.2751	43.9008	58.9004	57.6447	60.6382
TGME49_212075	0.12146	0.0416039	0.0	0.0382615	0.162776	0.0705001	0.0	0.0	0.090355	0.0	0.0	0.0	0.0	0.0	0.0327985	0.0594565	0.0298653	0.132503	0.677388	0.227775	0.442601
TGME49_212060	0.0	0.0	0.0	0.0	0.0	0.0	0.0	0.0	0.0	0.0	0.0	0.0	0.0	0.0	0.0	0.0	0.0	0.0	0.0	0.44768	2.0505
TGME49_212045	0.0	0.0	0.0	0.119738	0.0	0.0	0.0	0.0	0.565523	0.0	0.0	0.0	0.327617	0.302967	0.0	0.0930331	0.093462	0.310997	0.249394	0.118802	0.197871
TGME49_212030	0.439485	0.0	0.0	0.0	0.0883466	0.0	0.0	0.0	0.0	0.0	0.133552	0.128699	0.0	0.0	0.0	0.0	0.0	0.0	0.0	1.03021	0.343174
TGME49_211920	0.0	0.0	0.0	0.146627	0.0	0.0	0.0	0.0	0.0	0.0	0.0	0.0	0.0	0.0	0.0	0.0	0.0	0.0	0.1527	0.0	0.0
TGME49_211910	0.0	0.0	0.177007	0.0	0.0	0.0	0.529009	0.0	0.0	0.295239	0.0	0.281464	0.0	0.0	0.0	0.0705742	0.0	0.0	1.32432	0.630855	0.525363
TGME49_211890	9.7047	8.62785	9.30436	10.9849	12.1348	11.9052	8.81231	8.60817	3.05809	13.9784	11.2838	12.083	6.88435	8.11767	7.20223	7.02445	7.24988	8.37446	9.40808	8.69747	11.1825
TGME49_211880	21.7276	30.5418	35.1068	51.5273	61.1487	55.8595	50.7683	51.0553	21.0428	31.4818	27.4072	30.4932	40.5464	37.0873	38.5243	23.4794	23.2853	30.0202	61.7309	55.5452	48.4976
TGME49_211870	35.1372	35.9511	36.7478	52.8863	50.7834	54.6575	44.4929	57.4284	41.5741	38.0554	37.3716	41.4247	41.12	39.0523	40.6727	38.1999	33.9072	41.6983	66.6288	63.1948	60.9648
TGME49_211860	42.0421	38.1694	36.5123	41.6273	43.3188	41.459	35.8868	35.7576	34.9296	58.6531	55.2634	51.1474	29.3516	31.6759	32.6721	54.1583	59.1742	62.3033	54.7628	52.6994	59.3913
TGME49_211850	124.787	118.347	115.129	86.4838	86.0451	99.6806	113.49	109.024	114.583	86.1221	91.0448	97.8648	116.934	122.616	121.867	54.6055	57.3654	44.5914	43.9334	40.1257	45.1739
TGME49_234165	0.0	0.130268	0.0	0.0	0.0509674	0.0551864	0.0	0.0	0.0	0.0	0.0	0.0	0.0	0.0	0.0	0.139625	0.0	0.0518608	0.0	0.237732	0.098989
TGME49_234180	74.1114	82.54	75.3932	58.4797	59.5534	64.0184	70.7889	72.9375	62.0639	79.8491	81.8254	79.421	88.4748	101.044	97.586	100.853	107.977	102.889	86.5046	86.9658	87.4308
TGME49_234190	353.789	356.488	363.742	338.989	351.445	358.846	334.454	338.888	260.416	331.315	314.887	305.851	331.035	322.086	299.248	220.212	231.402	225.426	223.203	196.317	210.594
TGME49_234200	6.50069	5.77598	8.88885	13.5339	12.8517	12.9794	7.5325	10.2019	6.1085	8.16751	6.08972	7.15666	4.771	4.0127	4.17734	6.9625	8.25651	9.51783	14.7199	12.924	15.9725
TGME49_234220	43.3442	45.7755	49.1238	47.5353	49.5085	47.9994	45.0778	42.8674	27.8362	46.8205	44.2835	41.3166	42.5631	41.752	40.9741	22.1476	22.9782	25.2936	35.3692	33.6568	33.9964
TGME49_234230	20.017	20.9499	22.612	21.2725	23.6637	20.6587	18.5924	17.8671	10.4114	26.2611	22.9117	22.1969	13.926	13.7878	14.8526	8.76894	7.92009	9.68379	13.9595	12.6755	13.3898
TGME49_234250	63.1343	63.6893	60.5156	45.6445	44.4436	43.6387	47.4747	49.8087	31.7599	49.697	46.2665	44.3745	50.2378	48.3794	49.394	32.3368	34.4322	36.1885	40.4017	36.5541	38.269
TGME49_234260	26.707	28.145	23.3356	21.1861	21.5533	16.803	19.1789	27.126	3.48043	25.0302	23.1033	24.3191	23.7542	19.2672	23.2146	8.23054	13.2296	7.65595	14.3893	9.9619	11.4927
TGME49_234270	53.3783	54.9196	49.9042	31.7426	30.2286	31.1764	31.7531	28.7443	15.6959	41.2293	38.4551	32.113	43.5877	42.7187	44.918	22.6172	21.8598	23.632	22.3996	20.9807	22.5537
TGME49_234280	33.9192	36.6273	34.1094	39.6973	38.7386	39.1923	25.9729	25.6524	13.493	40.8757	41.5093	34.8607	28.2939	30.4572	30.9865	29.7041	28.4698	31.1076	31.1382	29.5044	33.3693
TGME49_234300	13.4778	16.1275	14.4228	16.2449	16.151	15.5671	11.6537	12.2797	6.48708	14.3632	13.828	10.8516	11.5446	12.2511	12.1805	4.97504	4.37323	4.4657	9.13804	8.54916	9.92819
TGME49_234310	111.957	128.581	123.37	130.382	124.158	118.768	135.235	136.234	162.608	178.278	184.373	191.383	136.72	137.282	129.198	141.221	141.253	148.128	126.658	130.661	120.996
TGME49_234340	28.4375	37.8025	31.6983	29.1822	26.9202	28.8743	26.7728	28.2803	37.7094	45.7813	40.3117	42.4458	35.3401	36.9821	29.8655	34.9363	30.8555	31.1304	23.646	19.7952	19.6221
TGME49_234350	49.8069	49.5892	42.1886	27.3277	27.3287	33.2694	25.0622	25.6713	18.4385	33.7999	35.4349	33.2677	65.729	74.3097	73.1676	39.4671	37.7099	34.9518	40.1484	36.4897	44.8669
TGME49_234360	60.8812	63.3222	61.8481	62.5205	62.2216	60.981	41.546	42.7952	32.0636	65.8123	59.5953	55.563	57.4373	56.3991	58.9403	57.3132	56.4513	59.2164	54.3726	51.8441	52.6054
TGME49_234370	17.7512	17.832	15.5392	22.568	20.9303	23.8411	13.4723	13.458	12.1245	12.617	10.9337	12.7743	18.6275	14.5929	12.9616	56.9587	53.0229	49.7261	44.2635	39.2599	47.6437
TGME49_234375	14.5124	13.1435	14.0427	21.0371	14.0428	19.1671	8.46138	10.9526	4.94048	9.97345	5.68077	8.49969	13.754	12.1555	11.9558	28.8074	27.6701	26.1628	36.7965	26.2927	32.7479
TGME49_234380	486.666	477.355	502.183	592.212	637.423	645.803	501.467	455.465	501.475	263.503	276.144	272.232	577.913	569.161	565.7	1094.89	1167.84	1175.11	1445.04	1378.09	1378.82
TGME49_234390	45.8341	49.664	48.5981	54.5952	54.357	50.8075	28.9303	33.7072	32.5582	51.9545	44.1908	49.1193	43.2201	48.0054	45.6308	64.7314	73.1442	66.0016	55.2057	52.6324	56.1672
TGME49_234400	0.958794	0.492624	0.441435	0.0	0.539672	0.333911	0.263857	0.0	0.855902	1.17806	0.582721	0.44924	0.433858	0.305687	0.466033	0.0	0.070726	0.0	0.37745	0.62931	0.299472
TGME49_234410	41.6737	41.1135	43.4507	41.4864	41.5705	41.8171	27.2711	26.6717	11.8352	33.122	29.9279	29.0754	34.9427	32.0499	33.4351	22.4879	23.4864	25.9931	36.7719	35.2685	36.0873
TGME49_234420	54.4647	54.1116	52.2523	64.2865	66.4435	61.4611	37.3622	42.3244	35.5315	53.762	49.0652	54.7424	47.5787	43.8663	45.354	62.0698	58.5698	62.3718	67.8847	61.348	66.3789
TGME49_234430	12.3821	12.4045	13.7105	11.0305	10.7771	10.4134	10.595	10.313	4.70459	9.73354	8.73917	6.88808	10.285	9.88698	10.5431	4.08968	3.56837	3.95794	7.68735	5.59697	6.68833
TGME49_234440	41.4512	41.1065	48.2896	52.1769	49.6363	50.6295	34.7024	34.8564	31.8024	45.2253	42.4623	46.6583	31.9453	29.372	25.1934	19.0814	17.8181	20.6696	32.4519	36.6698	29.3735
TGME49_234450	1919.24	1879.95	1841.97	2067.23	2022.6	2103.07	2467.13	2365.02	3023.8	2090.59	2271.76	2281.6	1828.57	1873.81	1750.34	3032.34	2906.37	2687.51	2344.24	2546.99	2409.33
TGME49_234460	26.8375	27.2192	24.6922	49.7145	48.8792	56.4208	19.845	21.7689	13.5126	50.7494	46.1479	40.8164	34.1755	33.4433	34.9449	104.362	102.638	104.453	94.1632	84.4945	92.1392
TGME49_234470	33.2711	35.1002	36.5017	37.0871	36.0398	36.7682	31.3016	35.6152	31.997	45.7535	45.3484	46.5978	33.7848	33.1397	33.0014	53.794	60.1002	57.0404	53.8934	54.1458	56.8061
TGME49_234490	40.7288	39.1443	42.919	46.3313	47.2311	52.8405	34.8879	34.9415	21.2125	47.5545	43.0703	44.0781	37.2606	32.7941	33.9039	38.4173	37.4963	39.773	48.8748	46.0607	47.2763
TGME49_234505	90.7429	104.103	112.107	112.91	114.451	118.251	117.048	115.757	123.127	109.433	108.14	112.886	83.6486	84.3299	75.5907	77.2514	74.6941	77.5167	96.6443	94.9917	87.5112
TGME49_234507	24.8687	22.9891	23.2673	24.4457	27.2245	30.1738	25.9734	24.3205	37.8915	26.7519	31.4427	34.0439	28.4074	37.1761	30.7452	41.9475	40.2991	32.6047	41.3819	41.954	38.5258
TGME49_234510	123.85	130.085	122.95	129.712	140.684	130.312	131.114	134.393	135.48	150.49	152.303	156.584	128.512	142.793	138.773	155.202	158.67	154.492	159.973	182.335	168.379
TGME49_234520	70.7081	75.699	73.5993	80.1022	74.8166	79.1638	69.2043	75.2674	66.0252	93.6639	81.4525	86.7526	70.1878	67.6776	65.2297	89.3192	92.2407	94.7668	88.8066	99.1256	100.145
TGME49_234530	187.16	191.048	160.82	88.2559	86.0733	99.3505	142.429	146.692	164.624	264.691	254.078	256.368	141.665	159.605	167.244	148.855	133.904	120.865	135.518	128.305	133.245
TGME49_234540	72.5228	78.781	82.4099	65.4197	54.1428	61.3912	76.3231	69.2355	59.6951	52.091	48.4038	51.1212	74.4431	67.776	71.85	35.2055	37.9195	39.4924	44.575	45.1078	45.0714
TGME49_234550	2695.8	2617.22	2497.55	2881.94	3028.36	2941.88	3044.41	3106.61	4212.69	3109.44	3575.47	3524.53	2823.19	2803.7	2757.83	5729.0	5569.52	5408.33	4268.16	4706.25	4344.78
TGME49_234560	53.9071	52.3717	52.6734	55.9321	52.1866	54.5086	32.3225	31.903	20.1595	51.1118	45.0869	47.6519	48.1714	44.5137	46.6109	44.3923	45.1048	46.7348	55.9698	48.5704	56.543
TGME49_234570	0.30116	0.309469	0.0924371	0.0	0.0	0.087402	0.690651	0.488905	0.224034	0.246688	0.610114	0.587947	0.0	0.160029	0.406617	0.515976	0.629431	0.657081	1.67957	1.36485	0.979843
TGME49_234580	14.9209	13.629	13.871	15.7486	14.687	14.9819	8.84955	7.87538	6.15589	13.2055	10.8057	11.9533	10.1628	12.1891	11.1149	11.9634	10.0155	11.0622	11.5904	11.4444	12.6332
TGME49_234590	7.85137	8.068	7.22964	9.32493	12.4558	17.2743	11.2413	9.74403	1.65749	10.6898	14.7023	8.45114	8.77907	5.91976	9.11086	5.21969	4.53937	5.20857	9.81559	9.15257	9.61043
TGME49_234600	8.8523	8.95099	10.4337	15.1587	13.2396	15.7229	11.3523	7.53856	4.62286	11.0073	9.59812	10.2863	8.21741	7.64852	8.57683	8.57997	7.47026	7.93816	10.9426	11.6869	11.6404
TGME49_234610	56.0041	54.9904	54.649	64.3693	62.111	59.1329	44.7785	47.0497	41.2712	66.652	61.9615	62.3984	49.2859	51.2548	47.5247	56.2695	53.1974	58.2861	65.4497	62.1724	65.4632
TGME49_234622	0.0	0.0	0.0	0.0	0.0	0.0	0.0	0.0	0.0	0.0	0.0	0.0	0.0	0.0	0.0	0.0	0.0	1.31641	1.58348	0.0	0.0
TGME49_234625	20.8661	26.968	25.9484	30.6969	33.3835	39.9864	25.1594	25.1437	7.44113	41.893	32.5539	26.7096	32.6089	30.0054	30.6705	29.537	28.2451	35.6408	34.5089	35.7013	42.0773
TGME49_234640	50.9434	53.2173	53.6457	60.3947	56.3401	55.2345	36.6856	35.9852	29.651	58.4956	54.4362	49.6454	44.1723	40.7823	45.8809	51.6438	45.3044	53.2524	55.7181	50.5194	54.9377
TGME49_234670	33.8587	32.8784	34.5712	24.3427	25.0761	22.3915	26.6382	22.599	15.5916	25.3791	18.6581	20.8742	31.2079	27.1166	30.9396	12.6091	9.88883	13.52	8.84894	7.70905	8.82345
TGME49_234680	0.0	0.0	0.0	0.0	0.0	0.0	0.0	0.0	0.0	0.0	0.0	0.0	0.0	0.0	0.0	0.0	0.0	0.0	2.75224	0.0	1.09182
TGME49_234690	0.0	0.0	0.0	0.0	0.0	0.0	0.0	0.0	0.0	0.0	0.0	0.0	0.0	0.0	0.0	0.0	3.09426	0.0	2.75224	0.0	0.0
TGME49_234900	37.421	39.8191	38.6792	48.4415	50.1104	46.6796	30.4571	29.3817	17.4731	58.964	50.1444	49.3768	30.9173	33.027	33.2939	35.836	34.2688	35.8124	52.7246	45.2081	51.6711
TGME49_234930	35.3247	34.1641	35.762	60.3609	58.2409	63.2343	48.1297	45.5742	46.7598	54.5276	57.0706	58.9958	41.0329	39.868	42.0432	47.1895	59.5965	55.2949	116.714	115.835	99.3239
TGME49_234940	18.1249	18.894	15.5449	7.85325	7.10292	8.4315	17.7368	11.6543	19.2027	16.4814	13.0439	8.43106	14.5506	20.7052	16.1143	2.88273	2.70295	4.22939	3.21989	4.23338	3.83203
TGME49_234950	72.8871	72.4906	74.2103	45.0678	40.4814	40.0248	63.6134	64.6926	53.0979	64.0963	77.6484	70.6193	83.6995	87.9732	96.498	21.2164	18.5107	16.9961	23.6722	24.5545	24.5544
TGME49_234970	35.991	35.2952	36.0301	37.2604	34.5867	33.5472	29.6042	28.8522	18.3391	42.0394	41.9926	36.7527	32.1086	29.5075	32.8548	18.9793	18.7116	22.4659	24.5403	20.6094	22.5167
TGME49_234980	24.9822	23.0291	22.1415	27.6003	24.3467	23.1446	16.3323	18.9808	13.9098	33.039	28.0483	28.4654	21.6976	22.79	23.7147	23.1703	20.8779	23.3662	25.0731	24.7659	26.8478
TGME49_234990	41.4517	38.8875	41.0102	36.0105	34.6906	36.8338	28.7343	28.1364	18.5367	50.3531	43.6479	42.7563	37.1513	39.0417	42.7447	26.4178	25.5752	26.0854	21.9248	25.2196	26.9641
TGME49_235000	0.41643	0.389018	0.61004	1.03752	0.958885	1.20306	0.989729	1.0799	1.49964	2.11643	1.42652	1.48555	0.342612	0.588405	0.582697	4.61438	4.03526	4.52226	3.96802	4.43712	3.85772
TGME49_235010	1.67015	0.834924	0.748165	2.21823	2.46814	2.16154	1.49066	1.57027	0.503689	6.10085	5.26733	4.01847	1.69241	1.25926	0.987319	17.2019	18.1137	19.2049	22.2126	21.882	23.8976
TGME49_235020	110.451	114.338	111.143	110.601	108.197	102.552	82.8685	76.6561	49.3551	103.489	95.0929	94.1916	91.5086	80.6678	90.7331	55.7346	51.1981	56.1873	65.317	62.5435	66.5547
TGME49_235130	107.792	111.593	96.0201	79.3417	71.9292	78.721	56.3023	60.0788	36.0842	79.5385	71.4549	65.156	100.827	107.952	105.312	39.0985	41.4803	37.2697	33.1401	30.2478	38.8961
TGME49_235140	123.551	118.646	116.556	119.858	120.363	133.65	109.892	96.8711	73.1917	103.94	111.097	99.5278	155.873	158.266	161.964	77.1027	82.6608	67.5504	82.8064	79.3196	94.8881
TGME49_235150	71.233	73.8633	87.4104	104.905	97.6647	90.3419	173.907	168.386	139.808	98.0434	89.9742	88.6294	60.8818	52.4524	55.5889	31.1413	34.3326	40.8504	105.037	103.571	93.0932
TGME49_235160	80.9724	83.8911	83.3312	91.3941	88.3182	91.3022	78.8613	81.98	49.8884	79.6895	74.349	75.1489	75.2385	72.6488	72.8892	41.607	41.6528	45.331	51.9935	53.7731	55.9587
TGME49_235170	114.671	120.15	124.042	124.447	119.763	114.846	103.113	94.755	59.4018	124.705	115.62	111.039	109.038	105.543	104.211	67.8753	70.3898	75.9981	91.2165	80.5077	88.717
TGME49_235180	0.816491	0.587313	1.16534	0.848776	1.31307	0.888603	1.01113	0.908913	0.546653	1.90611	2.38193	2.43885	1.50425	1.00873	1.55439	0.539573	0.602289	0.901859	1.125	3.10062	1.33888
TGME49_235183	0.27334	0.280882	0.116167	0.933915	0.473396	0.677342	0.086795	0.0585155	0.234622	1.47258	1.07343	0.911287	0.421354	0.41898	0.545067	0.108072	0.341222	0.309661	1.26231	0.768894	1.14929
TGME49_235187	0.0375727	0.154437	0.0345974	0.0532614	0.30212	0.261703	0.0516994	0.156846	0.0838515	0.392405	0.913415	0.396103	0.0485766	0.0898434	0.0304377	0.165531	0.166294	0.153708	0.979925	0.845523	0.454752
TGME49_235190	0.0	0.0	0.0	0.0755851	0.0	0.243726	0.0	0.0	0.0	0.540497	0.680536	0.374749	0.0	0.1275	0.0	0.176183	0.176996	0.130879	0.826516	0.524961	0.780672
TGME49_235200	0.121586	0.0416469	0.0373193	0.153205	0.0325889	0.0352865	0.0	0.225582	0.0904486	0.497974	0.591166	0.47474	0.0	0.129216	0.0328324	0.029759	0.0747406	0.132641	0.15955	0.285014	0.142412
TGME49_235315	0.0309288	0.0635644	0.0	0.0292289	0.0497393	0.0269283	0.0425576	0.0860745	0.0690243	1.10206	0.939873	0.579664	0.0999674	0.0369783	0.150333	0.136261	0.250963	0.202445	0.608791	0.435007	0.833208
TGME49_235340	192.825	197.713	201.942	187.782	175.982	189.035	216.171	196.697	143.075	192.773	186.078	183.393	195.397	188.405	185.729	95.7556	97.2591	101.055	120.435	108.92	116.351
TGME49_235350	40.1303	40.3316	39.3278	43.726	42.2458	39.0904	26.5984	29.4881	19.2746	47.342	43.8977	50.3732	38.9863	42.1106	38.1175	49.942	51.2803	50.7608	44.1231	46.0786	46.0479
TGME49_235360	21.0215	17.8321	21.8901	22.9327	24.2771	22.6631	20.7718	22.3801	22.2763	31.6361	24.7805	29.2512	19.1979	19.2856	20.1726	34.1341	29.3481	34.3991	30.6168	33.4026	35.5837
TGME49_235370	351.244	348.862	364.53	276.275	262.063	266.883	336.464	325.456	181.084	280.736	254.883	240.113	316.973	302.831	325.604	127.758	147.264	150.519	147.652	137.415	140.054
TGME49_235380	114.341	127.127	130.319	87.6948	86.8746	91.4926	97.235	95.1921	62.8393	112.01	108.068	99.6769	122.637	129.049	117.486	79.845	81.8196	73.8237	78.9256	81.7583	75.0713
TGME49_235390	0.0	0.0609098	0.0	0.0	0.0476622	0.103215	0.0	0.0	0.0661418	0.07283	0.0720498	0.138864	0.421487	0.0944908	0.0480183	0.174094	0.480965	0.266737	0.35002	0.361262	0.833126
TGME49_235398	68.5783	69.1611	70.0198	75.0443	75.0491	68.5434	59.0471	60.0292	42.6541	90.0766	84.9631	82.7823	71.3656	69.46	64.2555	85.1056	80.9663	81.3167	87.0651	86.8319	84.8197
TGME49_235402	9.08314	9.68793	9.52136	11.5921	10.5969	9.903	5.04951	5.98101	3.0316	9.09272	8.18204	6.91104	7.77208	7.8216	8.6394	7.56271	8.12103	7.54784	8.54036	6.93893	9.08742
TGME49_235420	39.4269	41.2086	41.4615	47.8873	47.2756	48.2807	32.6198	35.418	13.6334	52.1716	47.1037	45.3923	31.8659	33.6647	35.9222	25.1883	25.0653	27.4924	40.345	33.5158	36.0807
TGME49_235430	13.2208	10.5835	10.7604	16.4249	18.9522	22.5904	13.4904	12.6089	1.8786	16.3051	19.0797	14.9644	12.7075	7.93296	11.9537	4.94472	6.02677	4.86163	14.8635	9.79649	14.77
TGME49_235440	89.1313	85.6693	86.3631	67.8957	67.3322	66.3945	80.9749	74.7224	79.2106	139.04	127.119	130.399	87.1	84.3333	89.9837	84.6213	93.5126	87.2707	98.7015	90.8164	96.5957
TGME49_235450	253.385	266.891	229.902	211.252	186.709	198.866	167.358	184.737	169.886	230.482	200.851	204.694	208.582	232.963	216.542	217.733	191.302	192.639	155.851	165.448	172.861
TGME49_235460	35.9598	39.5373	38.7627	38.7967	36.3165	43.3298	30.0596	28.8614	14.0372	40.0366	37.1462	37.0186	48.3954	45.928	47.8227	38.7953	41.8711	35.5473	33.7603	36.8824	39.6753
TGME49_235470	621.42	605.229	613.435	587.383	552.152	551.433	712.557	682.668	516.153	607.547	593.447	547.594	598.993	582.966	605.099	352.351	359.228	381.025	448.5	428.89	414.848
TGME49_235478	29.715	29.3	25.2122	27.7735	26.4196	25.6174	15.8258	16.5536	11.3399	35.9411	33.8241	33.7816	26.444	29.1988	28.6335	25.8397	24.7939	24.3686	22.4363	19.605	22.6669
TGME49_235490	68.2771	71.6087	68.0812	71.6622	69.1464	64.4331	52.1863	53.7709	33.8926	63.4011	57.5559	58.5491	60.994	59.668	60.27	44.7066	44.606	49.7027	52.7846	52.13	59.2664
TGME49_235500	34.5866	37.8291	34.3345	29.6857	32.0015	34.3618	22.1003	21.1627	21.1472	31.4938	25.2246	30.5794	12.6185	15.7098	17.2718	12.698	13.3157	11.7458	13.4293	13.0165	12.8746
TGME49_235515	3.51353	3.9052	4.06063	6.33589	6.28464	5.4002	3.00927	4.6895	2.68041	6.16721	5.18597	5.83748	2.03951	1.91463	1.42316	3.63289	3.38517	3.78408	5.61034	5.24425	5.99104
TGME49_235540	571.821	543.45	555.808	610.787	610.032	593.369	642.36	619.754	641.603	623.688	629.257	648.849	563.3	555.315	550.688	618.113	613.91	700.279	647.658	687.188	646.483
TGME49_235550	22.4866	21.3534	22.4622	26.9902	27.0009	28.8427	12.1555	14.1782	10.9777	21.5852	18.8525	20.6957	19.7276	19.4035	20.4935	28.0838	25.7326	23.08	32.2083	29.1325	30.6887
TGME49_235560	9.9081	13.4904	14.9397	19.9365	21.0794	19.23	18.6891	15.5679	9.30549	13.5436	14.8036	12.0412	13.3703	12.8661	11.9395	11.2766	11.3286	15.8418	20.0309	21.0968	23.1459
TGME49_235580	0.0	0.0	0.102271	0.104961	0.267922	0.0483501	0.0	0.154547	0.0	0.818796	0.405012	0.130099	0.0717969	0.0	0.0	0.0	0.0	0.0908729	0.437236	1.04141	0.433633
TGME49_235600	0.0	0.675772	0.242221	0.994372	0.211517	0.229027	0.361954	0.0	0.293527	0.0	0.0	0.0	0.0	0.0	0.0	0.579452	0.388082	0.107613	1.55334	0.739951	0.0
TGME49_235610	19.0495	19.5995	16.0775	24.5264	20.7159	22.059	11.0331	13.3362	8.39144	17.2557	17.3016	17.2843	13.2804	15.2593	12.7608	14.6843	15.9769	15.5861	23.8146	22.2216	24.7113
TGME49_235620	83.1101	80.9082	80.8993	102.641	99.232	101.815	95.4691	100.754	87.806	112.18	119.576	120.191	83.987	82.1929	94.2436	122.905	127.076	138.969	149.302	139.145	147.163
TGME49_235630	199.122	195.299	208.464	216.826	209.755	216.633	200.087	196.371	126.812	187.428	183.233	178.602	185.809	177.469	166.243	124.255	126.36	131.094	163.276	164.058	154.026
TGME49_235635	19.7044	22.8123	22.5018	55.783	44.5575	50.7182	34.6904	41.7864	20.8352	73.055	67.9841	72.8719	33.5962	32.3715	34.4346	60.4008	62.393	66.6703	110.259	118.359	104.815
TGME49_235640	12.1477	12.7126	15.3032	17.7834	12.2548	14.794	8.51131	10.9924	7.11017	9.38582	8.92292	9.82088	10.5987	11.5239	9.056	14.3645	12.4242	13.5976	14.3393	10.4469	12.3662
TGME49_235650	0.557023	1.22655	0.183183	0.71441	0.895797	0.242487	0.875948	0.941185	1.4651	2.83541	2.99849	3.44881	0.231479	0.31713	0.644636	2.01581	1.90771	1.30214	3.60253	2.08917	1.89516
TGME49_235660	51.1458	54.4825	51.37	55.2167	53.4535	54.2818	35.9204	37.8067	32.5511	65.7727	56.9928	57.3664	46.359	50.4743	46.0217	74.0465	70.9324	70.4882	72.5922	71.2766	79.0104
TGME49_235670	7.94458	8.36535	9.88942	12.3278	12.1454	9.43614	12.6861	12.3855	6.94973	7.80313	6.70616	5.62956	8.25825	5.45284	7.88599	3.67292	3.87073	4.53407	9.74949	10.76	8.94157
TGME49_235680	137.732	134.975	137.548	134.421	135.917	134.381	96.0712	91.6612	83.2132	144.717	139.808	136.077	120.942	120.885	122.49	138.801	133.411	135.582	121.13	116.422	122.717
TGME49_235690	676.408	703.215	660.487	473.609	452.807	481.988	594.465	608.545	709.692	429.131	447.278	466.207	641.031	648.43	690.9	361.156	382.778	381.906	333.176	326.086	311.993
TGME49_235700	52.8988	55.6373	52.3566	68.8116	80.7948	73.9368	55.3499	61.9569	57.3229	77.1614	78.8105	84.0985	29.0023	25.4335	27.9578	55.9574	55.3807	58.2329	62.9198	65.5683	61.2305
TGME49_235710	64.549	68.0739	57.2281	59.0655	64.7028	63.537	53.2266	50.2435	45.3192	74.4214	70.0674	69.9209	70.2128	65.6297	64.6174	70.4716	73.5161	71.6307	69.057	72.5416	70.7385
TGME49_235720	29.4128	31.7074	26.1672	20.271	22.3301	22.272	10.2035	11.1495	10.2738	33.3265	36.1756	35.6191	26.5738	30.7825	28.4639	37.3105	34.9861	38.6836	26.2536	22.6792	27.6694
TGME49_235730	37.2621	35.2981	33.4418	37.6311	40.2132	39.9792	21.6566	27.9781	16.6843	49.4579	37.7363	35.72	34.8976	36.349	39.5894	35.1323	33.7269	30.9703	46.1215	39.071	48.1149
TGME49_235740	53.1606	54.5616	56.5792	61.5137	64.5049	68.4521	39.919	40.992	36.0486	62.4491	58.7085	54.8145	52.5811	50.0207	57.1097	73.2303	68.094	75.2926	81.2811	80.2576	85.5191
TGME49_235750	25.4637	25.1386	22.1722	25.4636	22.4237	25.7535	11.8556	10.223	8.75593	24.5287	25.8556	21.6721	21.8563	23.3007	24.1805	22.7219	21.9471	24.9411	21.6917	24.0384	28.0982
TGME49_235860	0.989401	1.04345	1.03093	0.615145	0.355913	0.453382	1.86297	1.15936	1.33646	3.2951	3.03826	1.95192	0.639583	0.581084	0.379665	0.49707	0.614599	0.788213	3.02375	2.7099	2.82601
TGME49_235870	0.258705	0.0	0.238219	0.244486	0.0	0.0	1.06792	0.0	0.0	0.0	0.628928	0.0	0.0	0.0	0.0	0.0949799	0.190836	0.0	1.65498	2.18318	1.21207
TGME49_235875	0.0	0.448672	0.0	0.0	0.234058	0.0633584	0.200263	0.0	0.0	0.0	0.0884552	0.170483	0.0940833	0.116006	0.0589519	0.213734	0.10736	0.357242	0.501338	1.02351	0.568236
TGME49_235880	140.025	143.353	152.267	147.404	145.919	151.87	202.571	182.802	177.306	159.493	154.997	163.166	149.727	141.693	150.261	100.367	107.251	112.008	177.316	168.445	181.92
TGME49_235890	7.89809	8.24691	11.7887	13.4833	12.7016	11.8675	9.64065	11.1674	10.3768	10.5652	10.8391	9.10234	9.51124	9.2906	9.80379	11.131	7.79942	6.93116	9.84181	9.67513	10.5938
TGME49_235905	10.9086	13.0919	14.4756	16.5617	17.9168	14.9249	11.5867	9.9293	6.92519	15.4189	11.6314	11.9133	11.364	11.2445	10.3432	10.7401	10.6686	11.028	9.14852	11.5615	10.0125
TGME49_235920	19.2837	17.7492	18.374	18.2156	17.648	16.4332	11.1527	11.5449	7.21796	16.345	16.0746	16.5206	16.8779	18.7567	16.2354	19.5164	21.7899	21.9321	21.1893	19.51	20.9382
TGME49_235930	536.705	539.105	545.772	540.83	548.36	505.437	425.329	425.287	357.036	522.616	526.991	484.215	452.17	440.496	375.659	520.213	478.446	506.465	423.763	416.261	419.732
TGME49_235940	0.0	0.458908	0.411222	0.0	0.718194	0.0	0.0	0.0	0.0	0.0	0.0	0.0	0.0	0.177979	0.0	0.655831	0.329427	0.365392	0.0	0.418743	0.0
TGME49_235950	0.0	0.0588602	0.0	0.0	0.0921166	0.0	0.0788161	0.0	0.0	0.0703793	0.0	0.0	0.0740553	0.0	0.0232013	0.168235	0.401401	0.234329	0.225495	0.0537085	0.313091
TGME49_235960	13.094	15.1463	15.2526	21.9424	21.8343	21.4613	26.238	24.1442	20.0003	14.5939	17.4381	17.8942	17.6226	12.3758	15.4185	12.5041	11.8228	15.5139	18.0275	22.4083	22.1252
TGME49_235970	313.848	323.496	328.564	324.471	347.017	332.842	284.267	284.0	265.977	294.325	265.321	275.877	267.747	273.142	256.092	230.481	217.147	212.927	246.865	236.056	233.144
TGME49_235980	33.9196	38.2364	33.5178	36.3738	33.1956	32.3286	20.6956	25.4707	21.8239	36.3188	33.2001	35.9701	27.3452	32.7596	32.4917	31.1567	30.8381	33.4143	32.7663	33.029	36.1511
TGME49_235990	21.4813	22.8427	24.6761	25.9817	26.6398	25.2162	19.9993	20.9683	13.267	28.2322	25.1043	32.2355	23.1437	19.0598	20.4972	23.64	21.7584	25.0301	23.2714	23.2985	23.2413
TGME49_236000	35.8409	39.0637	34.4094	39.0349	37.9849	39.4923	34.764	35.1559	27.6019	51.762	52.7073	51.3429	42.1596	44.1156	43.1238	58.8894	60.4178	55.6206	56.843	54.2107	57.6706
TGME49_236010	91.8096	93.6954	95.5358	55.2875	53.7109	63.7785	117.842	115.846	105.024	220.162	215.506	211.673	72.7355	66.379	66.0617	41.5309	46.5819	48.4249	69.0982	66.3975	65.3368
TGME49_236020	0.0757268	0.0	0.0348651	0.0715646	0.0	0.0659319	0.104199	0.0	0.0422501	0.279135	0.276144	0.0	0.0	0.211256	0.0306732	0.166812	0.167581	0.185876	0.0745288	0.177513	0.295659
TGME49_236030	108.545	111.966	108.342	115.303	116.596	115.787	97.7655	80.4199	76.0471	102.317	93.4152	110.403	98.0198	87.838	104.881	100.996	89.6954	108.81	120.487	120.618	108.212
TGME49_236040	720.049	663.945	692.795	810.12	827.949	813.304	744.88	713.932	901.572	526.881	519.647	570.374	643.618	667.297	702.39	988.837	1031.0	1070.05	878.404	855.218	820.215
TGME49_236050	66.8661	67.1314	56.1667	34.6658	35.8444	37.1082	39.2254	38.598	31.4201	37.5162	40.5114	41.413	65.4917	75.3501	78.7903	53.7664	60.5599	56.8242	33.7637	39.4395	36.3361
TGME49_236060	197.422	195.551	190.96	106.541	109.532	114.074	185.646	165.443	152.59	138.342	147.855	137.692	191.508	197.013	215.204	91.6119	103.073	94.9958	104.229	104.445	100.618
TGME49_236070	136.796	133.667	155.294	118.659	114.467	106.799	222.337	193.413	240.664	257.6	284.266	309.622	151.776	153.72	150.98	178.097	167.041	190.206	166.437	170.081	163.257
TGME49_236080	73.0707	74.2765	74.1463	68.5978	59.3692	61.3828	45.775	49.83	29.856	77.8751	72.7127	64.8573	58.3825	62.0125	59.1741	35.1466	33.4888	32.9414	37.3967	38.4904	41.8449
TGME49_236110	52.8232	59.3155	57.2339	62.488	56.658	54.5226	38.3966	39.0891	32.8561	60.718	53.7148	52.0911	54.3271	52.778	53.2256	33.9211	31.1516	29.2838	36.8781	29.8841	34.98
TGME49_236120	0.796737	0.40936	1.52843	0.564709	1.97534	0.92491	1.64444	0.277163	0.370435	2.6921	1.45269	2.33318	0.729637	1.05841	0.645438	2.34008	2.84063	1.6297	4.96617	6.97257	6.89535
TGME49_236130	38.7938	40.1087	37.2558	48.4697	48.4174	49.6279	41.099	41.2311	35.5867	40.3549	36.0171	49.0659	35.1548	37.9399	30.4629	37.5724	33.3566	32.3248	59.7295	43.9625	53.058
TGME49_236140	15.9678	18.2619	18.4881	23.1383	22.8498	22.5014	19.8964	19.0508	13.9243	23.9431	23.0037	19.2584	18.7519	16.8991	18.5889	24.4048	22.9468	27.702	33.293	31.0813	31.2638
TGME49_236150	33.0713	35.7724	30.5221	28.822	36.633	32.5494	23.8462	23.2725	26.0093	32.5448	35.9676	36.5224	28.3252	33.1761	34.761	47.4552	42.5381	40.495	34.6336	37.0409	37.5835
TGME49_236160	57.8008	55.5289	51.1504	64.3886	67.2606	59.9652	39.0874	41.5452	31.9734	60.4082	60.7733	60.0105	51.8397	61.436	62.1163	57.887	52.739	51.4811	50.36	51.652	54.527
TGME49_236153	107.799	84.3197	93.3362	117.079	75.0366	88.2521	90.7686	73.8811	55.6556	108.729	84.0954	69.7322	92.5664	107.723	127.733	51.9813	79.5183	30.2775	55.4219	54.3103	56.5356
TGME49_236158	4.82681	13.2266	8.88916	10.6435	6.46867	12.6074	4.42774	2.23882	0.0	5.93066	5.86712	1.88465	4.16029	10.2594	13.034	3.54418	11.8684	3.94924	7.91741	7.5431	8.79442
TGME49_236190	79.1061	83.7127	87.0364	109.338	101.324	96.0034	83.4859	90.152	81.4151	100.702	92.9551	102.237	72.9818	81.9858	77.5052	88.4169	79.5576	77.2466	117.916	104.214	114.674
TGME49_236200	39.4099	44.0718	39.756	47.454	52.2067	47.4424	30.07	25.7394	19.1795	50.962	47.6552	45.3006	41.124	43.7748	42.9825	37.2763	37.3726	35.6601	40.6191	37.9313	41.1272
TGME49_236210	195.486	196.042	202.101	228.431	207.441	210.652	183.94	189.421	165.779	189.266	199.194	202.402	176.689	182.963	172.842	182.881	159.389	170.559	202.864	202.891	191.465
TGME49_236220	32.6414	36.8865	39.0909	39.8964	34.6669	33.5118	34.5292	30.3895	23.0539	39.1789	38.4151	35.5828	27.3819	30.6792	28.277	24.21	27.7315	30.1802	28.9218	31.535	29.8713
TGME49_236230	22.3754	18.5449	18.5094	22.4628	21.9442	23.3775	18.0691	11.5353	3.19259	18.5687	24.6119	15.2102	19.4437	15.0278	22.7025	10.6657	16.7218	12.7851	22.7434	18.7103	20.6226
TGME49_236240	54.2157	58.6536	54.1908	53.9845	47.9064	48.7661	38.4255	33.1674	21.4503	52.1804	50.9585	45.647	44.6239	44.3362	51.5962	32.9851	33.6232	38.0563	47.1859	44.6781	47.4269
TGME49_236250	15.3028	16.8059	17.3384	17.7946	17.2468	16.1785	9.81877	10.0729	7.08805	15.3562	14.9911	12.7071	11.4388	13.4959	12.4971	10.6458	11.8967	11.0188	13.8429	16.3792	16.1686
TGME49_236260	32.724	33.7989	29.4498	32.3496	34.5071	29.9492	21.6909	18.3073	16.9497	34.1236	33.8162	28.7768	30.3392	29.5722	28.1957	28.2789	27.6681	29.1034	34.537	31.7827	35.7701
TGME49_236270	33.4739	34.3046	28.6601	34.1528	33.8177	35.7125	20.6988	23.195	22.4314	37.1883	32.9462	29.7913	26.749	31.7937	32.7164	31.3787	31.8233	34.7062	31.655	33.7165	36.2267
TGME49_236280	27.2785	24.3589	26.983	31.1264	28.5435	32.3583	18.2756	24.6145	19.6058	32.7119	30.8411	24.9067	25.0261	26.6798	24.4626	20.5546	23.0218	25.6814	34.5845	36.021	41.2059
TGME49_236290	0.0	0.934879	0.335094	1.8915	1.38994	1.34657	1.00147	0.25319	0.812145	2.90638	1.10586	2.55764	0.352867	0.58012	0.737013	20.2411	18.5895	17.4182	27.0406	27.639	25.1483
TGME49_236400	0.506884	1.26497	1.33356	1.9161	2.09614	2.71097	0.298913	0.806086	0.808014	5.16038	5.54519	5.59819	0.468096	1.61607	1.40787	21.3212	20.0307	20.9733	27.2238	26.2762	27.2539
TGME49_236510	40.5174	43.9153	44.8595	37.3788	33.7627	33.3029	30.63	30.237	20.0492	32.3	28.8465	31.2167	35.1875	31.6605	33.214	16.6994	15.3709	15.3323	23.8547	23.7445	27.1562
TGME49_236520	40.4199	39.1563	39.6032	36.2121	34.2648	34.9001	29.967	29.3299	25.5254	33.421	30.9896	30.0063	39.9907	36.6115	39.1105	33.3247	34.3546	33.6194	34.5344	35.5578	34.2736
TGME49_236530	40.4317	42.6631	49.3451	48.867	52.595	51.0575	37.0122	43.2414	38.8706	53.2705	50.5674	49.3173	30.0515	33.2586	33.8365	35.2082	33.9841	36.5323	46.2048	40.9656	45.5957
TGME49_236540	364.143	365.833	369.386	388.823	384.428	366.865	275.665	272.417	246.009	358.066	355.806	325.138	294.672	292.171	287.856	330.73	301.933	320.142	283.069	279.937	294.214
TGME49_236550	396.936	387.465	393.463	349.425	374.052	400.87	334.239	353.563	389.33	333.564	330.242	330.611	362.808	370.507	372.543	405.012	407.795	422.787	415.175	398.264	403.064
TGME49_236560	36.0421	37.0669	41.6121	37.0331	36.2582	36.4872	30.4397	30.5633	16.4677	33.3467	29.1549	26.987	30.3344	28.7278	33.9576	15.8238	16.5439	17.0596	20.4526	19.421	20.515
TGME49_236570	259.986	262.543	279.643	362.354	354.517	331.348	353.229	332.663	309.792	347.73	351.854	349.047	245.744	224.941	232.526	333.731	338.446	377.846	406.284	394.93	411.869
TGME49_236580	558.715	584.106	546.068	589.863	566.269	538.331	722.627	759.125	951.954	619.647	678.434	717.396	535.515	520.255	443.974	569.322	576.981	562.591	468.052	494.32	480.106
TGME49_236595	0.0	0.0	0.0	0.0	0.0342059	0.0740749	0.058534	0.0	0.0	0.104537	0.155125	0.348808	0.0	0.0678137	0.0	0.312357	0.910011	0.139222	0.418668	0.358987	0.597914
TGME49_236620	37.0335	34.0994	32.0449	37.3263	34.5144	35.528	27.5446	25.5516	21.0057	35.8535	32.9894	33.9553	37.0294	42.528	41.3838	39.3755	36.0926	35.1194	27.0515	25.6644	29.7595
TGME49_236630	175.28	175.074	165.062	142.459	128.202	134.821	185.973	168.522	157.472	144.155	151.733	138.556	193.98	187.106	188.192	104.847	112.593	109.298	118.625	124.294	129.005
TGME49_236635	0.0	0.476106	0.0	1.09464	0.186277	0.403394	0.0	0.64471	0.517002	0.0	0.844773	0.27136	0.0	0.0	0.0	2.38143	0.0	0.379085	1.59598	1.30331	1.80894
TGME49_236640	63.3236	65.0362	58.7417	69.7377	71.2906	75.0007	53.7938	46.6487	37.2959	65.4355	60.4515	59.8668	59.3952	58.0959	53.9627	45.7574	43.4187	50.4927	61.8594	57.6134	62.8629
TGME49_236650	766.774	792.419	749.861	788.446	774.277	771.213	610.168	607.269	485.951	957.104	962.379	870.161	767.51	756.592	794.448	897.612	901.882	902.323	867.07	867.355	899.277
TGME49_236660	56.0741	60.6765	54.798	64.6551	59.8661	61.6476	36.8002	35.5309	22.7575	68.3287	63.4014	58.8052	49.2582	50.8396	51.6955	48.3923	47.888	50.6713	60.0984	59.4426	62.1728
TGME49_236670	30.1831	31.6947	33.2677	22.1735	21.6507	24.1768	19.8097	20.3183	6.91395	23.3431	26.6372	19.7991	18.0536	18.5745	18.3247	1.83991	1.68036	1.71471	2.62306	2.4777	3.57532
TGME49_236780	27.1185	27.2754	26.6669	24.8883	24.5084	26.2566	16.7251	15.9206	13.2293	25.7398	23.4213	23.2715	17.3815	18.9546	21.1109	16.1767	15.7078	20.0408	21.116	20.5278	20.5106
TGME49_236790	29.1401	37.8502	35.6284	39.0947	28.3029	30.9046	18.1558	18.5156	16.2995	26.1681	24.3517	26.2098	29.8175	31.3439	28.9058	18.4219	17.465	16.5131	27.6914	27.1141	24.8148
TGME49_236800	33.4097	35.65	35.3083	40.7144	45.9118	37.7246	32.662	27.4679	25.9917	44.2034	35.2118	41.2739	30.1787	31.8218	29.9437	25.4377	24.6813	24.4283	35.0668	35.2599	36.1073
TGME49_236820	51.0055	50.7445	52.2854	53.6966	52.7008	54.3022	46.4941	43.3933	43.5181	67.5872	61.6774	59.4365	54.1556	53.4136	52.2077	49.9819	50.8808	54.7058	60.751	61.0296	58.489
TGME49_236830	107.38	107.01	116.64	158.267	151.822	152.796	124.968	125.426	43.8136	131.098	107.905	108.184	125.475	112.531	118.244	100.156	90.4172	102.803	146.509	130.138	129.172
TGME49_236840	100.366	101.037	105.332	127.787	131.04	123.39	98.7255	102.731	70.2755	110.87	102.331	96.9744	97.9917	96.4792	86.298	95.5126	87.4759	98.4178	119.352	115.34	116.095
TGME49_236850	32.7142	34.3175	35.1125	41.0758	39.1398	38.2562	31.5619	31.0367	14.5094	30.0832	23.1162	25.6562	27.2865	25.3087	28.3561	12.9626	11.8818	12.4917	16.3919	14.0758	14.3745
TGME49_236860	20.9047	20.9936	22.5862	15.5683	14.4043	14.1362	24.2135	23.5616	11.8311	20.3772	16.735	14.644	18.6898	18.1759	19.6399	15.2683	18.6073	16.9745	30.8532	27.6436	27.8031
TGME49_236870	640.252	628.538	664.503	777.321	775.6	859.304	1043.09	924.352	741.657	1145.55	1150.54	1180.84	1028.11	981.017	1037.04	1459.69	1557.09	1411.52	1336.95	1319.84	1375.56
TGME49_236880	5.80947	4.15287	5.93089	0.835459	1.21861	1.75932	2.78043	1.23015	1.83202	1.55175	4.14484	3.84631	7.51088	6.14046	7.87787	4.63665	4.0059	3.71993	1.49154	1.8947	3.15573
TGME49_236890	307.843	303.11	271.119	300.806	313.371	344.759	278.947	249.877	247.757	375.059	423.628	401.64	420.131	442.934	416.509	468.948	461.219	438.512	396.398	400.371	414.176
TGME49_236900	0.0	0.0	0.210411	0.215947	0.18374	0.0	0.314421	0.0	0.0	0.0	0.0	0.535329	0.0	0.182134	1.66602	0.92282	1.68559	0.186961	0.562229	0.857037	0.267646
TGME49_236910	255.111	269.072	269.453	308.501	306.985	317.044	341.632	326.217	367.657	305.465	321.296	324.855	279.3	267.093	258.844	339.334	352.043	343.825	379.56	376.045	375.802
TGME49_236920	255.92	259.869	262.384	289.231	285.189	273.211	269.068	269.003	241.949	292.127	273.519	298.107	255.233	274.534	266.257	292.594	293.221	306.654	357.562	358.192	348.288
TGME49_236930	9.02123	9.70227	9.19375	10.8843	11.5572	10.2638	7.17717	7.33357	4.08711	11.001	9.85252	9.64551	5.59924	5.97945	6.11024	3.31699	3.05709	3.94027	8.99867	6.51897	8.21479
TGME49_236940	0.551618	0.174412	0.117216	0.0	0.272955	0.0	0.233544	0.0	0.284089	0.0	0.0	0.0	0.0274296	0.236748	0.0	0.18694	0.250403	0.173588	0.0	0.23872	0.132534
TGME49_236950	1734.64	1677.22	1744.39	1715.46	1734.25	1686.64	1629.26	1691.11	1857.65	1217.91	1210.67	1284.04	1424.49	1401.51	1422.14	1152.02	1172.35	1284.92	1339.56	1379.84	1364.97
TGME49_236960	134.333	142.158	140.772	113.661	112.714	117.076	105.483	110.736	92.2119	96.3615	99.7881	101.931	120.98	121.664	115.4	69.0333	70.5291	64.0839	49.7409	46.0518	51.8506
TGME49_236970	83.7573	82.7227	85.9134	81.3561	81.7825	80.9239	68.8725	70.7133	29.1024	88.9659	82.1741	69.1858	67.162	61.8676	68.6374	34.7932	33.6741	36.5936	48.8588	42.2785	44.141
TGME49_236975	0.0	0.0	0.0	0.0	0.0	0.0	0.0	0.0	0.0	0.0	0.0	0.0	0.0	0.0	0.0838681	0.0	0.0	0.0	0.40756	0.0	0.0808403
TGME49_236980	21.1744	18.1973	18.622	25.5424	24.5537	26.3654	14.277	16.2022	8.96056	21.7066	21.397	22.1543	18.7149	19.0501	18.1977	27.5266	28.4173	28.9608	32.403	28.1763	33.1178
TGME49_236990	18.2207	18.9997	18.4347	22.1055	22.1181	23.967	10.1879	12.2021	6.87724	19.7448	16.9188	18.4602	21.0034	23.0127	25.3327	32.6956	35.5619	35.8739	31.5701	33.0446	36.6595
TGME49_237000	57.3935	57.7966	62.1575	64.4441	69.1322	67.8535	51.152	51.0891	49.3269	58.1542	57.8105	57.8093	48.9236	44.0981	41.4692	53.9854	55.7258	50.5681	68.4701	67.9045	76.7866
TGME49_237010	43.1871	47.0756	50.2474	59.5502	59.2773	63.7996	45.5876	49.8257	39.8399	50.8287	46.715	45.6874	43.6906	44.3851	42.6483	56.515	55.1271	54.6824	72.3487	74.3373	73.7562
TGME49_237015	702.941	684.533	644.692	732.718	743.78	859.502	691.172	666.893	636.341	931.77	916.939	1002.86	947.585	1005.41	1034.9	1148.37	1210.55	1096.24	964.739	950.991	1006.77
TGME49_237020	29.637	30.3079	29.9007	37.4867	36.5127	38.4358	20.3573	23.2056	11.5375	32.1996	30.3198	28.7996	30.0775	30.4777	28.6217	24.613	26.4663	25.8471	32.3101	32.9048	32.9275
TGME49_237045	0.0	0.0	0.0	0.0	0.0455804	0.0	0.155996	0.157755	0.0316264	0.0348245	0.275611	0.0	0.183217	0.0	0.0229605	0.16649	0.0418143	0.0	0.0	0.265756	0.354105
TGME49_237070	1.95458	1.82591	1.63618	0.839612	0.285757	0.928233	4.88994	7.41758	5.55171	6.76807	5.39965	7.70113	0.229728	0.424887	0.431838	1.30472	0.917512	0.726915	7.16999	6.66441	4.43998
TGME49_237080	0.280651	0.576788	1.16292	0.0	0.338504	0.4887	0.386171	0.0	0.313166	0.689667	0.682278	0.986234	0.725689	0.335544	0.568389	0.103037	0.103512	0.0	0.414316	0.394729	0.71223
TGME49_237090	119.731	117.382	122.768	97.4359	101.115	100.728	72.2747	69.5026	28.3762	80.6436	73.4944	64.712	102.707	95.1201	99.9993	48.7237	48.6006	53.9965	47.6886	43.9751	44.8564
TGME49_237100	11.9167	11.0942	13.0051	17.6305	17.1441	16.9375	9.52997	9.61376	5.56896	16.1854	16.2596	13.2827	8.78972	10.8649	11.9365	9.53532	8.45231	9.55564	14.2509	13.2747	13.2818
TGME49_237110	63.4612	59.2027	61.5279	62.4691	70.0204	63.9251	56.7434	58.748	52.2051	60.7755	56.1344	55.5976	52.8281	54.492	52.7549	35.7655	39.3537	43.2797	58.744	55.6484	53.9143
TGME49_237130	44.4045	40.0233	35.0271	52.1327	58.4935	53.5712	189.243	206.981	240.22	200.548	224.835	228.737	37.5217	33.4605	25.9049	48.1841	62.0449	52.823	87.7024	60.1803	66.9803
TGME49_237120	52.201	44.6198	31.8992	54.7135	61.8169	62.1826	225.604	241.684	313.485	244.02	256.98	254.314	48.4694	39.338	35.9449	53.8357	70.8867	52.6113	134.977	104.122	106.721
TGME49_237140	76.3884	85.8888	82.8442	93.1212	81.7029	85.3695	97.657	104.494	89.5682	87.2034	97.7652	102.167	86.2715	73.3858	70.8538	75.4392	67.9758	72.024	84.0106	84.6624	89.2516
TGME49_237150	335.99	339.011	325.734	295.258	291.906	275.679	259.775	260.576	223.849	281.111	264.33	271.292	299.253	306.304	298.676	139.543	138.136	134.481	161.421	156.169	160.553
TGME49_237160	14.6469	15.9551	19.2029	23.6036	22.7558	21.4479	14.8856	13.3985	8.1992	17.8764	15.2094	12.5576	14.2919	14.1808	12.6178	13.3388	11.5495	13.8235	21.4865	17.7056	22.6198
TGME49_237170	24.3124	26.9676	20.5178	5.75573	3.42414	6.3805	56.2782	55.5345	49.4514	64.673	59.3457	57.5375	5.28148	5.64385	6.45821	1.23618	1.38798	1.98516	21.1988	20.243	19.1778
TGME49_237180	202.9	188.255	206.861	156.453	152.707	155.555	222.409	234.255	229.459	167.449	162.633	151.41	176.596	165.687	188.031	89.3902	90.5358	93.4542	109.111	108.032	102.534
TGME49_237190	108.875	122.962	136.695	103.131	95.6717	104.405	114.753	116.992	78.4654	91.9302	83.8225	79.3844	116.496	118.798	125.764	51.2586	58.3234	61.6334	71.0449	66.7306	64.1927
TGME49_237195	26.7718	26.3924	25.6537	18.9414	19.1786	20.5917	21.354	23.9453	22.0137	19.9828	18.5506	19.1847	21.3412	20.6541	22.6157	10.5122	13.0952	12.4164	11.7229	14.2561	12.1852
TGME49_237200	186.372	178.944	184.551	211.396	201.644	220.844	206.071	201.918	168.993	161.576	161.515	166.809	233.506	214.506	233.275	154.324	163.732	155.498	205.452	195.407	205.749
TGME49_237210	72.7145	69.9932	70.5286	60.7744	57.7493	57.8314	55.5019	53.1515	39.4873	47.2385	45.8256	42.1798	66.8103	62.3583	66.5817	30.6037	33.2396	31.8428	27.9746	27.9346	27.0305
TGME49_237220	202.569	209.667	216.27	191.469	182.407	183.04	169.397	163.982	130.78	153.332	156.739	150.079	159.327	158.949	163.754	76.5921	71.6623	83.998	86.3432	88.7414	83.241
TGME49_237230	456.976	470.585	447.505	424.121	419.179	426.835	405.26	404.855	404.6	459.286	476.56	485.696	565.69	575.504	572.311	492.711	467.517	444.019	366.416	376.664	383.293
TGME49_237240	112.001	116.273	113.45	123.648	123.374	125.413	100.935	90.6093	97.7373	113.5	118.837	119.628	133.76	128.814	128.86	188.362	163.404	172.174	137.473	136.71	150.459
TGME49_237250	152.726	166.695	156.63	138.799	136.353	140.551	113.8	119.416	120.759	116.05	103.038	91.9542	133.439	122.24	124.21	83.8997	78.0307	86.1813	107.137	99.7497	105.807
TGME49_237260	75.869	82.7101	75.6663	76.8408	66.3181	76.3193	62.7436	59.1246	51.7012	77.1967	79.2565	82.9524	81.6196	79.6431	80.5962	81.676	71.9552	78.8923	80.066	79.5603	85.8801
TGME49_237270	20.4157	15.0306	17.3661	22.117	18.2179	25.0909	11.9903	15.3301	15.0021	31.1263	29.431	37.0379	21.7676	24.5081	24.556	39.9902	36.1801	35.7503	20.0927	20.952	21.531
TGME49_237280	83.2691	78.5534	68.5584	69.763	70.8438	64.8496	50.9704	45.9863	30.5938	86.8629	80.0913	73.3482	59.9074	58.9805	63.886	42.439	36.3824	41.1505	36.6309	37.1106	36.5104
TGME49_237290	36.22	34.8723	34.5574	43.0982	41.2274	38.8906	27.9962	25.8781	16.9237	35.9784	32.0383	32.0945	28.6279	29.7913	31.2774	33.802	30.5388	31.9884	39.0048	33.3524	41.9836
TGME49_237410	20.8356	23.8219	23.5183	27.094	25.9407	26.7363	16.2917	14.8097	8.88721	30.4207	24.8365	25.2252	17.5678	17.6464	19.0393	19.5284	19.7583	23.0888	28.2278	30.1717	29.4297
TGME49_237425	4.81547	5.24363	4.4582	4.38621	5.58057	4.82189	3.7144	3.7078	0.748192	6.14142	4.93248	4.27386	3.49004	2.87347	3.09684	1.17009	1.38104	1.27532	1.70546	1.11044	1.17633
TGME49_237450	5.50827	4.95271	6.20801	15.5623	15.2483	15.5114	2.21062	3.63275	2.14485	1.55099	1.36001	0.940945	5.82328	5.85391	5.99616	12.8288	12.1473	10.4689	13.1293	14.6337	14.7852
TGME49_237460	30.9209	28.1496	32.1892	42.7025	34.2539	36.7823	20.1678	18.6501	16.0928	24.2688	21.1506	20.6576	21.863	24.1148	27.7476	18.3879	13.4714	13.7879	27.0761	23.5545	26.2257
TGME49_237470	45.3166	51.6409	42.859	49.4819	46.2942	52.8978	26.2801	27.1692	20.8365	50.568	49.4169	45.8305	41.3651	44.1313	49.1376	40.0474	39.8622	37.8568	36.3113	38.5899	41.0616
TGME49_237480	17.6804	18.3519	16.6728	17.904	19.7442	18.2544	12.9396	12.2437	5.52284	18.8352	15.2911	15.8628	13.6866	13.654	15.2139	8.84323	7.3222	9.37021	8.32148	7.09015	9.06075
TGME49_237490	0.0	0.453946	0.0	0.0	0.0888035	0.0961546	0.0	0.461027	0.184852	0.135696	0.268485	0.25873	0.0713918	0.0880271	0.178934	0.324369	0.244399	0.361441	1.46735	1.39797	1.1642
TGME49_237500	59.0263	53.6431	55.4574	39.1086	41.6457	40.156	37.5342	37.5836	23.8643	77.474	72.2281	67.9942	58.9145	61.4502	64.0933	63.8346	63.8144	63.5054	74.8657	70.3933	76.3085
TGME49_237510	9.3388	10.4636	9.07845	6.53938	5.49624	5.27772	4.95423	5.55805	2.79352	6.75683	7.11184	6.12856	10.0191	13.542	11.7582	4.22379	3.68303	3.57879	1.93787	1.46382	2.09762
TGME49_237520	41.1517	42.2642	41.5778	53.639	49.3397	49.8236	37.0763	35.0503	25.5273	47.5033	41.4545	39.74	38.7315	32.765	40.1629	31.5714	29.175	31.5416	38.0282	37.7729	40.1018
TGME49_237530	30.6224	32.4772	30.0358	29.8101	30.8223	31.6087	18.5956	17.4803	13.4007	30.3419	25.4247	25.0047	24.084	27.5905	23.6129	22.6204	21.7278	24.3512	18.4999	16.9629	18.5393
TGME49_237540	47.5764	52.795	40.6589	52.8043	52.9775	60.3413	19.6132	18.3356	18.8743	81.1078	83.0111	82.4439	47.013	64.4815	58.5055	325.616	300.013	268.391	119.959	108.704	144.199
TGME49_237550	32.7395	32.3468	28.9614	46.7329	50.5806	52.1597	14.8235	16.5628	6.86086	66.3128	61.8656	56.9093	35.8394	38.075	40.1241	144.894	147.054	135.87	75.7957	66.4718	83.0754
TGME49_237560	412.576	436.123	443.412	443.355	374.252	410.7	490.432	482.71	407.193	314.49	306.116	314.166	457.148	419.512	411.239	198.976	207.334	233.676	408.581	439.166	398.241
TGME49_237570	71.6045	76.4665	75.8419	79.8619	81.9625	84.5192	60.8585	67.573	56.2065	74.35	74.653	72.833	74.0479	72.3661	75.4784	76.7331	70.66	73.0377	80.3115	77.2735	82.0475
TGME49_237585	0.0472265	0.0485295	0.0869734	0.0446308	0.322783	0.246708	0.0	0.0985729	0.105396	0.17408	0.11481	0.276598	0.0457933	0.188212	0.325195	1.73385	1.35864	1.95133	1.97537	1.727	1.54884
TGME49_237595	15.1136	13.5806	16.9123	26.7084	26.4853	23.131	21.2623	15.372	3.17629	15.239	14.5815	11.3525	17.4808	13.9372	15.7574	17.9649	21.5473	17.911	28.1482	26.309	23.0739
TGME49_237600	39.2784	42.601	44.2204	60.1592	59.1894	62.2432	40.3119	38.39	27.1385	42.6535	41.4807	40.5255	32.7569	33.6776	37.8542	34.2459	37.7052	40.7375	63.2015	65.5696	59.916
TGME49_214070	39.7351	43.2333	46.6581	62.4012	52.0206	70.9354	103.607	104.658	84.3925	97.747	109.485	103.454	67.8848	56.8221	68.0307	149.253	174.941	172.936	318.521	345.181	300.236
TGME49_214080	335.445	350.016	353.523	378.868	348.44	409.503	720.092	676.991	679.425	706.244	768.731	762.165	430.686	426.271	428.785	997.404	1083.51	1114.22	2025.61	2039.66	1893.87
TGME49_214090	126.251	124.175	125.556	134.449	128.75	124.014	86.8594	89.42	28.7251	136.942	128.106	113.121	99.179	96.8045	103.521	52.286	48.8006	58.6922	73.1682	62.7224	73.4364
TGME49_214100	226.863	254.19	213.423	181.085	178.946	173.964	111.681	110.038	109.346	202.257	194.539	152.175	126.05	153.68	148.232	116.168	100.737	115.919	102.55	108.873	112.839
TGME49_214110	55.5196	60.9113	52.979	56.7682	50.6346	56.1555	37.9028	36.8427	22.0819	53.6201	48.9252	41.9607	48.5834	51.1168	52.5963	37.784	34.6242	35.131	40.2145	35.3926	41.0874
TGME49_214115	8.11662	5.88746	15.3874	13.5362	17.66	14.5492	17.081	7.97239	2.66382	22.8788	13.3481	16.2187	11.7283	12.5584	11.6035	11.2184	8.80481	9.37543	19.7356	13.8781	17.8953
TGME49_214120	14.1902	12.9661	13.1779	13.8294	14.4249	16.4262	8.376	7.79726	4.76827	18.2775	15.7296	13.4109	9.8506	10.2823	11.5282	13.2907	12.222	14.216	14.8386	14.2883	15.519
TGME49_214130	27.8249	27.7919	27.3406	26.6638	28.5743	26.7559	23.8119	23.1089	15.9047	26.9078	29.244	26.2609	30.6114	27.9362	28.7089	16.3186	16.4896	17.3468	18.1979	17.7333	20.7892
TGME49_214140	62.4373	64.6944	68.5809	84.3139	80.5427	76.5571	58.5851	55.9581	35.8438	71.9181	64.8901	56.6261	46.2651	44.7849	48.4025	33.5543	29.9375	34.0858	45.8074	42.1457	42.4012
TGME49_214150	131.01	118.774	111.081	126.424	113.854	114.968	84.3278	68.4343	79.0373	110.572	94.9256	95.933	95.5102	111.811	104.955	86.1401	77.608	74.7053	95.3073	84.8346	90.2009
TGME49_214170	27.118	28.495	28.5508	35.6809	33.6445	31.6696	21.6986	20.0757	14.249	27.0389	24.6141	22.009	25.1213	26.9634	25.5658	21.709	23.5852	25.9341	33.5652	32.0709	32.965
TGME49_214160	34.0186	28.4781	39.8311	51.9648	58.9529	47.2364	31.2733	25.0966	12.926	50.0861	34.5777	32.9779	46.7305	39.3868	34.8046	18.1958	24.8777	31.0729	42.4278	35.0599	45.2269
TGME49_214180	138.976	141.479	134.638	128.862	113.721	116.512	109.628	110.472	95.5678	143.136	136.774	140.55	130.579	134.284	139.744	109.204	100.272	103.29	89.503	86.7245	93.0552
TGME49_214190	27.3298	27.3309	25.9078	28.4589	27.2782	29.1535	32.5644	32.2688	29.3924	47.0839	37.3616	38.0211	32.9183	35.8582	33.8332	32.1187	35.807	35.6996	55.129	52.1105	51.4922
TGME49_214200	33.7555	38.1848	37.5335	49.3134	48.2455	42.9081	34.1175	33.3713	24.8984	36.0242	32.4615	29.9187	33.0079	27.7104	30.4411	28.3656	26.2769	29.7746	35.9449	32.8658	35.9959
TGME49_214210	242.772	276.359	264.686	297.142	296.489	282.47	205.737	213.578	216.108	268.083	243.267	255.37	248.71	245.464	241.513	296.069	276.526	281.915	268.902	251.743	270.971
TGME49_214220	1375.06	1426.97	1523.43	1125.77	1216.37	1265.53	1913.55	1895.22	1859.04	1805.15	1846.58	2074.03	1502.94	1654.78	1391.04	921.666	972.15	910.15	902.865	992.715	916.559
TGME49_214230	12.7247	12.6939	12.5828	15.4862	14.0556	13.1633	8.49879	8.03175	4.85498	13.4857	13.9524	12.3315	9.23625	9.07937	9.75926	6.38144	7.21726	7.12865	7.58506	7.00096	6.81191
TGME49_214240	24.9358	26.198	22.6369	28.0304	27.3073	24.5552	20.1389	20.9236	10.5986	27.1015	22.0277	23.0627	20.7675	20.3014	21.647	17.3732	15.6703	17.7588	20.1065	19.9076	20.1921
TGME49_214250	481.534	470.406	459.786	462.746	488.67	549.09	572.861	568.155	654.611	452.904	480.806	566.582	517.382	546.781	555.643	565.631	551.169	529.634	572.201	576.973	585.696
TGME49_214260	23.1155	27.9547	30.7981	29.535	30.246	29.5373	27.5803	29.3898	12.5073	32.0777	29.0188	28.4084	23.3874	20.9203	21.6503	13.5316	13.4615	13.4789	24.6538	22.5906	21.881
TGME49_214270	160.487	165.68	171.821	183.555	191.21	173.069	123.491	131.925	89.991	129.134	117.697	117.879	122.107	113.038	109.272	76.6871	74.986	84.9992	108.417	100.899	112.467
TGME49_214280	21.1142	20.9303	18.8501	16.0893	17.3706	18.8086	8.63443	10.9147	5.42376	20.6342	20.7882	17.6832	18.7361	21.9949	22.5839	21.4896	19.1604	18.7062	15.4396	15.216	18.0334
TGME49_214290	382.342	371.097	370.651	361.672	380.769	363.96	361.364	365.437	392.772	394.658	372.296	423.276	329.939	350.917	350.437	471.913	453.481	437.647	362.186	351.989	350.464
TGME49_214295	4.05008	6.58955	6.2156	5.74121	1.35693	3.52622	3.71523	1.40891	2.63626	2.48815	4.10249	9.48825	7.85433	10.4915	7.10878	6.69117	7.71787	7.45589	4.65034	3.16464	6.5886
TGME49_214300	32.8813	36.1805	32.6047	33.4122	31.488	33.7818	26.1911	24.4873	12.2303	37.9659	32.8218	32.5642	26.4749	26.9188	27.2514	17.7465	17.6418	17.8592	24.3232	21.9884	23.484
TGME49_214310	25.6938	29.3403	30.4647	33.8361	34.9289	37.7595	33.0516	27.8454	24.7026	23.5595	22.6715	23.4404	28.9368	29.1493	30.9253	35.2749	39.7322	39.0211	44.1584	43.7052	42.6852
TGME49_214320	275.758	259.717	274.841	332.218	316.798	337.469	225.445	235.692	183.864	277.778	270.498	282.816	211.96	221.297	247.937	460.972	465.375	426.304	398.672	383.548	389.538
TGME49_214330	25.8687	20.58	22.6676	25.827	28.7969	28.5167	30.9063	19.7398	25.1412	30.1613	31.3596	34.2116	18.071	20.7298	22.9843	21.4966	26.3663	31.862	36.4098	44.5342	34.6979
TGME49_214340	69.7425	75.9224	64.6265	78.6944	69.5776	62.5966	53.3389	63.3143	55.8253	81.6212	78.666	75.161	55.6856	55.8532	54.575	76.0241	71.4051	80.5562	68.5305	71.3485	70.1109
TGME49_214350	264.414	265.511	248.611	285.306	282.702	248.508	315.193	313.963	338.976	226.629	255.34	247.735	227.063	217.836	197.074	199.532	197.247	208.434	221.359	213.265	219.889
TGME49_214360	22.5251	28.1066	19.2598	12.164	11.6436	2.80165	13.2832	11.1941	1.79534	9.88443	0.0	7.53861	9.36064	10.2594	5.21361	0.0	0.0	2.63283	0.0	0.0	1.25635
TGME49_214370	36.9468	39.8781	38.7938	50.3646	48.8109	55.3103	34.1055	34.0738	26.6569	38.497	37.8423	37.4403	44.739	40.042	38.7053	31.2763	32.1803	39.0917	51.2408	51.2171	50.6434
TGME49_214380	91.0344	94.4633	81.0314	67.3065	71.4778	75.7628	51.3328	53.8984	61.148	69.0859	64.4403	63.5626	77.4253	92.1229	94.9314	100.725	99.3455	86.6782	89.5943	81.7601	93.2465
TGME49_214385	124.84	122.445	151.586	112.608	125.974	127.99	97.2281	113.613	54.1151	132.209	108.457	107.845	147.074	146.616	162.826	136.039	138.483	121.208	143.747	142.28	160.202
TGME49_214390	84.5836	77.9259	99.6811	75.8001	79.4689	80.187	69.3065	74.7706	31.2942	75.9468	74.9968	73.5861	92.4591	95.8522	101.964	77.8399	76.3783	73.8863	91.0843	83.4122	103.276
TGME49_214400	166.786	154.61	171.846	130.243	146.393	154.996	194.708	185.176	128.905	136.547	137.432	135.729	199.176	183.455	202.955	83.9213	88.9704	79.4354	106.782	100.581	103.64
TGME49_214410	102.047	99.1866	84.1381	45.6091	42.8593	52.1361	62.0771	61.9193	48.4507	189.686	204.319	191.663	120.126	130.839	131.999	126.43	127.305	120.838	67.8577	65.2893	74.9585
TGME49_214420	4.77448	6.4762	9.32037	13.3557	15.0494	11.4731	2.36506	10.3641	4.26211	18.5377	17.4106	5.81638	11.111	7.91557	7.2715	33.5151	38.6003	44.8458	31.9529	30.6213	30.5711
TGME49_214430	15.4882	14.9315	15.1052	141.49	142.417	147.029	14.0931	11.4711	7.89798	39.4929	40.588	32.5782	16.5254	15.9955	20.7094	230.691	238.542	258.078	198.161	173.646	183.817
TGME49_214440	410.402	395.497	373.46	384.991	382.775	388.904	286.28	284.69	252.75	350.713	348.791	362.522	397.72	441.546	454.17	298.073	292.33	267.743	202.045	201.679	221.59
TGME49_214450	106.342	84.8112	100.844	86.9974	58.7075	81.5319	50.2309	55.2142	26.5662	68.256	67.5248	59.4939	59.5089	70.8451	46.2884	32.632	24.5868	28.5697	31.2417	32.7411	32.2236
TGME49_214470	35.9399	38.4977	40.9813	41.8867	37.3064	40.0761	23.5728	27.4016	17.3477	37.9041	33.348	35.3501	34.9378	32.0965	31.2387	33.1045	33.0547	37.3369	44.1016	43.0456	43.3454
TGME49_214480	76.0849	73.17	77.8531	87.3691	84.8247	92.8614	93.7589	95.3565	92.4647	92.583	82.4583	76.1746	77.5721	74.2739	75.6989	61.1302	62.3676	61.4039	102.59	107.538	102.571
TGME49_214490	37.5705	41.0429	42.9332	51.0966	47.5167	47.921	47.652	44.6928	31.5549	52.7739	43.2478	43.7867	40.2994	35.6141	38.2322	33.8179	34.953	39.0017	46.3777	43.7183	40.5908
TGME49_214500	98.092	100.256	95.9426	113.492	115.624	98.3273	74.4289	72.4922	80.9141	135.518	120.874	115.52	90.1849	92.7751	94.1028	136.643	124.203	126.099	107.337	114.255	131.523
TGME49_214510	0.665183	0.94393	0.729177	0.568754	0.483929	0.523988	0.348678	0.793369	0.141381	0.739467	1.46309	1.0389	1.04428	1.13613	0.769809	0.837298	1.3552	1.24399	1.77693	0.950415	0.989356
TGME49_214520	34.2748	36.1016	34.6261	34.7267	36.8482	36.2753	21.9324	19.7581	17.4765	41.6483	42.8883	38.1099	31.27	34.4756	33.2008	26.4633	27.7015	31.3861	28.0732	26.0129	28.733
TGME49_214530	33.296	37.5463	36.6043	43.2957	42.642	43.8645	28.9009	24.5975	20.3857	32.3543	28.3409	30.6797	27.3921	30.6738	31.0157	34.5298	34.9178	32.5017	39.595	34.8945	41.6959
TGME49_214540	100.68	100.799	113.385	140.689	138.617	139.431	136.245	128.973	111.623	87.3143	84.9748	84.0524	102.717	83.8574	92.6405	42.1709	41.9563	47.86	81.1251	86.7344	80.6009
TGME49_214545	3.11879	4.77316	4.9493	6.02016	6.56296	7.79952	8.21758	6.09415	5.55339	4.07663	4.03296	3.49779	3.51744	2.64454	2.47278	3.0209	2.79008	3.36615	4.89806	5.9109	5.90696
TGME49_214550	1.10387	1.3612	0.406584	0.0	0.710094	1.53775	0.303783	2.76486	0.123177	0.949426	0.0	0.0	0.356791	0.351943	0.447126	0.0810542	0.162856	0.0	0.543206	0.62103	0.172393
TGME49_214560	67.0795	74.5952	79.922	67.0514	69.8252	72.5642	63.4926	59.4066	38.4352	72.4666	65.5775	61.026	63.806	52.8125	57.0515	29.6485	28.1089	31.5392	40.9819	40.0506	38.0523
TGME49_214570	0.0942635	0.0	0.0	0.0	0.0	0.0	0.129705	0.524668	0.0	0.0579104	0.11458	0.110417	0.182805	0.0751339	0.0	0.0692149	0.0	0.0771253	0.463861	0.972249	0.147212
TGME49_214575	109.856	112.512	115.617	104.991	115.117	99.2714	190.055	193.316	191.211	69.464	79.6404	79.9981	140.282	138.853	126.746	28.9081	24.9465	24.2636	33.2837	31.8471	37.7005
TGME49_214580	33.2461	31.855	31.6181	25.8992	24.746	22.6314	33.029	32.9994	21.5569	65.9265	63.1528	61.6477	40.3897	37.1398	36.8115	38.8795	40.5264	40.4347	25.5823	23.5304	24.5822
TGME49_214590	65.4538	66.5424	74.9098	81.4978	76.7638	72.9901	56.4496	59.1362	40.2396	81.8042	75.6018	77.5788	61.7378	59.6811	58.113	71.0661	65.4729	77.9191	72.5851	74.5709	80.6011
TGME49_214600	21.6759	23.4057	22.1873	24.4517	22.4673	23.5883	17.6395	16.67	6.77966	22.2625	20.0817	19.4473	15.8854	15.3989	16.6089	9.71794	8.12452	10.2672	18.6763	16.7099	16.5803
TGME49_214610	14.1503	18.0611	15.526	16.216	15.9613	15.2422	10.6712	10.8882	5.79509	13.1892	12.9634	11.5154	9.30771	9.05458	8.92921	4.01752	4.06534	5.00477	8.54154	8.01668	8.04856
TGME49_214620	36.8491	41.5985	37.0349	36.3701	34.6298	33.4505	25.3518	16.9855	22.0198	37.1538	38.4265	36.3787	32.6421	30.6752	31.4422	24.462	24.6713	25.3031	25.2188	27.8929	27.8027
TGME49_214630	20.4604	19.6875	20.7418	19.5655	16.8428	19.1738	14.9959	15.165	8.38489	20.4486	20.4615	17.726	16.603	16.3774	17.4326	7.46715	7.82161	8.83171	9.80365	11.244	10.6647
TGME49_214740	23.2648	25.8439	27.0642	31.6497	30.7765	31.8569	18.8849	19.992	13.753	25.6899	24.9113	22.3835	18.732	18.3841	18.2915	10.5705	9.8291	11.4163	13.9152	13.7126	15.0105
TGME49_214750	64.5976	62.767	64.7053	81.5143	79.9115	85.3224	56.1176	55.7065	37.0347	71.0764	64.5313	64.85	65.9251	62.5669	60.2296	74.2804	73.4472	74.4084	93.2643	88.0859	89.883
TGME49_214760	16.1944	18.1594	18.7316	32.8104	38.2888	41.1119	11.2589	16.0508	14.2029	21.5736	19.7539	24.7603	13.4072	14.629	14.5922	23.0312	23.0954	24.873	24.7742	22.0046	22.5845
TGME49_214770	180.87	194.63	207.455	227.228	198.748	213.133	204.31	210.309	204.978	162.925	153.141	144.598	169.608	167.456	161.633	80.4729	86.6393	94.8032	153.477	147.387	151.782
TGME49_214780	40.9654	43.2145	47.5591	45.209	52.1459	52.2559	46.2552	53.5942	47.9136	52.4242	54.5921	57.2319	41.4817	39.5946	38.0373	51.3653	49.8954	52.8929	58.2659	64.5718	72.8499
TGME49_214783	0.0	5.27619	3.54595	3.0327	3.61256	4.4704	0.0	0.0	0.0	4.73157	0.0	1.5036	0.829784	2.04627	0.0	0.0	0.473439	1.05025	1.26332	1.8054	5.01166
TGME49_214787	2.26961	1.74917	5.74718	8.04324	3.64995	1.48203	0.0	6.31629	2.53256	6.27447	4.13816	5.98172	1.46715	3.16579	0.919308	0.833253	2.51128	0.928484	1.11685	2.66013	0.886119
TGME49_214790	489.907	457.307	438.382	502.846	494.696	507.879	407.404	447.584	502.158	476.628	474.26	504.062	405.439	429.109	436.881	516.737	515.502	518.005	541.063	525.009	505.475
TGME49_214800	12.188	12.5765	14.5733	15.125	14.3423	14.5548	18.416	21.0311	14.6505	27.0117	24.0006	27.1225	16.8595	13.1015	14.264	16.4973	17.6432	18.695	20.3592	19.015	19.5904
TGME49_214810	35.6068	38.9332	38.7679	30.6538	25.336	30.2271	22.9811	27.2211	22.8643	31.8267	28.1962	28.8926	30.0902	29.4286	32.0711	22.2843	22.6722	22.6169	33.103	30.1967	31.668
TGME49_214820	65.8282	66.7298	65.9085	76.4745	78.2797	73.5874	49.8054	58.6236	35.7963	70.9944	62.39	70.2017	74.8704	72.2449	68.77	85.9422	79.4718	80.0464	76.6856	73.3384	83.3441
TGME49_214830	18.0475	19.5498	21.6148	28.3464	29.078	27.0836	17.1119	16.8124	9.96582	18.8414	17.9636	18.0018	13.9977	13.6597	15.3029	11.5195	12.5049	12.3259	17.3972	17.2699	19.9085
TGME49_214835	89.2023	77.1882	91.54	120.682	134.75	135.512	95.2245	103.935	19.4448	132.57	117.199	103.589	101.283	76.8208	88.6496	34.8913	37.9684	32.5666	49.1842	39.589	44.4779
TGME49_214840	223.327	214.961	215.717	246.649	255.316	245.469	196.265	198.307	96.0763	279.067	250.517	223.334	171.475	167.501	184.397	81.8091	80.5798	84.117	96.7414	87.1445	93.373
TGME49_214850	28.3356	30.1732	24.7089	33.1272	30.0615	29.4532	16.7485	17.3772	7.67309	32.3878	31.7526	29.2102	27.0541	28.0346	26.9566	27.7123	24.1669	30.9118	30.4543	28.5699	30.9826
TGME49_214860	35.0655	45.4785	30.0943	42.4683	41.3357	38.5329	20.6114	28.897	7.59768	33.4638	48.0027	40.6757	43.3544	38.5321	43.851	28.7472	33.6512	37.8822	44.5624	41.8172	49.1796
TGME49_214870	17.2853	22.8435	25.4664	35.6893	33.5334	31.5849	23.724	22.5909	23.8291	28.3356	27.0746	22.7591	20.5371	17.091	16.8034	18.6043	19.7553	24.4542	36.6077	34.3026	33.7945
TGME49_214880	122.758	132.273	130.086	80.517	76.6548	81.3812	123.696	124.444	83.8555	104.271	96.4118	89.1911	119.851	113.881	119.562	36.5471	38.2764	36.0286	39.3938	33.6235	35.4361
TGME49_214900	37.3296	39.256	43.4871	53.9034	51.0855	50.906	32.0784	30.8479	13.9487	50.8926	44.1756	42.7214	40.9767	39.2046	43.9012	36.6307	33.8455	37.8565	49.0276	41.4929	48.1573
TGME49_214910	18.7071	21.8999	22.8015	31.042	28.6973	26.7727	10.0077	12.0034	10.1541	19.7848	19.9018	21.477	16.0947	16.2859	17.4292	20.4923	22.4583	19.0978	23.6382	23.5991	28.951
TGME49_214920	89.7107	93.4908	94.7135	101.304	102.376	96.205	96.5051	99.9035	95.3302	105.738	99.7135	101.285	90.9537	89.0543	92.9643	90.3013	87.0428	89.081	111.307	113.903	117.494
TGME49_214930	375.171	366.709	407.708	416.304	417.631	390.159	428.253	428.769	353.579	427.055	379.684	397.562	359.78	352.691	384.7	310.222	315.392	325.397	431.607	406.448	431.074
TGME49_214940	1295.07	1217.8	1156.6	816.042	914.89	878.972	856.397	874.447	884.825	988.555	1042.85	1042.42	1198.03	1298.78	1283.59	720.415	700.297	615.061	421.608	427.643	476.117
TGME49_214950	356.25	364.339	353.846	310.353	325.292	322.332	266.914	281.047	257.975	282.454	271.697	257.092	370.558	365.868	376.91	338.398	323.604	320.903	324.143	308.122	333.041
TGME49_214960	12.7906	14.4862	12.9347	13.6391	13.7333	14.2648	9.0822	8.81159	3.58915	15.8495	14.7837	12.3726	10.4071	10.4286	11.5424	6.74705	5.51768	7.37424	9.62048	8.89862	9.03267
TGME49_214970	230.962	246.821	250.196	216.948	209.798	215.757	241.879	240.38	162.404	200.16	184.858	168.102	228.187	210.755	202.577	91.4925	88.9336	97.1401	116.052	107.902	109.23
TGME49_214980	190.838	184.939	144.016	101.487	112.037	118.895	57.3819	62.4042	45.9049	217.642	197.069	182.567	169.808	200.975	206.231	135.557	130.583	120.974	99.2454	91.971	116.623
TGME49_214990	16.3005	16.4108	18.2403	22.1757	23.0267	19.5079	12.6174	13.3619	4.7538	22.3936	20.3122	20.7484	14.3368	14.1002	15.0229	9.62702	9.72182	12.0507	20.6502	16.5231	18.4387
TGME49_215010	68.407	68.9334	67.6939	54.217	49.8837	51.8898	47.2659	52.0988	34.2252	58.0402	52.7677	49.964	48.8139	47.7886	55.9616	23.4166	23.447	23.6676	31.4279	30.77	30.3522
TGME49_215020	26.4712	28.181	24.375	32.4679	29.5764	28.1772	19.2552	18.7488	12.2793	27.6808	30.0173	29.3835	21.0608	22.515	23.5151	25.354	23.9369	23.0763	28.3975	26.6894	30.3117
TGME49_215030	21.2179	22.3382	21.3228	30.5186	29.1858	26.7881	18.0804	22.1559	10.2156	21.2841	17.5649	13.983	18.7521	16.9978	17.5377	10.716	9.48093	11.5441	17.5078	17.2524	17.7876
TGME49_215040	55.2518	54.852	50.0455	58.6112	53.6795	53.9391	39.5494	48.7225	31.0657	57.714	53.9969	46.776	43.2858	43.0501	42.0912	27.9134	26.8938	28.8516	33.2616	31.1391	30.7766
TGME49_215050	41.2556	42.2497	42.2527	54.1059	62.6232	50.5804	49.2367	43.5433	12.9964	53.2767	54.4117	46.353	47.9862	42.3904	50.1319	18.5466	21.2199	26.981	36.4598	30.7888	25.8594
TGME49_215055	10.2344	12.52	11.0694	14.5846	18.4183	13.7196	13.4118	18.31	5.07563	10.5789	20.1414	12.9397	13.6518	11.3946	15.1342	5.24846	7.07015	6.51287	10.5522	11.5765	9.76753
TGME49_215060	105.658	116.468	112.286	99.0842	97.1397	99.4342	87.9898	95.9073	98.5213	74.5826	68.7858	71.9267	88.5153	88.1835	86.0762	56.6073	59.0632	48.6909	71.5608	62.2933	71.985
TGME49_215070	93.2645	93.6881	87.685	100.865	87.9945	100.173	76.9383	79.079	64.533	92.3709	89.2093	91.0731	82.743	80.764	96.7018	59.3932	55.4556	59.6557	61.9791	68.1208	70.1037
TGME49_215080	14.1693	13.7514	12.521	13.8899	13.6045	12.7685	10.2825	8.38777	3.92265	21.2123	17.931	17.2038	11.9548	11.9299	11.6009	9.04224	9.52142	9.53747	10.443	9.03926	10.5253
TGME49_215090	52.9257	61.9121	60.9921	56.3825	55.3673	54.0858	42.6651	37.1948	25.174	78.6265	67.9068	65.3769	38.5328	47.128	41.9224	39.0973	37.7001	40.5475	47.6162	42.3574	55.1449
TGME49_215100	15.4432	16.3773	16.7376	22.0289	23.6779	20.8268	14.8867	13.8809	7.30184	20.2434	16.6505	16.4373	14.2695	11.2428	14.5132	12.514	10.7696	10.2916	13.1094	12.1487	12.8424
TGME49_215110	0.0	0.0	0.0	0.0	0.0	0.0	0.0	0.0	0.0	3.95377	0.0	0.0	0.0	0.0	0.0	0.0	0.0	1.31641	0.0	0.0	0.0
TGME49_215120	0.0	0.0	0.0	1.5205	0.0	0.0	0.0	0.0	0.0	0.0	0.0	0.0	0.0	0.0	0.0	0.0	0.0	0.0	1.58348	0.0	1.25635
TGME49_215130	73.9262	76.3476	81.1278	83.8473	75.4246	83.9322	89.9645	88.9108	85.7382	74.7809	73.9798	73.9028	72.203	69.4847	64.8032	54.9183	62.1593	61.5494	87.9905	92.4227	88.329
TGME49_215140	2.35578	2.93951	2.73736	0.477063	1.53345	0.927864	1.31204	0.780487	1.18918	1.30943	1.2954	0.657018	2.86442	1.29651	1.36316	0.700148	0.57925	0.734274	0.331215	0.315557	1.40154
TGME49_215150	137.313	135.167	160.501	159.053	156.958	166.007	161.034	162.161	86.7038	119.579	108.269	102.051	120.986	115.963	126.524	55.2476	54.9269	57.6466	91.4862	87.1892	84.8611
TGME49_215160	113.131	107.217	116.122	126.022	121.323	130.159	105.909	109.939	80.9894	99.214	94.4014	92.8181	144.559	138.676	141.11	88.8161	88.6442	86.3805	127.644	117.813	119.876
TGME49_215165	9.80838	8.93076	7.08815	5.7493	6.88852	5.94537	4.1001	4.6646	11.776	3.96631	7.09306	4.36299	6.66151	8.41166	7.44289	7.01967	4.854	5.79027	3.42139	6.98495	5.42912
TGME49_215170	102.824	98.1319	104.617	79.2653	81.515	80.6212	90.4453	88.5516	77.5398	76.7403	72.8515	76.6183	95.8261	93.7665	95.0396	65.0951	68.6423	63.553	61.733	62.4133	60.213
TGME49_215180	5.72203	5.82833	6.10085	4.88575	6.49797	5.85594	4.83456	3.70171	5.65686	6.04387	4.8199	6.29104	3.99094	5.84105	5.7333	6.22857	6.33133	6.28334	7.21229	7.20076	6.31019
TGME49_215185	0.582167	0.448672	0.536067	0.275085	0.936234	1.01373	0.400526	1.62016	0.0	0.715305	0.707642	0.0	0.376333	0.464024	0.0	0.427468	0.858878	0.714484	0.572958	1.09174	1.25012
TGME49_215195	1.19681	0.890566	1.55805	0.936023	0.862792	0.503038	1.64679	1.66535	0.82891	2.079	1.15377	3.14219	1.28054	1.24998	0.802375	1.21211	0.85239	1.08051	2.51822	2.74743	2.64248
TGME49_215210	12.3786	12.7552	13.3269	17.4911	18.8255	17.582	13.823	14.2632	11.4758	20.6281	20.9866	22.6973	19.0969	18.5388	18.6766	31.8812	31.4253	28.5592	34.99	33.3836	35.1802
TGME49_215220	681.07	659.345	640.671	625.851	653.904	678.435	602.441	555.346	421.524	671.706	670.763	606.047	857.422	870.667	887.861	870.37	850.248	825.775	738.375	740.437	808.828
TGME49_215230	87.9342	87.6839	81.5133	83.775	77.0151	75.3455	57.3408	53.1549	47.4002	80.4616	73.7955	72.3492	78.6311	75.0813	68.7238	52.1594	49.2893	56.9029	59.7806	60.2978	60.5046
TGME49_215250	28.0103	32.8898	29.1465	29.1112	32.4193	30.4841	20.9741	21.2597	13.2599	32.7213	32.8866	29.2476	28.7835	34.0809	35.0682	22.5927	21.2098	22.6573	30.2821	26.8276	30.6539
TGME49_215260	43.0724	38.363	45.9837	51.215	54.7476	47.2306	39.0684	40.6035	26.3556	60.2163	53.2686	52.6108	35.6221	34.9299	32.4741	34.6332	34.0675	35.9435	40.6665	38.6601	36.9003
TGME49_215270	36.0365	20.5726	28.4424	46.8493	56.5735	50.1341	36.9924	32.899	8.51039	46.6205	52.3787	42.2119	40.1812	29.4832	38.3065	22.5404	24.1915	24.6485	46.9132	30.7504	35.1369
TGME49_215280	96.0463	95.7033	82.9797	100.318	91.8466	95.2332	71.0283	74.3681	66.9201	93.3915	90.3009	85.7869	87.4036	87.8549	89.0079	90.2098	86.5617	91.3033	95.183	91.2754	90.1514
TGME49_215290	54.7259	62.9977	62.2492	55.5207	54.6252	52.3049	43.5135	46.2437	38.3513	59.3305	58.177	57.1169	60.9299	56.1852	56.0305	37.5417	43.3022	48.0297	60.2432	59.215	56.5584
TGME49_215300	76.8821	74.0506	68.0363	71.8604	73.4846	71.8675	45.8438	47.7279	32.6344	70.489	69.6201	66.981	54.0249	57.0652	53.1087	59.5102	55.3318	60.5303	64.8893	66.297	66.5013
TGME49_215320	0.394135	0.324008	0.217755	0.0	0.126769	0.0	0.216929	0.0	0.0879597	0.0968542	0.0	0.184671	0.203826	0.12566	0.0638579	0.231521	0.465178	0.257982	0.46548	0.96086	0.738631
TGME49_215328	0.0	0.0	0.0	0.0	0.0	0.0	0.0	0.0	0.382657	0.0	0.0	0.401692	0.0	0.0	0.0	0.0839335	0.0	0.0935262	0.506252	0.321545	0.178517
TGME49_215340	0.759562	1.2324	0.920281	1.96454	3.02165	2.47123	1.65023	0.333766	0.356868	1.5227	1.06905	1.17069	2.17077	1.81626	1.42496	1.32092	2.83096	1.66814	3.06887	1.61183	2.46608
TGME49_215343	1.75651	1.04288	1.72525	2.32396	2.98174	3.26254	0.805645	1.62945	1.0889	1.00717	2.89424	2.69764	1.4635	1.2756	1.42296	1.94897	2.87934	2.39527	3.91845	3.7332	3.23084
TGME49_215347	23.8812	28.4443	21.8402	27.0311	21.8213	23.1551	26.8109	22.7327	27.5565	22.007	25.9276	24.6041	22.946	23.6205	27.6124	21.0025	18.537	16.564	17.3605	19.8986	18.0968
TGME49_215350	284.401	301.592	297.259	297.197	278.05	296.841	323.883	336.857	308.349	301.814	290.935	287.812	280.145	271.968	266.061	158.93	170.202	179.443	294.436	280.259	286.991
TGME49_215360	78.669	62.509	62.9346	82.0164	86.2232	86.5549	63.0178	54.385	57.143	52.455	55.0602	64.4464	114.277	123.811	133.305	75.7558	78.8033	68.3018	39.2547	41.0166	44.6828
TGME49_215370	33.546	32.2412	34.9626	50.5262	47.2102	47.5301	41.1308	37.5038	23.7594	37.1331	29.7556	29.125	33.7268	30.045	35.344	22.2514	23.8739	26.7726	39.0452	33.8503	37.1787
TGME49_215380	17.0797	15.9283	17.9081	26.1388	24.145	26.304	23.61	24.0958	14.0663	25.0922	24.4396	25.1546	17.7096	16.0258	14.9662	20.1933	20.9658	21.9844	32.4275	30.2775	30.9067
TGME49_215385	32.1124	26.67	26.167	26.9385	29.9952	27.346	41.765	26.9329	48.7916	43.3479	40.103	48.8485	25.2515	26.7877	26.2282	54.329	49.6473	43.6941	39.4839	40.0095	40.2577
TGME49_215390	209.306	173.303	189.958	201.597	173.145	194.033	250.016	259.818	276.682	252.856	326.411	285.742	204.09	171.231	144.756	363.026	331.007	309.65	258.852	261.675	252.016
TGME49_215400	60.679	56.7629	65.5074	90.6957	94.5547	97.0381	74.2803	75.3116	75.3361	54.1601	60.7013	66.3389	49.5949	43.1949	38.3079	88.2902	96.4145	97.0112	94.8641	78.7385	96.9416
TGME49_215410	0.0	0.0	0.330334	0.0	0.115385	0.0	0.0	0.199675	0.0	0.0	0.0	0.0	0.0927614	0.114376	0.116247	0.0526828	0.529257	0.293519	0.141227	0.2691	0.448202
TGME49_215420	125.079	151.693	139.988	154.402	154.27	145.053	132.695	164.377	166.425	137.649	135.968	122.69	100.467	105.099	90.0683	94.2063	93.8905	107.33	137.612	153.831	129.034
TGME49_215425	525.566	526.506	560.656	547.501	534.29	522.505	469.175	484.563	591.979	463.341	414.465	450.226	381.439	384.986	391.151	439.203	399.003	422.184	470.007	520.949	466.295
TGME49_215430	399.657	380.634	419.657	462.562	480.693	429.772	411.177	401.581	344.144	345.565	320.302	344.417	423.322	397.394	413.216	359.047	365.771	394.329	449.952	438.569	444.342
TGME49_215440	47.0664	48.0548	45.3546	43.5286	44.6827	42.5775	28.9372	30.3135	23.3264	48.7121	51.2786	46.9698	42.4264	44.0915	46.056	34.5225	33.29	32.8903	28.4962	30.5456	33.0199
TGME49_215450	43.9429	46.111	50.0972	64.5619	58.0178	59.784	43.9355	41.3572	37.9213	39.4229	41.3557	33.7708	31.4622	30.4231	33.1183	17.3849	15.9215	18.3572	34.0566	33.0279	41.0002
TGME49_215460	1879.51	1799.69	1746.74	1886.5	1962.03	1918.46	1860.64	1862.7	2498.97	1690.05	1771.72	1886.99	1875.79	1905.59	1877.22	3761.17	3781.65	3672.75	2806.07	2861.46	2824.53
TGME49_215470	2434.59	2538.1	2463.04	2732.14	2725.97	2706.97	2783.69	2677.81	3643.41	2616.06	2681.19	2806.01	2658.03	2608.52	2673.36	4536.5	4716.95	5456.99	3830.0	3980.17	3906.76
TGME49_215480	31.6125	29.7604	39.4287	40.0864	34.9153	38.2952	36.5894	41.5292	35.3647	33.6105	36.7658	38.6766	38.5858	35.3784	37.6493	26.7514	26.8452	28.5599	32.4565	30.0558	32.1498
TGME49_215490	343.824	336.028	364.934	437.915	422.182	435.761	447.49	453.12	372.688	425.431	394.412	421.417	379.785	369.29	389.44	399.935	435.191	413.437	437.807	445.324	434.548
TGME49_215500	17.2077	18.2307	17.5646	17.2073	16.8398	15.853	16.7945	15.7773	11.9822	19.7498	17.9168	19.219	11.5979	10.7386	8.53688	6.17062	5.16589	7.47612	12.078	14.1336	12.2909
TGME49_215510	17.4973	21.0046	21.219	26.1522	27.0685	28.5366	23.1398	22.4745	21.0099	22.7709	25.817	22.9386	23.1189	22.1516	23.2449	14.5854	15.58	16.9542	24.688	24.6304	24.8657
TGME49_215520	69.9308	67.1448	69.7074	65.4221	66.5082	71.4744	73.0587	67.8494	52.9015	75.1658	70.7332	66.8442	64.187	60.7208	68.3508	38.077	39.7893	41.3692	49.9006	51.0259	53.2869
TGME49_215530	721.366	770.82	769.186	431.989	384.18	432.229	848.77	861.048	1074.11	555.992	598.701	618.451	631.985	625.853	590.503	173.871	207.037	187.075	191.901	197.668	167.104
TGME49_215540	1.58525	1.62898	0.530805	0.817154	0.231761	0.125473	4.56084	2.00532	1.28648	1.06243	0.525522	2.70095	0.745278	0.229734	0.0	0.211636	0.0	0.0	3.12033	2.97282	2.02557
TGME49_215550	15.4448	16.5252	17.3487	17.3114	15.7667	16.5743	15.703	14.8803	8.05233	11.4343	10.7561	10.4227	13.9946	12.7139	15.2364	6.06593	5.9012	6.46532	8.98209	7.28684	7.53441
TGME49_215560	26.4235	26.8027	31.0589	38.2611	35.2712	36.116	26.0526	26.6013	16.4227	35.7484	31.4501	30.4608	24.2419	21.8126	25.3517	18.7867	17.9653	20.3552	27.2941	29.5151	29.4873
TGME49_215570	63.7484	61.3141	72.0747	64.856	63.3518	61.5152	57.5224	48.5219	17.7358	58.3071	46.8258	46.5952	63.2526	57.2709	62.7618	21.749	26.5854	29.5345	33.9818	32.9639	25.8027
TGME49_215580	24.762	21.4336	22.2876	27.4066	27.6242	31.659	26.2447	21.4187	3.98283	24.3947	20.066	21.1661	38.2871	30.9389	24.0356	9.17291	8.14558	11.4989	13.2829	11.9228	8.10003
TGME49_215590	203.04	195.014	196.769	213.259	211.204	197.291	206.951	201.812	170.938	232.458	228.327	228.486	203.934	216.935	210.477	212.47	200.571	227.822	215.941	216.655	208.423
TGME49_215600	59.8228	62.7108	55.7984	59.8269	58.3393	62.0452	64.1479	59.066	53.4606	95.2749	81.917	79.2934	62.108	65.4735	71.3177	81.1575	89.6214	83.1138	83.0026	89.16	90.9409
TGME49_215610	442.543	459.064	448.378	423.836	410.938	377.389	424.713	436.797	492.255	484.049	391.334	470.473	349.346	369.452	369.549	272.842	242.126	288.294	299.65	307.772	293.701
TGME49_215620	18.9856	18.4236	17.5594	22.6653	18.2061	19.4211	11.3311	11.4588	8.36553	24.6669	24.0153	20.412	13.7257	15.6674	18.152	10.9234	9.46438	10.2095	14.0304	13.603	14.7464
TGME49_215640	61.7477	68.4508	63.6061	48.2909	42.5896	43.5576	35.2402	35.4884	21.0836	49.4953	49.1696	42.4728	46.4136	50.2411	51.2614	25.6355	23.9706	26.4999	23.9711	21.4176	25.004
TGME49_215650	78.0803	88.6445	87.5803	72.5346	62.4281	56.6187	56.0013	52.939	9.62587	69.8463	54.3105	52.0782	75.7822	71.4026	72.75	27.1231	25.127	26.2415	36.3545	26.1324	34.5436
TGME49_215660	26.2084	24.7228	29.6235	39.7072	32.6423	38.6646	27.0467	24.6502	19.4578	27.1758	25.7469	24.2429	24.4045	21.7739	21.5404	16.4694	17.824	16.9051	31.628	32.4082	32.5923
TGME49_215670	0.0406058	0.0834523	0.0373903	0.038374	0.0	0.0	0.0	0.0565027	0.0	0.049892	0.0	0.0	0.026249	0.0	0.0164474	0.0298156	0.179719	0.0664464	0.279744	0.266519	0.665853
TGME49_215680	25.7141	29.6724	29.6458	22.8069	22.9645	25.4619	36.4697	31.455	33.1619	46.2267	48.6777	56.291	28.919	30.8276	30.5636	76.1821	70.2754	80.0171	119.847	116.602	107.595
TGME49_215690	27.91	26.9865	25.194	26.4764	24.2946	25.1794	13.996	14.8442	11.6071	25.1698	22.1861	22.9784	20.4819	21.8646	23.7584	18.0603	15.7383	17.1956	16.0974	18.7758	18.6249
TGME49_215700	18.0908	19.1915	19.3852	20.8824	19.9463	21.3476	11.6092	11.2768	5.16196	19.6611	18.8504	16.31	13.2305	13.413	12.7305	10.7971	11.4734	12.0029	16.0874	14.0352	14.7896
TGME49_215710	32.0676	28.1271	27.2568	34.6584	31.9986	32.9396	15.0898	18.2374	12.7014	28.1176	32.4404	30.1826	28.2798	29.9185	29.4209	24.4191	24.1152	25.5808	30.0685	27.2815	31.538
TGME49_215730	55.9585	62.0279	57.8519	77.5106	73.3903	67.4349	60.3197	64.5415	59.8719	73.4719	67.921	73.9721	51.4003	49.4008	49.718	63.8432	62.1705	63.834	82.1128	84.2544	80.5134
TGME49_215740	38.7586	37.2676	37.1552	45.6545	50.8944	44.6523	32.7606	29.5664	22.3582	36.4396	40.6763	38.0634	33.7122	36.5751	29.6603	44.493	39.9245	41.9898	44.2419	44.0972	47.1807
TGME49_215750	21.9764	22.6988	24.0337	26.9083	26.8019	23.2164	14.8475	15.0149	11.4733	24.781	25.0649	23.8895	21.912	22.1546	23.2493	32.8125	27.7129	31.7091	26.1324	23.1489	27.0861
TGME49_215775	565.599	548.866	485.881	447.441	457.482	434.034	567.514	538.681	668.182	982.039	983.383	923.167	455.522	465.81	445.554	627.683	643.071	662.986	827.497	814.163	753.476
TGME49_215785	588.552	558.719	631.019	510.11	507.554	512.544	730.574	694.949	359.145	411.487	437.3	406.294	729.391	624.509	699.662	158.617	177.989	189.528	246.432	230.322	220.664
TGME49_275310	43.2693	47.3759	45.4424	51.652	50.4161	55.5176	39.603	44.6342	35.7387	57.8382	56.9241	59.056	49.223	54.3588	52.0686	67.9901	65.0688	67.1379	59.6808	62.3566	69.0498
TGME49_275320	94.2096	93.3897	85.0496	82.9262	79.0146	78.8521	53.2024	50.2874	32.9276	102.774	107.252	98.0924	72.1886	86.1832	76.5161	75.2029	75.2988	79.2074	79.7638	85.2842	87.8445
TGME49_275330	17.2718	19.6671	20.5202	30.631	27.6131	29.192	19.9956	23.4123	14.6981	18.4038	21.7592	20.5169	16.9247	15.255	16.6884	8.80747	8.20431	10.7108	19.855	18.5357	21.7912
TGME49_275350	16.3261	15.8109	19.2132	26.8987	27.1391	29.5659	16.7442	17.6865	12.1924	16.8306	14.2108	13.0602	14.2192	11.7561	12.0645	15.5899	16.8837	17.2674	28.8437	26.7034	28.3572
TGME49_275340	0.0	0.0	0.0	0.0	0.0	0.0	0.0	0.0	0.0	0.0	0.0	0.0	0.0	0.0	2.32069	0.0	0.0	0.0	0.0	0.0	0.0
TGME49_275355	3.74694	2.1473	4.24644	70.3433	61.3008	61.6699	5.94892	7.21917	7.07563	23.2848	25.4878	17.3874	2.88795	2.92911	2.04306	78.9403	91.9015	90.5563	134.245	127.696	128.68
TGME49_275360	0.493497	0.67615	1.51473	27.4383	27.7111	31.0791	2.48983	1.48784	1.83557	1.21271	3.89909	1.54151	1.43556	0.393348	0.533044	8.63625	12.6804	14.5359	32.0555	31.0028	33.4612
TGME49_275370	52.7184	50.6231	61.1291	105.958	112.135	109.191	59.7263	64.1614	54.0497	43.829	36.4219	46.7982	58.4488	50.5195	59.3765	71.2983	77.776	82.9491	107.538	94.638	102.855
TGME49_275380	0.623089	0.853707	0.764997	112.763	104.296	109.584	0.0	0.433512	0.0	1.02078	0.504922	0.243289	0.402786	0.165547	0.0	46.6666	57.7595	56.2484	65.4114	66.506	60.4935
TGME49_275390	26.6073	26.9508	19.2503	17.6014	17.1158	10.5901	12.5524	6.87586	12.7243	17.7472	18.4811	23.5978	13.2685	15.7543	4.003	11.7222	9.25274	10.5739	12.7191	5.70249	12.7627
TGME49_275400	2.6857	2.06014	2.85617	5.18342	6.9045	6.48802	6.03769	5.78993	0.759768	6.36742	5.28766	4.51952	2.86095	2.11052	2.08376	0.444402	0.753385	0.58804	3.94621	1.66701	2.2153
TGME49_275410	8.02683	7.81883	9.63233	14.2768	14.8261	13.121	9.28573	8.91147	2.68841	12.4603	9.98097	9.57514	5.64969	4.42855	5.34743	2.40989	2.04017	2.63503	6.62958	5.75139	6.63254
TGME49_275420	20.4446	22.2384	20.676	23.3964	22.1401	22.3805	14.8191	14.2636	8.79276	18.7396	18.086	16.49	17.3174	15.0449	14.7606	8.13179	8.86879	12.4048	15.9659	14.3007	16.7489
TGME49_275430	32.5002	37.3655	31.9148	35.4597	34.8641	32.239	27.2325	28.0545	18.0639	30.8364	27.2365	28.1548	27.7092	25.1572	27.368	12.5933	12.2327	14.0225	21.324	19.587	19.7513
TGME49_275440	4086.04	4011.25	3882.62	2553.86	2677.8	2644.09	3697.79	3664.01	4044.35	3413.97	3397.72	3390.67	4422.36	4227.04	4550.31	1508.49	1514.79	1324.31	1506.49	1566.24	1646.81
TGME49_275450	112.2	113.863	108.349	127.881	126.335	125.78	81.6666	84.2776	61.2437	109.716	89.7341	84.1718	117.11	126.313	133.098	87.8422	86.9556	84.6962	104.481	92.6065	111.105
TGME49_275460	80.8519	76.2779	59.576	59.0714	55.5142	62.6418	56.2719	56.7816	53.2228	59.2644	65.9174	61.5309	107.047	113.588	116.752	88.1144	92.6463	71.6434	73.4519	77.6569	85.2497
TGME49_275470	166.999	159.157	149.587	160.418	163.562	165.726	149.939	155.737	114.739	102.282	100.155	93.3761	232.975	252.368	252.867	59.3301	61.5312	53.3662	64.6272	53.7441	59.3049
TGME49_275480	161.967	164.523	154.836	161.432	160.105	152.654	137.971	134.451	120.131	153.298	151.45	137.756	169.082	182.634	180.17	110.121	113.277	117.923	112.764	108.525	119.104
TGME49_275490	29.5051	31.1871	32.3851	38.6596	39.6389	37.9245	26.4712	24.9254	17.8268	36.1632	35.4217	31.4395	29.5134	27.0461	25.9549	24.4343	26.2013	28.6924	29.8266	28.635	30.4195
TGME49_207005	0.671636	0.517625	0.154613	430.34	414.427	370.155	0.0	0.700932	0.281043	2.88832	2.24508	1.57346	0.108542	0.133834	0.136023	526.142	576.811	606.538	630.604	600.791	626.915
TGME49_207010	0.634877	0.217465	0.682036	589.683	566.06	508.907	0.582387	0.588951	0.708432	6.89061	8.74607	6.94096	0.342005	1.85547	0.0	650.465	739.4	838.911	880.286	774.675	827.981
TGME49_296640	0.0	0.0	0.0	737.923	736.461	534.026	0.0	0.550283	0.441279	2.42951	7.69113	2.31616	0.25564	1.57604	0.320365	802.019	787.776	847.411	889.141	845.808	840.705
TGME49_207015	0.0	0.0	0.125393	220.964	182.808	170.671	0.0	0.0	0.0	1.00391	1.15869	0.638051	0.0	0.217082	0.0	179.433	211.45	205.121	239.699	234.623	199.483
TGME49_207020	65.8946	68.5626	80.7328	110.215	84.2445	83.7767	66.3901	66.3711	58.7616	65.3811	52.951	56.1945	55.2507	49.4455	47.1275	51.2187	56.5393	66.0957	88.7308	87.3796	93.6509
TGME49_207030	5.32362	8.03479	7.19988	11.3198	10.7017	14.6293	10.7589	4.86135	2.59892	10.2204	3.63994	7.21026	8.49588	6.63008	6.19947	1.71018	3.55884	6.80582	11.1337	8.57948	6.88499
TGME49_207040	13.9854	13.074	14.9292	19.4624	18.7094	16.9608	11.8186	11.1597	6.79468	16.3321	12.336	11.5979	13.1849	12.0548	12.7533	13.2134	12.7814	16.5463	21.1212	21.6777	20.6234
TGME49_207050	0.457805	0.209082	0.0	0.576856	0.858941	0.752891	0.0	0.0	0.0	2.5	2.72054	4.82631	0.0657646	0.162177	0.0	45.9408	54.0698	56.1023	58.9235	61.2412	52.7083
TGME49_207060	744.701	756.162	702.275	656.654	633.99	624.141	674.392	716.442	730.855	637.037	595.058	616.937	616.215	615.261	616.731	394.475	387.415	414.356	353.688	370.61	332.288
TGME49_207065	147.831	147.917	151.9	138.871	155.937	149.162	158.696	156.061	109.184	134.981	118.722	141.097	175.713	158.234	161.108	80.9246	82.7308	86.9941	103.426	96.0526	98.609
TGME49_207070	17.5873	25.6158	24.2214	28.8331	26.7464	23.9673	21.9902	21.3869	15.3586	37.5814	31.0443	23.6465	20.8597	17.9798	21.619	16.8441	14.8347	17.0174	26.2646	23.8757	24.7196
TGME49_207080	15.4403	18.576	17.898	20.2966	20.1901	19.1034	14.7875	14.7926	8.91992	16.7706	18.3045	13.6764	16.0813	12.6506	12.1455	10.5458	11.096	12.4702	20.0764	17.2612	20.4225
TGME49_207100	27.8998	27.4782	31.3555	42.165	40.1317	35.5412	21.2533	19.8275	8.76376	25.5494	23.8892	22.2327	25.5784	22.2826	21.9352	12.2477	13.3801	15.1162	26.8879	24.8102	28.3127
TGME49_207110	3.96983	2.39135	2.26891	5.69214	7.92525	8.34292	2.26031	4.3811	0.305501	6.05508	3.49429	3.04664	4.42455	0.763773	2.99418	2.0103	1.81761	1.56803	5.25428	2.82383	3.955
TGME49_207120	6.78803	7.4987	7.43579	11.2021	11.2515	11.3282	7.90031	7.37083	3.43073	11.3329	10.8288	10.0231	5.67508	5.41786	5.46899	5.29024	4.18749	5.21292	7.32774	6.45163	6.97811
TGME49_207130	1.91498	1.09323	1.37149	1.60865	0.855458	0.833644	6.1483	5.32937	4.74855	7.58165	6.72452	6.4802	0.0	0.508787	0.17237	0.703057	0.156955	0.870454	3.87408	4.08995	1.49533
TGME49_207140	18.2987	20.5528	17.8293	13.8746	14.4572	15.4687	25.1787	29.4596	30.0346	47.3199	45.7785	43.6167	6.18956	8.64938	7.84284	3.82776	4.00236	3.13363	8.16698	6.78333	6.97819
TGME49_207150	13.514	16.3374	15.9208	5.07092	6.39205	3.97968	77.6614	76.601	81.6075	99.8712	99.526	79.6146	2.56938	0.475212	0.643982	1.45925	1.31938	1.95123	19.7547	20.3115	16.6046
TGME49_207160	3.50767	6.75835	3.93645	1.86462	2.02723	0.763493	33.0314	34.9289	29.4778	52.7957	54.3619	47.5077	0.283435	0.0873699	0.177598	0.160974	0.323432	0.179371	5.93344	4.41956	8.47374
TGME49_207170	172.678	189.505	175.933	188.046	176.831	172.753	173.288	175.635	199.943	188.71	177.234	214.611	161.175	168.916	157.015	172.12	161.177	155.516	164.449	166.619	165.923
TGME49_207180	14.2002	15.8856	16.2466	22.7627	22.0922	19.7138	14.6735	14.2464	9.37913	17.5159	15.0103	14.4866	14.5412	13.6205	13.2884	9.35282	8.89064	11.982	14.9959	14.2002	15.0494
TGME49_207200	12.8772	13.1915	13.751	18.8108	18.317	18.3036	10.7412	11.5012	7.88632	9.83672	9.87694	10.1963	9.8988	10.4549	10.254	6.802	6.73027	6.71364	10.1978	11.9433	10.0553
TGME49_207210	4.99797	3.28125	3.57948	0.787211	0.669805	1.20875	22.5417	35.5459	41.5178	78.9797	86.2338	77.0836	0.0	0.221316	0.224937	2.34463	2.04821	1.02232	12.024	8.98218	8.45584
TGME49_207230	24.3752	25.0477	25.9241	29.4366	27.5288	29.1657	28.4993	26.6406	17.6101	39.7157	39.6823	34.5433	26.8672	26.0577	29.097	18.6085	17.9975	20.3959	28.6605	26.3334	29.1619
TGME49_207240	144.097	143.762	151.319	145.628	134.324	155.991	169.047	158.578	158.021	156.765	160.143	158.413	156.297	146.631	148.241	95.7283	109.982	109.113	133.66	132.501	128.294
TGME49_207250	9.35461	7.94093	7.49029	4.95407	5.12366	5.50845	6.28043	5.91104	9.42986	7.27394	9.28341	5.61117	9.08532	9.11314	9.84798	5.11013	5.23369	4.1412	3.42468	5.0001	4.94031
TGME49_301890	6.58274	5.65241	7.05787	11.9306	11.7464	11.7374	9.49201	9.97543	11.3703	14.182	18.7433	15.8441	9.44329	10.7812	9.78877	15.7586	15.6649	16.1578	30.4405	35.5965	30.9466
TGME49_296121	139.682	126.266	130.508	215.796	209.726	223.243	125.298	114.864	32.2988	244.421	239.848	233.571	161.369	140.086	141.228	199.965	199.933	206.617	194.602	182.445	212.159
TGME49_296231	251.321	249.206	254.204	364.2	341.748	366.621	200.6	187.676	99.4966	424.411	415.85	418.457	249.774	275.243	282.46	355.545	353.83	372.096	323.937	335.953	337.627
TGME49_220060	83.22	88.7507	81.7024	111.183	121.652	121.445	90.687	90.0666	46.1015	114.096	114.548	105.086	57.3572	77.1515	68.3729	49.9826	41.6507	40.2421	55.9577	42.2439	54.5364
TGME49_220070	0.912679	0.67914	0.956323	5.02638	5.11184	4.98697	0.0	0.0	0.140472	0.077338	0.267783	0.147459	0.0	0.0	0.0	1.15544	1.20719	0.901242	0.526554	0.826265	1.13044
TGME49_220080	1.87924	1.44831	2.16303	13.5416	11.522	9.71474	0.0	0.0	0.26212	0.0	1.57043	0.0	0.0	0.0	0.0	2.84598	3.81213	1.24928	3.69901	3.63427	3.11825
TGME49_220090	33.9948	34.3255	36.5839	39.9772	42.9589	42.611	41.4673	38.1136	36.4594	39.292	35.153	40.1868	42.0184	36.5158	35.9305	30.117	31.1276	34.0425	44.3698	47.161	44.5674
TGME49_220100	117.537	117.075	127.134	156.734	162.486	165.892	160.445	167.979	141.473	136.078	149.469	146.771	134.741	130.536	135.524	159.029	182.634	181.299	207.852	201.924	191.409
TGME49_220110	6.74438	7.94434	7.38019	11.2402	11.4331	10.9439	5.43047	5.56691	3.31797	11.9901	11.6481	10.1641	7.45273	7.01318	7.21551	8.83258	8.66393	10.6825	9.4045	8.80781	9.82567
TGME49_220120	36.8226	39.6759	35.4502	43.4588	42.8182	44.5626	36.6742	36.5433	33.3573	45.4496	38.3066	40.711	34.3506	30.5079	26.9783	24.8632	28.0279	23.4988	40.4745	34.2648	31.1965
TGME49_220125	7.65777	8.58442	5.86088	7.98876	7.19715	8.57221	4.10531	7.33446	2.99629	7.8205	7.37406	5.47523	4.30736	3.3293	4.75339	3.79726	1.24714	4.06851	4.89391	2.79753	5.12538
TGME49_220128	10.0901	11.369	11.0841	10.9575	14.0205	10.1721	4.74972	8.12859	2.37034	7.72133	9.2524	9.33095	4.52004	4.02122	3.15488	2.79457	1.95869	2.82429	6.01055	6.14135	6.15108
TGME49_220132	6.04262	7.31069	6.6361	7.84102	9.80681	8.72013	6.12784	5.73407	1.81455	8.85493	6.73852	5.73609	5.25599	4.25665	5.17957	2.68657	2.8489	3.4472	4.67396	4.2624	4.42983
TGME49_220140	30.0783	30.5904	28.0525	42.3088	38.0506	36.7572	36.3867	39.3791	42.5362	31.3517	28.4781	29.3455	29.2405	24.3441	26.3083	16.919	16.7689	23.6608	38.7343	37.7006	36.951
TGME49_220145	0.0	0.0	0.0	0.0	0.0	0.0	0.0	0.0	0.0	0.0	0.0	0.0	0.0	0.0	0.0	0.0	0.0	0.0	0.186142	0.177342	0.0
TGME49_220150	39.7947	37.0548	45.241	58.541	42.1988	55.335	48.3774	49.1019	39.9503	50.1613	50.0153	42.9936	49.2432	45.3713	46.7917	41.135	45.5521	43.6762	67.7468	60.9817	64.6619
TGME49_220160	22.659	22.833	21.916	31.6225	27.33	26.8395	19.4966	17.924	11.1068	30.287	26.6887	25.6162	23.0122	23.8242	26.3958	22.6352	19.8243	20.0963	23.6259	25.6383	26.9288
TGME49_220170	48.3532	49.2701	50.0944	58.7404	53.6034	47.3657	39.5512	43.2736	36.0607	68.3403	55.3696	60.2535	47.2925	49.0574	49.0048	45.9678	47.6471	48.8629	55.6994	59.9563	66.0031
TGME49_220175	13.4909	13.144	13.3176	13.7781	14.8807	12.9645	10.8598	12.6051	7.59202	15.3819	12.4289	14.391	17.643	17.9424	16.4722	10.0201	7.28447	10.1156	13.4305	10.3166	13.2971
TGME49_220180	7.34733	10.2465	9.27841	6.34834	9.70589	14.0734	8.95439	6.13425	6.32461	6.96415	13.0136	14.1391	8.54922	8.19879	8.50298	13.2561	11.1493	9.6184	12.6028	11.7117	10.8187
TGME49_220190	19.052	19.4342	21.3347	25.3255	23.6247	24.5474	13.0596	12.2357	7.47579	26.7532	22.9886	25.0145	16.3309	20.3587	22.0486	13.1694	13.1272	13.9322	18.7506	15.6393	19.1819
TGME49_220200	38.7009	38.5205	40.7626	40.9741	39.3126	37.0147	31.1989	31.5975	18.8627	46.059	45.8117	41.0644	42.8156	46.7681	45.8932	45.2143	44.5517	46.4617	48.3829	50.1767	52.0877
TGME49_220208	8.43468	9.95505	9.4417	12.084	12.3294	10.1709	6.71145	5.9059	4.13462	12.5986	10.3509	9.84854	7.84772	7.72175	7.40055	6.48025	7.01702	8.20202	8.08907	6.58224	7.22806
TGME49_220212	12.1837	14.6539	14.321	16.5732	16.2909	17.8805	14.9229	13.1004	12.4623	20.7538	20.4754	18.3259	14.7077	12.6907	15.6275	20.0271	17.3959	19.8993	22.0742	21.0306	20.7571
TGME49_220230	19.3098	19.6086	24.3365	30.8835	27.8918	25.4975	19.7067	16.9626	13.6718	25.6584	23.0942	20.8976	19.6803	20.34	21.3434	18.0994	17.5874	19.9647	26.8667	24.8591	24.4838
TGME49_220240	200.586	191.158	196.699	256.791	280.518	287.7	184.14	192.039	147.451	172.354	167.754	175.354	244.843	240.378	242.44	220.617	226.647	213.64	274.369	251.71	271.215
TGME49_220250	79.3787	77.7798	77.0984	94.6311	100.506	99.3387	75.3051	84.6282	88.8064	93.0524	84.401	90.4095	71.3992	73.7377	76.2194	106.106	114.725	113.386	112.781	117.51	110.347
TGME49_220260	32.7573	34.0356	30.5408	41.1609	37.6964	40.4202	34.479	27.4503	26.9441	50.8285	48.9549	42.9069	40.5543	37.7663	34.4719	53.9931	55.0822	58.7473	46.8565	47.7597	46.9239
TGME49_220270	537.669	546.134	569.45	482.87	468.397	480.805	592.855	551.179	404.321	468.056	429.767	406.795	578.73	544.167	594.777	262.512	288.063	281.225	314.091	278.281	287.948
TGME49_220280	0.292716	0.075198	0.471689	0.207471	0.411899	0.254855	0.604158	0.50914	1.02072	0.80923	0.533707	0.428597	0.331138	0.962416	0.533542	0.402999	0.59379	0.478994	0.828245	0.411698	0.171427
TGME49_220290	5.62292	5.4255	4.80907	8.06987	7.80124	7.36832	4.35373	3.79277	2.50975	5.31629	3.91554	4.93429	5.72951	5.81877	4.75587	4.94049	5.3429	4.50704	6.60324	5.75489	6.66789
TGME49_220300	25.3099	26.3236	26.9544	35.6276	30.516	30.4424	20.5807	17.551	8.22044	31.2009	30.2222	23.2078	21.9171	20.4849	19.5089	16.4738	15.5206	17.0095	23.9757	23.9935	25.9734
TGME49_220310	10.2718	11.7199	11.4153	15.0629	12.7025	13.754	10.7222	7.19582	3.79426	14.9709	10.419	11.4511	11.2193	12.1962	12.7974	9.0507	8.93566	7.82464	10.9459	9.29922	15.3777
TGME49_220320	21.5193	26.0491	24.8087	26.6408	24.9863	23.6072	18.4768	16.8285	12.5345	24.6426	18.624	22.1317	19.0022	19.8966	21.4424	13.9681	12.1593	13.2403	16.9854	14.8911	17.9797
TGME49_220330	57.7931	49.6567	54.9349	102.574	103.558	110.845	43.7277	42.7091	37.7609	72.5499	57.5536	55.7235	58.5148	57.6086	62.9734	42.7425	45.9597	48.2428	90.266	83.1519	85.0365
TGME49_220340	0.207476	0.0213201	0.439407	3.37245	3.26987	2.99863	0.114194	0.0	0.0	4.92004	3.07676	3.49964	0.13412	0.248057	0.151269	2.57461	2.46404	3.25929	4.2064	3.83245	5.28149
TGME49_220350	58.8293	59.2278	65.0597	69.5868	68.1461	67.2225	48.4364	51.7886	30.9941	81.1812	74.9072	71.6756	65.3772	59.933	67.7271	48.9853	50.1409	49.9335	63.6276	55.6771	62.365
TGME49_220360	39.8405	40.9397	40.6801	35.7982	32.9111	32.5065	30.819	34.1971	18.8762	42.3951	33.4027	33.2947	33.0875	31.7988	34.0981	24.6424	24.5284	25.8846	25.7233	25.6985	26.8436
TGME49_220370	35.0085	37.327	36.5363	36.0906	34.9545	35.7059	30.5112	34.0387	22.33	27.534	24.9532	19.788	34.098	33.3248	35.4188	18.2839	17.3279	16.8604	21.7616	18.6022	20.0925
TGME49_220380	57.2308	52.7949	51.007	52.0461	50.3304	53.5481	33.8922	33.3824	24.4099	61.2634	65.6187	57.4541	71.5338	82.549	79.6941	80.7673	79.2487	71.4181	65.6814	55.0647	65.9241
TGME49_220390	103.446	110.882	101.516	125.552	120.407	124.924	88.3043	93.4356	49.9515	117.752	103.9	104.662	93.9458	86.0786	97.6292	89.6808	90.0943	90.092	124.459	108.862	122.237
TGME49_220400	6745.45	7500.54	7277.65	6706.13	6229.77	6549.53	10477.2	10179.1	12216.5	6770.57	7165.53	7505.99	8132.93	8187.93	7516.19	4425.38	4692.36	5033.71	5240.59	5451.86	4953.8
TGME49_220420	3.17439	4.35843	3.63534	1.48735	0.922333	1.11481	3.74392	3.63764	3.0659	2.81874	1.94549	2.18728	2.93148	2.84911	1.81523	1.78242	2.18418	2.20439	4.1218	4.07701	3.49939
TGME49_220425	0.0	0.0	2.96305	0.0	0.0	0.0	0.0	8.95528	0.0	0.0	0.0	0.0	1.04007	1.28242	2.6068	0.0	0.0	1.31641	3.16696	0.0	7.53808
TGME49_220430	16.3595	18.1011	20.7768	22.2657	21.2017	21.3491	18.0388	16.0839	11.4144	19.2387	16.2944	15.4428	14.4904	13.5694	13.9559	7.34837	8.40378	10.8471	17.6999	17.798	18.7723
TGME49_220440	42.0036	41.2463	48.6274	54.7641	48.9417	51.8275	41.8751	39.4863	24.382	26.9356	23.8574	25.6789	34.9568	28.6586	29.631	12.235	12.3267	16.9194	31.1749	30.1046	30.596
TGME49_220450	42.1257	43.288	47.6107	58.3098	53.728	56.2069	42.5727	52.077	39.8359	44.3027	36.3787	34.9873	39.9242	35.9007	38.5606	17.0823	16.6783	20.8359	29.2206	32.9161	35.5888
TGME49_220460	2.56606	1.95881	1.89029	1.24715	0.943247	0.638329	1.81587	2.04037	1.75892	2.25207	4.18854	3.47814	1.63509	3.06797	2.7024	2.28794	3.43421	2.99932	1.62351	2.47482	2.17547
TGME49_220470	66.793	62.2865	61.4539	49.9579	48.6813	47.8348	39.7008	36.7293	25.1798	69.1707	59.5575	57.309	75.5398	75.3715	83.2932	58.4231	54.7343	55.8318	52.3294	53.5824	54.0179
TGME49_220480	41.7194	39.7201	31.3964	31.1652	31.281	32.0668	21.0353	20.7535	16.5963	42.8102	39.9847	40.5702	36.1816	43.6878	48.8999	34.2229	31.0496	34.7784	30.1727	26.9982	33.1591
TGME49_220490	34.9778	33.1002	35.5324	48.6968	48.5597	47.6195	40.3224	40.3202	38.7163	38.4834	40.2368	39.7086	34.0678	35.2791	36.0462	45.7029	44.8415	44.4622	51.9136	48.536	48.9504
TGME49_220500	236.93	259.327	212.624	227.786	226.204	208.047	178.256	181.559	201.842	230.389	215.281	216.05	216.914	241.589	222.353	184.66	171.099	179.389	168.22	172.225	182.444
TGME49_220510	34.8535	36.9409	34.6976	38.3071	41.9358	35.78	32.5328	30.666	18.7635	42.8556	37.5963	36.4691	45.8845	44.4527	50.9797	41.7552	39.279	43.1295	57.3207	53.8702	52.8794
TGME49_220520	39.8493	34.8913	40.0509	36.2905	41.7827	34.2203	24.8959	23.6119	3.30787	42.4523	43.5093	38.5758	31.3547	24.7825	29.011	8.5316	8.20648	7.70848	11.1	8.48254	10.7757
TGME49_220525	83.8945	58.6222	65.2342	58.4935	71.0568	53.565	38.9922	35.281	12.0658	75.5924	62.0922	69.0082	38.3242	45.1738	53.1622	17.5221	16.2277	14.9486	15.7795	17.8305	13.9754
TGME49_220530	75.482	79.7997	71.2108	61.4365	55.5773	47.3428	36.8006	33.5163	20.3152	72.0574	67.6624	58.1269	54.5745	58.6871	62.9101	22.2998	22.6997	23.2006	26.4804	25.153	29.3759
TGME49_220540	21.7416	20.9258	16.2144	27.3954	25.6213	27.3251	7.99408	12.668	8.55465	24.2116	18.5648	19.0829	16.0291	22.9149	21.7371	19.3065	16.9656	19.9939	18.9218	17.5218	23.4311
TGME49_220560	2.03313	0.803548	1.36809	0.738993	0.377267	0.748911	1.07598	1.74097	0.610799	3.45889	2.47133	1.09917	0.353846	0.747937	0.823521	1.83737	2.48035	1.2796	2.15489	1.39311	0.488486
TGME49_220570	49.5675	51.6962	42.5733	48.7815	46.4081	44.1979	41.5888	43.1278	33.504	62.2333	60.8048	56.2598	45.0248	45.026	45.7857	45.495	44.2968	43.2127	46.5124	45.1415	47.0022
TGME49_220580	52.748	52.758	65.1931	66.6867	70.125	66.7448	56.774	48.2799	22.4973	75.757	69.5311	52.1759	49.2529	58.4871	41.7817	37.1821	28.361	37.4035	40.3772	46.162	48.511
TGME49_220585	1.04613	1.62878	1.66387	3.38533	3.67064	2.53926	0.785161	0.794011	0.955093	3.34977	3.81482	2.89641	1.14759	1.36446	0.539302	3.864	3.2972	3.3978	5.49111	5.35041	5.12406
TGME49_220600	91.3268	90.9178	91.8758	103.46	96.1714	96.9928	75.0957	79.0731	58.3047	76.8869	69.5296	64.7192	80.5958	78.3129	82.2675	119.285	113.62	121.769	140.888	144.823	146.472
TGME49_220610	68.0495	68.0549	74.9298	89.1552	85.4521	83.5064	45.22	44.6859	38.186	55.0829	46.981	47.8265	64.7027	56.0049	53.1303	60.878	62.081	67.485	80.8948	71.0749	82.7037
TGME49_220620	0.0	0.0	0.0	0.0	0.0	0.0	0.0	0.0	9.58975	0.0	0.0	0.0	0.0	0.0	0.0	3.15518	2.11315	7.03157	2.81937	1.34304	1.11845
TGME49_220630	237.977	235.793	232.429	356.526	351.543	357.841	176.425	168.52	90.4063	326.184	317.539	311.695	239.889	242.719	241.906	385.374	411.374	394.269	307.23	284.513	323.412
TGME49_220640	86.7888	94.5287	76.1066	96.8239	94.6138	101.572	49.9362	46.3507	66.5313	114.0	114.221	108.574	70.3994	82.8997	68.632	155.753	142.985	140.849	105.565	92.5018	101.832
TGME49_220650	2.75113	4.45802	4.77425	4.79986	5.95584	4.97483	0.87358	1.1779	0.472288	3.77033	4.75889	3.22259	1.02602	1.93981	1.20007	1.6316	1.87328	1.12547	5.6235	2.57961	5.7011
TGME49_296340	13.2272	8.30629	7.44317	17.94	22.355	14.502	4.04452	5.45348	2.73326	6.62123	9.22996	9.18154	5.62116	2.5381	3.47257	2.33815	2.34893	4.20868	6.38842	4.01932	5.64242
TGME49_287430	9.48498	13.2721	8.91971	13.6362	12.495	12.9143	5.55369	4.49303	0.900756	8.18268	7.72706	8.51008	4.04413	6.67542	4.4141	7.48317	7.88983	7.26515	5.36262	4.4468	7.4064
TGME49_287440	27.2098	30.3744	28.8404	52.3535	43.7584	47.0398	18.5854	15.2538	14.635	36.0782	38.785	30.0382	14.4258	13.5744	15.5409	10.4927	7.21994	14.4147	8.09159	12.4813	13.4513
TGME49_287450	51.7826	34.1036	53.9674	59.8359	51.4797	49.7981	32.0634	22.5991	17.0719	37.8857	42.6297	39.7023	23.4318	20.2618	19.0678	12.098	10.2439	17.9101	18.9954	21.8493	27.9367
TGME49_287460	25.0741	29.2918	26.248	36.9158	32.6835	34.24	10.8952	12.1198	9.42454	29.5111	35.2906	25.3518	12.4551	8.62537	12.4014	7.36446	8.95597	7.77423	15.8455	14.6014	14.4268
TGME49_287470	91.2261	101.669	96.787	122.369	127.026	116.408	62.409	63.3986	22.2641	104.886	81.5095	88.6678	35.8351	39.2666	30.994	30.6604	32.319	35.4267	37.148	29.895	39.9941
TGME49_287480	30.572	29.7713	31.0127	35.9483	41.8347	39.9977	26.0384	29.8151	9.99852	37.5461	34.9137	30.5381	17.7723	17.7643	20.1404	10.3599	9.8201	11.253	17.9592	14.3429	17.2087
TGME49_287490	21.9861	17.0437	15.4502	21.2334	18.4543	18.6386	10.2169	9.7953	10.4375	22.9858	16.5272	14.3453	10.0361	14.8342	14.9988	20.7462	17.9965	19.0934	11.1039	9.13223	19.2011
TGME49_287500	156.797	158.731	172.572	200.251	195.76	195.791	179.35	171.219	138.302	177.586	147.99	154.725	143.199	136.073	133.512	129.527	126.063	135.504	185.594	171.196	173.605
TGME49_212740	0.415026	0.0	0.509548	0.326846	0.11124	0.361344	0.0	0.0	0.0	0.339959	1.42935	0.162049	0.0	0.110267	0.448284	0.355531	0.204097	0.11319	0.884997	0.38915	0.864201
TGME49_212750	0.0	0.0	0.0	0.0	0.0	0.0	0.0	0.0	0.0	0.0	0.0	0.0	0.0	0.0	0.0	0.0	0.0	1.31641	0.0	0.0	0.0
TGME49_212760	20.5915	26.8338	23.5158	38.1585	41.5325	40.7639	28.4919	32.9749	24.5176	37.5976	47.5423	42.042	28.63	19.8053	23.9502	40.8825	42.6832	49.5079	61.9295	56.5208	62.3399
TGME49_212770	427.113	421.73	451.088	386.856	362.863	387.904	513.158	493.772	345.034	357.108	349.704	353.821	445.238	415.779	450.184	164.651	173.788	180.765	178.788	159.179	153.958
TGME49_212775	0.0	0.519109	0.0	0.0	0.0	0.0	0.0	0.702942	0.0	0.0	0.0	0.0	0.0	0.0	0.61386	0.0	0.372642	0.0	0.24859	0.0	0.0
TGME49_212780	50.7909	52.7904	60.9643	53.419	56.6267	55.32	55.9803	52.8978	27.9734	40.8659	37.0117	30.0134	43.1289	39.1032	41.0424	16.3019	14.8902	17.7237	22.6466	21.6425	22.6789
TGME49_212800	74.2848	71.9929	82.2722	81.5897	78.1655	77.9507	58.3362	69.1668	62.2709	70.3282	62.0278	60.2476	62.1983	57.4234	61.6664	43.2962	45.718	52.9036	75.7491	74.4759	74.7591
TGME49_212810	3.28642	3.43082	3.06744	4.20694	3.99992	3.46612	0.924967	1.20562	0.366718	3.4323	2.85079	2.67723	1.46781	1.47048	1.66396	2.40215	2.02755	2.09613	2.85218	2.45121	3.25444
TGME49_212820	37.5358	38.8537	44.5898	49.2322	47.7936	50.0974	37.6626	38.8169	27.7837	50.6613	43.592	38.1174	34.7903	30.2966	34.4339	26.0027	22.7698	30.6705	41.784	38.4504	36.0964
TGME49_212830	25.9451	28.896	22.7461	27.4555	22.1116	27.4588	21.3773	28.7523	34.3252	42.3775	43.0566	42.7662	30.8321	27.1192	31.842	33.9947	39.8816	30.7616	28.5927	44.5762	37.0007
TGME49_212840	36.1793	40.2607	40.1614	45.5329	38.1826	39.2232	38.6529	39.4517	33.5777	71.8625	71.7798	70.8528	39.1573	38.3687	40.652	53.0988	56.423	55.1826	52.8969	53.4133	54.4983
TGME49_212850	104.71	107.06	102.837	98.2821	91.9414	89.9591	121.338	117.96	101.536	120.506	123.862	111.811	115.293	104.819	111.421	47.4687	44.7572	50.3795	57.502	63.6389	57.0062
TGME49_212860	60.4483	56.0218	53.9537	66.9101	65.4854	64.0924	37.4095	39.6178	30.7012	50.0324	47.5146	40.9421	48.8514	45.9231	46.3111	66.6529	60.0146	65.0159	67.6355	58.0362	65.7891
TGME49_212880	45.273	44.4067	43.8007	41.4315	43.4089	41.1895	31.6895	32.9668	11.3831	50.2639	46.3074	39.5596	22.1809	21.1893	23.8372	6.60377	6.15489	7.87134	10.0965	7.45159	9.13316
TGME49_212900	85.7529	81.063	77.1241	62.941	61.2977	59.9543	70.3621	65.2332	42.0058	107.278	106.475	89.6555	86.4759	87.2346	94.5441	125.561	126.674	127.544	143.683	131.378	143.908
TGME49_212910	1.81254	0.0	0.890135	1.02775	1.8461	2.52495	0.665071	0.672568	0.943847	2.9694	2.35007	2.12314	1.2498	1.4447	0.783114	3.10541	4.36762	1.87846	3.32987	3.62566	3.86856
TGME49_212920	100.92	123.566	107.167	133.771	118.252	130.976	114.758	129.214	133.722	132.489	145.466	138.928	98.0966	102.27	102.478	136.006	142.761	143.676	166.025	174.603	182.271
TGME49_212930	72.1132	76.5686	76.8108	76.3252	81.5456	88.4057	68.8156	82.2442	79.9748	84.9583	81.5919	83.8792	65.312	64.1728	67.1154	78.7767	85.2419	87.9349	101.052	103.32	105.322
TGME49_212937	0.127251	0.130761	0.0	0.481026	0.0	0.664748	0.0	0.0	0.141993	0.0	0.0	0.0	0.493555	0.0	0.0	0.0934363	0.0	0.937035	0.125237	0.596583	0.496822
TGME49_212940	14.5917	19.2627	17.0895	17.0861	15.2016	14.8371	17.0369	15.7469	11.4986	15.4422	14.5	13.942	13.7185	13.7953	12.6836	7.80105	9.48692	9.47692	12.9719	12.059	12.5168
TGME49_212950	88.1945	92.7907	89.3509	107.814	91.396	81.735	82.544	79.9596	70.6972	70.0874	67.5455	75.94	82.3203	87.9125	76.903	48.2212	50.462	52.1823	64.0118	56.6436	52.5954
TGME49_212955	26.2953	28.8222	25.4547	35.9369	36.1072	38.2743	33.7697	30.0223	16.2508	30.9833	33.4379	33.8026	33.822	29.88	25.9992	29.0113	28.1503	23.7211	30.3916	33.6331	34.1161
TGME49_212960	81.9013	84.8503	68.2509	77.59	76.7514	73.9358	54.363	62.9095	46.8552	77.1426	75.827	74.6434	61.1825	67.1517	61.0232	96.9296	90.1029	89.7867	75.3244	78.3044	82.5996
TGME49_212970	11.7569	13.0246	12.7861	9.20974	8.49575	10.0492	15.3443	15.4357	14.4266	15.8135	14.5283	13.1998	4.38079	3.54916	4.30335	2.62425	3.55835	3.3556	10.2063	9.87025	10.1107
TGME49_212980	405.208	399.251	428.36	309.569	305.795	310.063	335.422	325.491	248.821	292.273	278.367	253.578	365.633	352.263	384.687	132.656	138.906	147.403	150.471	145.036	146.613
TGME49_212990	27.3656	27.5138	30.8397	31.1105	28.6369	29.2563	12.5938	18.7955	11.7985	32.3768	26.2655	27.9915	24.4177	27.2687	27.954	14.2946	11.6926	13.8901	17.8522	15.0184	17.7519
TGME49_213000	37.7863	39.6917	54.1241	48.9021	50.7238	52.2725	35.5287	34.4686	41.4613	42.0429	42.4855	38.6059	32.2971	37.3129	31.8862	30.5969	28.0281	36.5843	31.4036	38.3829	35.6526
TGME49_213010	52.8096	54.5587	58.1677	64.9963	59.3538	57.4062	47.211	51.1225	33.702	47.6175	43.9041	42.8839	51.5243	46.067	45.3137	25.9901	23.4227	24.8384	32.0389	27.6898	30.2214
TGME49_213020	9.52278	10.3611	11.6185	15.4578	17.7917	16.7162	13.45	13.017	10.1416	17.1895	15.7968	16.8468	9.958	9.78919	10.8796	14.7352	14.2247	12.6382	13.8239	12.6582	14.0517
TGME49_213030	196.792	197.571	199.253	200.022	183.544	185.905	159.727	158.177	149.406	157.117	140.546	131.209	173.482	162.679	180.846	126.451	127.555	144.911	193.801	173.466	183.232
TGME49_213040	29.6857	30.9084	31.5334	26.7416	27.4461	25.6872	19.1881	21.0832	12.6489	23.0638	21.5378	16.3018	23.6337	23.5943	23.2302	17.2442	15.7714	17.7802	23.9003	22.0074	23.0379
TGME49_213050	327.749	332.827	313.359	278.292	266.317	287.243	323.504	320.886	315.11	227.615	239.371	233.37	356.498	378.946	385.008	104.608	108.661	99.4491	88.2114	89.0873	92.7969
TGME49_213060	17.7783	19.9994	19.1692	27.9988	29.5043	28.0249	15.0835	14.6849	8.27326	24.7582	22.8819	21.3502	16.8844	15.7987	15.2015	16.5444	15.3343	17.5873	22.7148	19.6786	23.3135
TGME49_213065	51.6027	53.8334	46.8966	54.4912	48.1684	46.0025	41.2135	40.4292	31.6697	68.3659	69.6789	64.6506	37.9263	36.5705	33.261	37.149	38.8098	38.733	42.9476	33.0283	36.7904
TGME49_213067	79.6177	97.1962	88.0189	84.3753	85.8181	88.5094	104.444	115.298	90.6832	224.036	222.997	216.137	78.8586	65.1982	68.27	48.9843	51.0794	59.4526	91.2342	94.3808	92.6336
TGME49_213069	30.7235	34.8332	33.719	31.0705	35.735	36.3242	26.0514	31.2354	17.0783	39.5606	34.038	32.9341	26.6031	31.808	28.8384	23.5583	24.9213	22.7259	32.469	31.5718	32.4006
TGME49_213072	60.869	70.5283	63.4963	56.3662	58.272	50.9198	43.9834	46.4072	40.3427	60.7341	56.715	59.4103	50.4293	52.8055	52.2337	35.6797	38.0072	37.3847	42.4955	44.3539	50.2976
TGME49_213100	14.2976	15.2557	12.3236	18.5916	16.4069	16.6507	7.2957	7.12352	5.22281	22.0603	17.9125	20.4742	13.7809	16.2634	17.6552	20.6475	17.9914	15.8867	15.0791	12.7547	17.646
TGME49_213115	27.7668	29.3404	27.769	27.7569	28.1458	25.9143	14.9132	12.3931	9.6459	26.9153	24.8757	26.9636	20.6588	26.5165	26.8177	32.8185	27.4628	28.3445	16.4674	18.6363	23.8807
TGME49_213240	37.7668	36.7879	39.0687	41.1634	39.6219	41.792	22.1497	19.2573	14.9551	43.6294	34.1755	33.8297	35.6436	35.2986	36.1121	33.2933	28.1276	28.2186	31.2552	27.2165	32.903
TGME49_213255	1.37537	1.68197	1.00479	2.9433	2.36723	2.10795	0.76638	0.743385	0.520029	2.067	2.55607	2.05045	1.81492	1.4496	1.74956	2.20341	2.47349	2.61333	2.43874	1.88647	2.29882
TGME49_213280	257.242	257.808	265.132	258.849	270.842	287.966	288.553	293.006	299.558	298.164	315.168	325.788	372.964	404.43	420.977	449.01	456.74	438.441	348.481	344.649	366.676
TGME49_213290	0.279648	0.287364	0.0	0.132139	0.449726	0.121739	0.0	0.0	0.0	0.171801	0.16996	0.327571	0.135581	0.334346	0.566359	0.718681	0.618852	0.686415	2.95866	1.50772	0.764277
TGME49_213300	7.08906	7.91389	8.26262	11.0693	12.5115	10.8337	8.1881	7.25353	4.53774	10.5816	9.33265	9.47176	4.93785	5.01217	5.29768	3.92558	4.05371	5.10005	6.51333	5.8079	6.49184
TGME49_213310	15.1429	16.0348	19.6942	23.171	22.4977	21.3042	17.2541	17.8613	9.02784	18.8489	17.946	14.6111	13.9431	12.7922	12.4275	4.45243	4.37572	5.48708	13.6871	10.2126	12.3005
TGME49_213325	16.9044	17.566	16.5496	17.0971	17.4682	16.4543	10.209	11.5299	4.68923	17.9406	18.3256	15.1012	11.2269	11.6477	13.2808	7.93208	7.16302	7.44969	12.466	9.38336	12.1802
TGME49_213340	0.856423	0.502887	0.901262	0.770811	0.721436	0.142028	0.561154	0.0567479	0.136521	0.400869	0.0991435	0.0	0.764525	0.78014	0.82594	0.628846	1.83507	1.40143	0.802737	0.535351	0.573208
TGME49_213350	1998.23	2074.13	1998.13	2275.43	2325.28	2586.81	1898.82	2019.34	2587.52	1778.19	1934.51	1977.07	2082.96	2007.34	2049.36	3696.55	3638.85	3524.64	3143.43	3176.41	2970.7
TGME49_213360	0.0	0.0	0.0	0.0	0.0	0.0	0.0	0.0	0.0	0.0	0.0	0.0	0.0	0.0	0.0	0.103843	0.156483	0.115711	0.0	0.066303	0.110431
TGME49_213370	21.034	20.8289	23.0953	23.7233	23.483	23.2994	17.6854	16.7313	7.68751	22.2467	22.0346	17.7412	16.3666	15.8388	17.5106	13.8717	13.8324	14.0479	18.9955	16.7349	19.3412
TGME49_213380	17.3923	19.6035	17.3663	25.0654	24.5612	22.5247	17.9486	14.5964	2.6685	19.5667	16.7145	14.5156	26.2805	16.332	14.2216	14.0876	17.841	14.5859	27.7619	23.2388	24.2334
TGME49_213388	21.6487	23.2214	21.7898	25.4476	24.6785	25.9384	19.3623	16.3596	10.8891	23.2439	19.6347	19.409	23.8874	20.7595	21.3284	21.4962	23.4011	23.19	29.3534	30.8231	29.7389
TGME49_213392	64.2471	64.4241	62.459	71.6148	68.5856	65.9897	52.3916	56.9341	30.0771	66.9709	64.737	59.7267	57.4973	55.5777	57.4008	35.6953	33.1775	37.8529	51.3839	47.3245	50.7998
TGME49_213400	63.783	62.9743	68.0022	59.7086	54.5441	54.465	32.8957	31.7529	21.3053	56.4739	53.7309	43.6731	51.1354	54.0672	52.5706	38.2692	39.8968	38.3446	38.4707	36.066	39.2153
TGME49_213410	340.381	348.396	341.167	372.285	376.155	369.536	305.006	348.914	383.884	367.225	335.353	325.085	341.351	327.392	322.444	357.31	336.461	336.496	412.962	416.943	435.043
TGME49_213415	50.026	45.0449	46.5267	42.2167	42.5126	49.0908	18.8778	21.8843	28.751	45.2262	45.5552	43.7041	41.2073	37.4734	39.4418	63.2685	45.9114	48.5966	48.2466	45.495	47.8163
TGME49_213420	25.607	28.1729	36.7574	29.8997	35.0963	31.9385	18.1833	15.1836	6.54688	27.9597	26.1272	24.6641	23.3943	23.3386	24.3868	21.8221	23.7024	27.8155	27.9002	26.8382	30.6139
TGME49_213430	0.0	0.0	0.0	3.29131	2.89701	2.71858	0.0	0.0	0.0	1.77071	0.729891	0.844047	0.0	0.0	0.0	36.5954	28.5254	31.3449	34.9856	30.2912	33.2906
TGME49_213445	114.627	117.306	117.889	114.933	120.565	128.464	88.8544	92.2245	62.1959	163.136	149.018	157.519	114.017	126.814	133.935	149.374	150.784	153.378	124.826	120.453	139.337
TGME49_213460	3.42325	2.46427	4.11299	21.8499	23.066	20.7517	3.09824	3.76998	2.85979	16.7795	16.1325	14.7315	3.19511	3.77911	3.48502	51.6832	56.9043	60.5107	59.2745	52.0265	58.5072
TGME49_213480	2.12662	2.11365	1.50879	3.06402	2.32672	2.94427	4.12546	3.29876	1.78948	6.93935	6.82263	8.53492	0.991603	0.889207	1.15793	13.1321	13.6555	17.5994	15.6459	17.0637	19.6276
TGME49_213490	38.8201	34.4394	35.8254	38.643	35.1688	39.3945	34.3641	34.8115	31.9588	40.9672	40.4235	44.462	39.0919	38.4025	40.4284	44.4352	43.3992	50.0077	41.5596	40.8486	43.2464
TGME49_213510	0.0	0.0	0.0	0.0	0.0	0.0	0.0	0.0	0.0	0.0	0.0	0.0	0.0	0.0	0.0	0.0	2.03857	0.0	0.0	0.0	0.0
TGME49_213520	35.837	40.1256	37.9379	49.0413	43.293	44.3783	43.2	40.3593	33.0128	49.4894	51.2432	48.7411	42.6665	41.2535	39.6036	50.4205	54.1307	50.6206	57.1246	59.325	62.2359
TGME49_213530	0.0704784	0.072423	0.0324487	0.0666047	0.113342	0.0	0.0484886	0.0490351	0.0786438	0.0	0.171337	0.082556	0.0	0.0	0.171284	0.258751	0.519888	0.403652	0.658953	0.429547	0.797985
TGME49_213550	55.5034	57.3099	59.0862	58.2728	50.0895	58.0991	44.923	49.4214	26.5492	51.8172	45.2873	46.5992	58.3441	55.3225	59.3728	36.0499	41.7325	38.7929	40.809	41.0138	43.9973
TGME49_213560	2.20509	1.66738	2.68176	0.589781	0.869822	0.470912	1.83195	1.8526	1.48562	0.204481	0.404581	1.07218	3.79223	2.85195	2.52785	1.13034	1.10486	1.9063	0.90084	0.81924	0.779709
TGME49_213570	298.171	303.806	336.58	385.246	375.742	394.326	367.168	365.129	300.684	203.451	200.168	215.293	325.356	325.367	324.15	200.527	189.877	182.289	223.045	208.621	223.059
TGME49_213580	6740.28	5356.65	5347.45	5646.98	7045.08	6371.3	7771.8	8054.88	12109.8	7102.67	8443.37	7469.44	6188.58	5867.36	5827.95	9292.44	8119.38	7078.09	8263.39	10747.9	8929.63
[truncated: 7,608 more rows]
