# Supplementary material for: In vitro production of cat-restricted Toxoplasma pre-sexual stages
Source: Nature. 2023 Dec 13;625(7994):366–76. doi: 10.1038/s41586-023-06821-y (PMC10781626; doi:10.1038/s41586-023-06821-y)
Supplement: Supplementary file 7 — Supplementary Table 4 [file 41586_2023_6821_MOESM7_ESM.xlsx]

## Sheet: Legend
Supplementary Table 4: MS-based characterization of AP2XII-1 and AP2XI-2 interactomes
Flag immunoprecipitation eluates from HFF cells infected by T. gondii stably expressing HAFlag-tagged AP2XII-1 protein, HAFlag-tagged AP2XI-2 protein or none (Mock) were analyzed by MS-based label-free quantitative proteomics (three biological replicates per condition). Only proteins quantified with a minimum of five peptides, identified by MS/MS and quantified in all the replicates of one condit…
	enriched in AP2XII-1 eluate compared to Mock eluate (fold change ≥ 5, column G, and limma p-value ≤ 0.01, column H) and iBAQ ratio superior to 0.1 compared to AP2XII-1 (column M)
	enriched in AP2XII-1 eluate compared to Mock eluate (fold change ≥ 5, column G, and limma p-value ≤ 0.01, column H) but iBAQ ratio inferior to 0.1 compared to AP2XII-1 (column M)
	enriched in AP2XI-2 eluate compared to Mock eluate (fold change ≥ 5, column I, and limma p-value ≤ 0.01, column J) and iBAQ ratio superior to 0.1 compared to AP2XI-2 (column N)
	enriched in AP2XI-2 eluate compared to Mock eluate (fold change ≥ 5, column I, and limma p-value ≤ 0.01, column J) but iBAQ ratio inferior to 0.1 compared to AP2XI-2 (column N)
	enriched in AP2XII-1 eluate compared to Mock eluate and enriched in AP2XII-1 eluate compared to AP2XI-2 eluate (fold change ≥ 3, column K, and limma p-value ≤ 0.01, column L) and iBAQ ratio superior to 0.1 compared to AP2XII-1 (column M)
	enriched in AP2XI-2 eluate compared to Mock eluate and enriched in AP2XI-2 eluate compared to AP2XII-1 eluate (fold change ≥ 3, column K, and limma p-value ≤ 0.01, column L) and iBAQ ratio superior to 0.1 compared to AP2XI-2 (column N)
	identified by cross-assignment (columns O to W)
	imputed value for protein partially observed in the condition (columns O to W)
	imputed value for protein totally missing in the condition (columns O to W)

## Sheet: Data
accession	protein name	mol weight (Da)	identified peptides	coverage (%)	quantified peptides	AP2XII-1 Vs Mock		AP2XI-2 Vs Mock		AP2XII-1 Vs AP2XI-2		mean iBAQ ratio (protein/bait)		log2(normalized and imputated abundances)
						log2(fold change)	limma p-value	log2(fold change)	limma p-value	log2(fold change)	limma p-value	bait: AP2XII-1	bait: AP2XI-2	Mock-R1	Mock-R2	Mock-R3	AP2XII-1 R1	AP2XII-1 R2	AP2XII-1 R3	AP2XI-2 R1	AP2XI-2 R2	AP2XI-2 R3
TGME49_218960	AP2 domain transcription factor AP2XII-1	247703	138	59.9	135	6.75876	6.22225e-11	5.90626	1.75686e-10	0.852499	0.000294537	1	0.655887	24.9521	24.6758	25.1123	31.641	31.6904	31.6852	30.94	30.9413	30.5778
TGME49_310900	AP2 domain transcription factor AP2XI-2	232852	124	70.75	121	6.95009	2.11181e-11	7.50124	1.17267e-11	-0.551147	0.00219685	0.573406	1	23.9317	23.4764	23.9152	30.7341	30.7295	30.71	31.267	31.3475	31.2125
TGME49_309590	rhoptry protein ROP1	47995	6	11.21	6	5.28989	3.43742e-10	6.67573	5.7344e-11	-1.38584	8.54826e-06	1.47169	4.60598	23.7993	23.4956	23.652	28.9815	29.1461	28.6891	30.3855	30.3896	30.1991
TGME49_226910	Amylo-alpha-1,6-glucosidase	208019	108	69.08	106	4.62637	2.22071e-10	5.45711	6.22851e-11	-0.830742	8.3102e-05	0.388577	0.837104	25.4472	25.2401	25.6978	30.0656	30.0764	30.1221	30.9121	30.967	30.8773
TGME49_213940	CHCH domain-containing protein	14897	5	55.03	5	4.18629	4.06651e-05	5.64829	4.72413e-06	-1.462	0.0205564	0.11283	0.460512	19.9111	19.2623	20.0316	23.5911	24.2015	23.9712	26.6153	24.5458	24.9889
TGME49_216970	coronin, putative	68442	36	64.25	32	3.45585	2.31627e-06	4.84062	1.86383e-07	-1.38477	0.00124073	0.138043	0.458905	23.0285	24.0788	24.2079	27.1839	27.2868	27.212	28.4923	28.5989	28.7458
TGME49_223000	dynein light chain DLC	15983	5	48.55	5	3.69056	8.98044e-05	4.13804	4.05386e-05	-0.447482	0.395654	0.106592	0.181083	20.7278	20.8586	18.9313	24.0365	23.9721	23.5809	24.2467	23.9011	24.7842
TGME49_275440	dense granule protein GRA6	23309	11	39.73	11	3.42762	3.73253e-09	4.20078	7.83974e-10	-0.773166	0.000213686	1.0427	2.21888	24.1816	24.0776	24.3926	27.7602	27.6847	27.4898	28.2818	28.4049	28.5675
TGME49_310470	cytochrome C oxidase subunit IIb, putative	21228	5	48.69	5	3.68806	0.000477543	3.82309	0.000378664	-0.135034	0.83815	0.107167	0.14282	20.5073	22.9244	20.0921	24.8398	24.8744	24.8738	24.9543	24.9202	25.1186
TGME49_257530	transporter, major facilitator family protein	54600	15	36.71	14	3.38758	3.76117e-07	4.09341	9.01208e-08	-0.705821	0.0116557	0.137559	0.278186	22.6233	22.9318	21.9981	25.9682	25.7654	25.9825	26.5796	26.7271	26.5269
TGME49_286440	malic enzyme	41851	11	32.43	11	3.45119	2.74139e-10	3.93695	9.95085e-11	-0.485758	0.000504435	0.117929	0.203184	22.6434	22.5646	22.5119	26.1018	25.902	26.0698	26.511	26.4085	26.6113
TGME49_215785	rhoptry protein ROP2A	49155	22	60.05	21	3.19322	7.10298e-10	3.98564	1.29146e-10	-0.79242	2.48709e-05	1.75078	3.81407	26.6699	26.9939	26.787	30.0147	29.9987	30.0171	30.8514	30.7405	30.8158
TGME49_215775	rhoptry protein ROP8	65913	22	41.39	9	3.1908	1.15033e-10	3.94529	2.24276e-11	-0.754486	6.40072e-06	0.584457	1.24157	25.6348	25.6271	25.6926	28.8431	28.812	28.8718	29.5818	29.5015	29.7071
TGME49_305340	corepressor complex CRC230 / MORC	207303	94	68.01	90	3.78868	1.05325e-10	3.29032	3.11775e-10	0.498366	0.00034997	0.33762	0.277155	25.8035	25.8826	25.9381	29.6786	29.6374	29.6742	29.2309	29.2559	29.0082
TGME49_247520	hypothetical protein	26536	7	60.16	7	3.29839	8.88031e-09	3.61155	4.43643e-09	-0.31316	0.0408244	0.744365	1.14046	24.9115	24.8705	24.844	28.0228	28.3603	28.1381	28.6245	28.2335	28.6027
TGME49_249970	hypothetical protein	24712	8	47.6	8	3.3225	1.98458e-10	3.50152	1.32516e-10	-0.179023	0.0528837	0.144536	0.198055	22.013	22.0299	21.8031	25.3091	25.2233	25.281	25.4377	25.5013	25.4115
TGME49_239890	SCP family extracellular subfamily protein	26623	10	53.25	10	3.23372	5.27497e-06	3.52155	2.8204e-06	-0.287834	0.355216	0.133866	0.20005	22.402	21.416	22.7426	25.5089	25.3806	25.3723	25.7238	25.7016	25.6999
TGME49_239820	D-3-phosphoglycerate dehydrogenase	65194	44	65.07	44	3.15872	1.05969e-09	3.55301	4.29219e-10	-0.394299	0.00301129	1.10537	1.79396	26.777	26.6083	26.4445	29.7602	29.7856	29.7603	30.0742	30.1875	30.2272
TGME49_249180	bifunctional dihydrofolate reductase-thymidylate synthase	68752	47	74.92	47	3.16673	2.05834e-10	3.48451	9.85984e-11	-0.317783	0.00309885	0.617395	0.943595	26.0333	25.9973	25.8683	29.1701	29.1955	29.0334	29.4278	29.4231	29.5016
TGME49_288360	tryptophanyl-tRNA synthetase (TrpRS2)	77058	50	66.04	49	2.96723	7.64304e-10	3.64888	1.55848e-10	-0.681643	4.58679e-05	1.11936	2.26983	27.3884	27.2202	27.1991	30.2437	30.3203	30.1454	30.8653	30.8797	31.0093
TGME49_208450	protease inhibitor PI2	35309	9	54.4	9	2.94322	5.11534e-09	3.62201	1.04191e-09	-0.678789	0.00024238	0.128197	0.259911	22.7206	22.9273	22.584	25.6656	25.7964	25.5996	26.3345	26.2874	26.476
TGME49_285870	SAG-related sequence SRS20A	34945	19	65.85	19	2.85033	6.32306e-09	3.69974	8.5591e-10	-0.849408	5.10614e-05	0.625864	1.44818	25.3369	25.4894	25.5474	28.1807	28.4425	28.3015	29.005	29.1841	29.2839
TGME49_295125	rhoptry protein ROP4	42389	29	64.4	17	2.88088	2.91026e-10	3.58256	5.43551e-11	-0.701682	1.23825e-05	0.597617	1.2375	25.5254	25.4813	25.4833	28.3493	28.4518	28.3315	29.0443	29.006	29.1874
TGME49_200360	hypothetical protein	20311	7	55.38	6	2.72453	1.66372e-09	3.71363	1.53932e-10	-0.989103	3.53269e-06	0.137763	0.35624	22.8406	22.7015	22.5309	25.3956	25.3863	25.4646	26.3948	26.4182	26.4008
TGME49_254720	dense granule protein GRA8	28628	10	28.25	10	2.79311	1.33615e-10	3.58305	1.96194e-11	-0.789944	1.98091e-06	0.682321	1.51576	25.0168	25.0608	25.0167	27.7981	27.8159	27.8595	28.5779	28.5659	28.6996
TGME49_211260	rhoptry kinase family protein ROP26 (incomplete catalytic triad)	47826	24	78.16	22	2.94174	8.28169e-10	3.42575	2.56816e-10	-0.484013	0.000466238	0.260597	0.457811	24.3451	24.4037	24.3137	27.33	27.2572	27.3005	27.6932	27.6975	27.949
TGME49_219270	multi-pass transmembrane protein	43033	10	43.96	9	3.11766	4.60415e-08	3.20102	3.76699e-08	-0.0833584	0.593587	0.206284	0.262015	21.943	22.4582	22.2669	25.4296	25.4635	25.128	25.4306	25.5316	25.3089
TGME49_211290	rhoptry protein ROP15	36588	18	61.86	18	2.903	5.78256e-10	3.39654	1.72873e-10	-0.493537	0.000278016	0.558923	0.983641	25.4459	25.4323	25.2457	28.3049	28.3343	28.1937	28.7183	28.8112	28.784
TGME49_286450	dense granule protein GRA5	12838	9	66.67	7	2.9774	0.000148635	3.28693	7.56374e-05	-0.309536	0.495004	0.730178	1.04923	23.2477	24.5546	23.3204	26.2091	26.4296	27.4162	26.6843	27.3545	26.9448
TGME49_262050	rhoptry kinase family protein ROP39	65132	23	54.59	22	2.69434	3.12823e-09	3.48109	4.37727e-10	-0.786749	3.08777e-05	0.146878	0.32813	24.0426	23.9755	24.248	26.7914	26.8104	26.7474	27.5661	27.4658	27.6775
TGME49_277080	microneme protein MIC5	19872	15	61.88	15	2.80595	1.35913e-09	3.30902	3.82886e-10	-0.503064	0.000406324	0.588359	1.04876	24.8001	24.626	24.6281	27.596	27.4767	27.3995	27.9434	27.951	28.0869
TGME49_308020	SAG-related sequence SRS57	41971	18	56.88	18	2.83324	3.05909e-07	3.25354	1.07655e-07	-0.420294	0.0439589	0.648132	1.08615	25.8681	25.1691	25.7819	28.5097	28.4611	28.348	28.7676	28.8516	28.9604
TGME49_295110	rhoptry protein ROP7	63395	35	63.48	32	2.74655	7.15457e-10	3.31708	1.6761e-10	-0.570527	8.6905e-05	1.70745	3.21225	27.6266	27.7206	27.4973	30.4306	30.3497	30.304	30.9169	30.9004	30.9785
TGME49_233450	SAG-related sequence SRS29A	44216	18	52.14	17	2.81928	1.61586e-09	3.24365	5.50504e-10	-0.424375	0.00139383	0.183011	0.307935	23.9056	23.9372	24.1132	26.7651	26.8895	26.7592	27.1836	27.1558	27.3475
TGME49_310780	dense granule protein GRA4	36330	13	55.07	13	2.64007	2.51718e-07	3.41455	3.58557e-08	-0.774478	0.00135591	0.455046	1.00869	24.4672	24.2183	24.8388	27.2685	27.1694	27.0067	27.859	27.8434	28.0655
TGME49_257380	hypothetical protein	23919	10	50.92	10	2.69455	4.16619e-06	3.27155	9.91391e-07	-0.577002	0.0413994	0.300287	0.572988	23.9966	24.1095	23.1097	26.438	26.4	26.4616	26.9512	26.9758	27.1035
TGME49_206590	calcium-dependent protein kinase CDPK2A	86378	30	45.29	30	2.8145	2.33922e-09	3.12783	1.0407e-09	-0.313323	0.00954469	0.120622	0.186425	24.6788	24.5881	24.4207	27.4054	27.3607	27.365	27.5746	27.6764	27.8201
TGME49_258580	rhoptry protein ROP17	69087	31	60.69	31	2.67922	3.07425e-09	3.25532	6.89675e-10	-0.5761	0.000248179	0.325008	0.617751	25.7165	25.6643	25.4363	28.3363	28.3005	28.2181	28.876	28.7786	28.9285
TGME49_234310	hypothetical protein	20555	5	15.25	5	3.18805	1.53772e-06	2.73616	4.74742e-06	0.451889	0.102633	0.119513	0.100372	21.1774	22.1794	21.2707	24.6317	24.7704	24.7896	24.1463	24.2934	24.3963
TGME49_280370	hypothetical protein	71866	26	58.35	26	2.73549	3.06469e-09	3.15334	1.0299e-09	-0.417846	0.00209378	0.1494	0.250548	24.4554	24.5891	24.319	27.2041	27.1042	27.2617	27.538	27.5694	27.7162
TGME49_212960	hypothetical protein	47540	22	53.96	21	2.88693	6.83556e-09	2.99295	5.18703e-09	-0.106016	0.356057	0.200241	0.261323	24.3036	24.2662	24.0417	27.1438	27.2062	26.9223	27.103	27.1881	27.2992
TGME49_309760	hypothetical protein	34545	21	69.84	18	2.57074	1.62761e-08	3.24268	2.75509e-09	-0.671939	0.000288222	0.169753	0.347625	24.0345	23.6683	23.7984	26.5371	26.3798	26.2965	27.0941	27.1127	27.0223
TGME49_268760	hypothetical protein	31988	14	53.08	14	2.82931	8.55954e-11	2.97602	5.7992e-11	-0.146711	0.0408613	0.469915	0.635901	24.8798	24.9422	24.9379	27.763	27.7583	27.7265	27.8786	27.8469	27.9623
TGME49_310670	glycogen phosphorylase 1, putative	105537	51	66.59	51	2.85848	2.50944e-10	2.94173	2.01214e-10	-0.0832515	0.266583	0.322296	0.41445	26.0846	26.0803	25.9298	28.8923	28.8667	28.9112	28.9111	28.9689	29.0398
TGME49_304500	hypothetical protein	29144	7	31.3	7	2.68133	4.25368e-08	3.10817	1.37995e-08	-0.426843	0.0106323	0.12107	0.203947	22.6432	23.097	22.8738	25.3856	25.675	25.5975	26.0376	25.9963	25.9048
TGME49_277720	GDA1/CD39 (nucleoside phosphatase) family protein	92539	28	42.71	27	2.9047	1.01178e-06	2.88366	1.0681e-06	0.0210365	0.92285	0.116118	0.135972	24.3607	24.3915	24.0498	26.7728	27.3476	27.3957	27.0235	27.484	26.9455
TGME49_270830	small nuclear ribonucleoprotein	17505	5	34.19	5	2.85276	2.80139e-06	2.89349	2.52316e-06	-0.0407338	0.867896	0.278118	0.344893	23.7628	23.4466	22.6988	26.1577	26.0566	26.2522	26.1572	26.2316	26.1999
TGME49_294200	glucose-6-phosphate 1-dehydrogenase	62736	44	67.14	42	2.53217	8.10985e-10	3.20366	1.32885e-10	-0.67149	1.75197e-05	0.372077	0.766428	25.9347	25.9148	25.8343	28.4436	28.5033	28.3334	29.0422	29.0859	29.1666
TGME49_285760	U-snRNP-associated cyclophilin family protein	22971	9	44.08	9	2.74108	1.19605e-06	2.98915	6.26453e-07	-0.248072	0.257501	0.163209	0.238342	23.2293	23.4561	22.7097	25.7891	26.1253	25.704	25.9324	26.2301	26.2001
TGME49_237820	IMC sub-compartment protein ISP2	17397	8	45.62	8	2.63333	3.12213e-09	3.06612	9.71585e-10	-0.43279	0.0013774	0.230688	0.392111	23.5298	23.6938	23.3959	26.1668	26.0946	26.2581	26.5668	26.6144	26.6366
TGME49_204050	subtilisin SUB1	81777	36	63.6	34	2.62607	9.24555e-10	3.07067	2.77879e-10	-0.444599	0.000425408	0.375198	0.645264	25.9609	25.9798	26.0122	28.6766	28.518	28.6365	28.9687	29.0308	29.1656
TGME49_283540	hypothetical protein	41946	12	48.14	12	2.57528	3.94356e-07	3.11468	9.38818e-08	-0.539399	0.0117146	0.140407	0.259752	24.1477	24.0106	23.5308	26.2636	26.5579	26.5934	26.9506	27.0622	27.0203
TGME49_289320	casein kinase I, putative	48732	18	56.48	18	2.83604	1.66571e-09	2.83087	1.68919e-09	0.00516934	0.954775	0.231058	0.277985	24.3286	24.4087	24.1755	27.1549	27.1736	27.0923	27.086	27.0507	27.2686
TGME49_210370	hypothetical protein	52432	21	56.58	21	2.83035	2.74087e-09	2.82789	2.75921e-09	0.0024626	0.979759	0.225115	0.270667	24.4102	24.4457	24.1419	27.2051	27.1074	27.1764	27.1576	27.0881	27.2359
TGME49_283780	glucose-6-phosphate isomerase GPI	74385	29	48.41	28	2.62033	1.16753e-07	3.03178	3.85956e-08	-0.411446	0.0209279	0.410874	0.686149	26.1729	25.9837	25.6386	28.6554	28.6339	28.3669	28.9689	28.9106	29.011
TGME49_213280	SAG-related sequence SRS25	20791	7	57.07	7	2.37337	2.36131e-06	3.24674	2.27189e-07	-0.873371	0.00208984	0.725022	1.70904	24.168	24.2237	24.1815	26.8682	26.0737	26.7513	27.5291	27.3018	27.4826
TGME49_297060	phosphoglycerate mutase PGMII	38160	24	59.29	24	2.64283	2.85516e-10	2.95115	1.22149e-10	-0.308319	0.00165953	0.876013	1.3545	26.2278	26.2295	26.1172	28.8422	28.8525	28.8084	29.1594	29.0688	29.1998
TGME49_286630	redoxin domain-containing protein	31107	13	49.32	13	2.75646	2.30402e-09	2.78649	2.12031e-09	-0.0300316	0.746079	0.385398	0.476588	24.8181	24.7847	24.5604	27.5082	27.5057	27.4185	27.552	27.4012	27.5693
TGME49_316250	hypothetical protein	44749	11	38.32	10	2.57282	1.86895e-06	2.96428	6.50913e-07	-0.39146	0.0902743	0.16485	0.267818	23.8636	24.0209	23.4143	26.5788	25.9713	26.4671	26.5936	26.7382	26.8597
TGME49_223920	rhoptry neck protein RON3	222883	117	62.61	117	2.56233	1.61052e-08	2.93518	5.70233e-09	-0.372846	0.00883111	0.404723	0.659124	27.5941	27.7509	27.9618	30.3308	30.3075	30.3555	30.753	30.8007	30.5586
TGME49_227290	histone deacetylase HDAC3	50458	16	57.43	15	2.95245	2.60471e-09	2.53585	8.3471e-09	0.416598	0.00292211	0.224611	0.192904	23.9787	23.9483	23.6735	26.8031	26.8903	26.7644	26.4982	26.364	26.3457
TGME49_205350	integral membrane protein, GNS1/SUR4 family protein, putative	37794	7	26.73	7	2.5214	1.04358e-07	2.96006	3.08647e-08	-0.438657	0.0122529	0.245579	0.4222	23.8056	23.6652	23.4421	26.1165	26.3378	26.0228	26.7666	26.6066	26.4199
TGME49_286530	hypothetical protein	25396	7	45.41	7	2.64213	1.25609e-07	2.81176	7.83968e-08	-0.169627	0.276551	0.169402	0.234231	23.2371	22.9358	22.7091	25.6471	25.461	25.7003	25.93	25.7318	25.6554
TGME49_258660	rhoptry protein ROP6	51403	10	19.58	9	2.53244	1.63805e-08	2.9013	5.79442e-09	-0.368868	0.00888478	0.293099	0.47871	24.142	24.2785	23.9487	26.7153	26.6085	26.6427	26.9054	26.9903	27.1774
TGME49_227948	peptidase M16 inactive domain-containing protein	142764	76	69.91	75	2.64421	4.65511e-10	2.78103	3.15849e-10	-0.136815	0.0865404	0.452866	0.609349	27.3769	27.2584	27.189	29.8948	29.9063	29.9558	30.0856	30.0835	29.9982
TGME49_218220	cell-cycle-associated protein kinase CDK, putative	34285	13	53	12	2.66312	4.25889e-09	2.74686	3.35963e-09	-0.083745	0.398261	0.126031	0.162391	23.3159	23.4918	23.4987	25.9314	26.2046	26.1598	26.1842	26.1263	26.2365
TGME49_263130	citrate synthase, putative	68929	23	48.87	23	2.44013	3.64325e-08	2.96907	8.15532e-09	-0.528934	0.00179844	0.166934	0.309881	25.0326	25.0424	24.6201	27.3221	27.3678	27.3256	27.8891	27.8696	27.8436
TGME49_300100	rhoptry neck protein RON2	166464	60	43.34	57	2.49365	5.49615e-09	2.89178	1.76642e-09	-0.398128	0.00251937	0.273501	0.455782	26.7454	26.4823	26.5147	29.0161	29.0406	29.1667	29.5129	29.5133	29.3915
TGME49_293440	hypothetical protein	58737	19	52.42	16	2.48363	4.87231e-10	2.89005	1.51875e-10	-0.406422	0.000308606	0.116068	0.194731	23.8611	23.9828	23.8563	26.3443	26.4044	26.4023	26.7596	26.8558	26.755
TGME49_257990	heat shock protein 101, putative	104297	49	58.47	48	2.54123	9.00648e-11	2.81998	4.04018e-11	-0.278756	0.000973107	0.196196	0.297111	25.8882	25.8786	25.8639	28.4067	28.41	28.4377	28.7049	28.663	28.7227
TGME49_238150	hypothetical protein	37063	6	15.76	6	2.50084	1.10415e-07	2.85603	4.02964e-08	-0.355194	0.0308884	0.195306	0.313455	23.3534	22.9122	23.316	25.7477	25.5317	25.8047	26.0892	26.1194	25.9411
TGME49_272660	hypothetical protein	28097	16	74.81	15	2.45293	2.599e-09	2.89752	7.23787e-10	-0.444587	0.000650329	0.330834	0.57434	24.324	24.4592	24.3888	26.8847	26.9096	26.7365	27.3497	27.179	27.3359
TGME49_228490	hypothetical protein	43288	14	51.78	12	2.63178	4.40165e-10	2.69359	3.68215e-10	-0.061812	0.396507	0.14385	0.182801	23.7382	23.7634	23.6999	26.4248	26.3409	26.3311	26.4548	26.3263	26.5012
TGME49_278830	glucose-6-phosphate 1-dehydrogenase	98280	63	76.77	62	2.40385	7.21706e-10	2.91988	1.61781e-10	-0.516027	6.98144e-05	0.338694	0.623193	26.5313	26.4659	26.386	28.8551	28.9281	28.8115	29.3331	29.404	29.4057
TGME49_273490	glutamine synthetase, type I, putative	65147	19	37.31	18	2.62198	5.69601e-09	2.68146	4.79744e-09	-0.0594721	0.552547	0.220934	0.28095	24.5658	24.8381	24.735	27.2643	27.397	27.3436	27.3521	27.3022	27.5291
TGME49_319730	YOU2 family C2C2 zinc finger protein	17125	10	59.73	10	2.44846	7.46655e-07	2.82591	2.54534e-07	-0.377454	0.0585111	0.121956	0.200787	22.8788	22.8256	23.4919	25.5736	25.398	25.57	25.9095	25.8138	25.9508
TGME49_202390	S15 sporozoite-expressed protein	61797	18	47.7	17	2.36983	1.09259e-09	2.8734	2.48513e-10	-0.503563	0.000108545	0.119026	0.217086	24.0725	23.978	24.1747	26.4844	26.4172	26.4331	26.9349	26.9952	26.9153
TGME49_312150	hypothetical protein	60547	14	43.74	14	2.51413	3.65964e-09	2.72819	1.95617e-09	-0.214061	0.0397761	0.132173	0.191158	24.0732	24.0364	23.8829	26.4704	26.5675	26.497	26.6857	26.6272	26.8642
TGME49_260370	AtPH1 family protein	15175	8	63.85	7	2.50651	0.000316369	2.73182	0.000178859	-0.225306	0.596109	0.115431	0.168264	23.0668	23.2465	21.5148	25.2135	24.9191	25.215	25.3591	25.2267	25.4378
TGME49_203990	rhoptry protein ROP12	25483	10	75	10	2.41824	1.201e-09	2.80821	3.80785e-10	-0.389976	0.000720022	0.459491	0.761964	24.2088	24.2713	24.1421	26.7064	26.6417	26.5288	26.9756	27.0685	27.0027
TGME49_227620	dense granule protein GRA2	19804	6	41.08	6	2.34168	5.22537e-10	2.85021	1.15232e-10	-0.508538	4.80747e-05	3.46794	6.36632	27.6741	27.6076	27.7558	30.0576	29.9779	30.0271	30.5246	30.5277	30.5359
TGME49_260820	IMC sub-compartment protein ISP1	19413	10	57.95	10	2.59336	2.28126e-07	2.58736	2.32144e-07	0.00599823	0.9699	0.635777	0.769733	24.9597	24.6272	24.3457	27.2653	27.2164	27.231	27.2962	27.0463	27.3522
TGME49_227960	PCI domain-containing protein	55708	24	62.25	24	2.4672	3.41023e-08	2.69614	1.73421e-08	-0.228932	0.0806489	0.145963	0.213712	24.3813	24.3834	24.2779	26.8561	26.946	26.6421	26.9098	26.9757	27.2455
TGME49_275750	small nuclear ribonucleoprotein E, putative	10788	7	49.45	6	2.52299	5.79523e-06	2.64017	4.15701e-06	-0.117177	0.626614	0.213698	0.282863	22.1211	22.8966	21.9015	24.938	24.6722	24.8781	24.9655	24.8997	24.9745
TGME49_236910	U2 snRNP auxiliary factor, putative	29492	6	28.74	6	2.55898	4.74424e-07	2.59976	4.21339e-07	-0.0407802	0.813867	0.19099	0.238135	23.059	23.768	23.5911	26.003	25.9692	26.1228	26.1456	26.0355	26.0362
TGME49_263850	hypothetical protein	25122	17	68.56	17	2.5201	1.05315e-07	2.62283	7.77987e-08	-0.102729	0.469326	0.632271	0.830679	25.6645	25.3538	25.0679	27.907	27.8465	27.8929	27.9859	27.9862	27.9826
TGME49_293430	hypothetical protein	44583	15	48.91	15	2.3421	1.10794e-08	2.79849	2.83655e-09	-0.456393	0.0013383	0.145509	0.256098	23.9263	23.8356	23.6807	26.2292	26.0358	26.2039	26.7164	26.5791	26.5425
TGME49_224900	adenylate kinase, putative	28561	15	61.87	15	2.45932	9.61352e-09	2.67517	5.05121e-09	-0.215858	0.0562635	0.410616	0.59476	25.4466	25.386	25.1342	27.8183	27.7779	27.7486	28.0077	27.8959	28.0888
TGME49_225730	membrane protein, putative	14904	5	42.97	5	2.51856	8.81845e-07	2.61496	6.66045e-07	-0.0963905	0.605353	0.207312	0.270402	22.845	23.568	23.3602	25.8187	25.6299	25.8802	26.0075	25.8335	25.777
TGME49_277270	NTPase II	37376	26	69.07	26	2.33987	1.32368e-09	2.78709	3.45302e-10	-0.447216	0.000261549	1.52278	2.67274	27.2073	27.259	27.1525	29.5317	29.5848	29.5219	29.9245	29.9515	30.104
TGME49_265370	hypothetical protein	16033	5	32.39	5	2.69305	6.8515e-08	2.43078	1.48885e-07	0.262264	0.091892	0.11939	0.116808	22.4592	22.451	22.2567	25.2075	24.9551	25.0835	24.5371	24.9053	25.0168
TGME49_283850	peptidyl-prolyl cis-trans isomerase	55589	36	75.75	36	2.39745	2.98192e-09	2.72097	1.12924e-09	-0.323524	0.00413112	0.592967	0.938681	26.6019	26.4842	26.4474	28.9477	28.8598	28.9184	29.1098	29.2466	29.3402
TGME49_216260	eukaryotic initiation factor-2B, gamma subunit, putative	58016	21	48.57	21	2.49585	1.60494e-08	2.61947	1.10954e-08	-0.123623	0.271569	0.12284	0.164219	24.3098	24.3814	24.0727	26.7795	26.6233	26.8487	26.8058	26.8401	26.9764
TGME49_247770	hypothetical protein	19264	7	50.9	7	2.5837	5.45565e-09	2.51583	6.68827e-09	0.0678729	0.490898	0.35225	0.402307	24.2537	24.0075	23.9989	26.6549	26.6103	26.746	26.4911	26.6379	26.6786
TGME49_291960	rhoptry kinase family protein ROP40 (incomplete catalytic triad)	57948	31	63.05	31	2.35163	1.39319e-09	2.73422	4.37684e-10	-0.382584	0.000769158	0.854368	1.41979	27.1218	27.1664	27.1285	29.5537	29.5181	29.3998	29.86	29.797	29.9623
TGME49_297070	hypothetical protein	58104	20	41.23	20	2.43042	5.82853e-09	2.65464	2.96515e-09	-0.224221	0.0369244	0.325704	0.476915	24.8392	25.0405	24.9584	27.3484	27.4092	27.3717	27.5901	27.4677	27.7441
TGME49_202830	Elicitor-responsive protein, putative	33033	10	24.51	10	2.45049	3.05692e-09	2.63135	1.77076e-09	-0.180856	0.0609842	0.218339	0.307212	23.7223	23.942	23.7285	26.2471	26.225	26.2722	26.4662	26.3289	26.4917
TGME49_221522	adaptor complexes medium subunit family protein	61127	16	41.86	16	2.61736	2.4731e-08	2.46049	3.95929e-08	0.156873	0.214104	0.252586	0.270459	24.5333	24.7849	24.5631	27.2949	27.1737	27.2648	27.0801	26.8931	27.2896
TGME49_254120	autophagy-related protein 8 atg8, putative	14236	7	50	7	2.32256	2.69696e-07	2.73817	7.76945e-08	-0.415611	0.0191831	0.17791	0.305257	23.106	23.1332	22.657	25.1487	25.3689	25.3463	25.7239	25.5796	25.8072
TGME49_262960	U1 snRNP-associated protein Usp106, putative	44776	11	31.47	11	2.43399	1.52283e-09	2.62225	8.59532e-10	-0.188256	0.0370907	0.115302	0.162341	23.3251	23.3255	23.431	25.8736	25.6649	25.8451	25.9705	25.9736	26.0042
TGME49_226000	ATP synthase, putative	19457	6	61.75	6	2.50944	3.50957e-07	2.54614	3.1465e-07	-0.0367003	0.822016	0.161246	0.200539	23.1867	23.3042	22.665	25.666	25.4932	25.525	25.5881	25.5385	25.6677
TGME49_290005	proteasome subunit beta type 1, putative	39916	16	53.2	14	2.49912	1.68546e-10	2.54625	1.45975e-10	-0.047126	0.438683	0.204858	0.257152	24.2043	24.2392	24.139	26.6886	26.6975	26.6939	26.7025	26.7656	26.7532
TGME49_300060	signal peptidase subunit protein	19500	6	41.14	6	2.41176	9.06567e-08	2.63348	4.65002e-08	-0.22172	0.119537	0.273498	0.397609	22.7937	22.6642	22.882	25.2363	24.9772	25.3618	25.3238	25.3138	25.6028
TGME49_204530	microneme protein MIC11	22433	10	57.35	10	2.36991	5.67046e-09	2.66766	2.29013e-09	-0.297749	0.00929427	0.486508	0.754702	25.382	25.2089	25.4677	27.7256	27.7276	27.7151	28.1344	27.9891	27.9381
TGME49_314400	pyruvate dehydrogenase E1 component, beta subunit, putative	45599	16	50.59	14	2.44696	1.78653e-09	2.57169	1.21989e-09	-0.124726	0.144546	0.249002	0.334979	24.8329	24.7889	24.8164	27.3096	27.188	27.2816	27.3197	27.3122	27.5214
TGME49_209600	hypothetical protein	50201	25	55.21	24	2.39665	6.00121e-09	2.62001	3.03313e-09	-0.223352	0.0360364	0.757968	1.10453	26.7651	26.6252	26.4317	28.9805	29.0136	29.0178	29.2039	29.215	29.2631
TGME49_228170	inner membrane complex protein IMC2A	170816	70	50.57	69	2.42169	4.31195e-09	2.59141	2.56603e-09	-0.169725	0.0831126	0.180409	0.250967	26.4885	26.2413	26.5063	28.8756	28.7934	28.8322	29.0526	29.0125	28.9452
TGME49_267550	leucine-rich repeat protein LRR1	41259	19	62.33	19	2.49421	2.29944e-09	2.51534	2.15538e-09	-0.0211324	0.800857	0.109426	0.134902	23.7722	23.7327	23.5739	26.1762	26.1775	26.2076	26.1037	26.2072	26.3138
TGME49_263180	myosin D	91052	48	61.31	47	2.37575	3.7238e-10	2.6259	1.72403e-10	-0.250153	0.00364287	0.309889	0.461388	26.5138	26.6085	26.5324	28.9498	28.9413	28.8909	29.1252	29.1871	29.2202
TGME49_237180	hypothetical protein	29155	10	53.73	9	2.39917	7.76697e-07	2.59848	4.27225e-07	-0.199303	0.269692	0.182698	0.260521	24.0026	24.3562	23.6315	26.368	26.3121	26.5076	26.5097	26.6224	26.6537
TGME49_277000	transport protein Sec24, putative	108035	28	43.96	26	2.33421	4.88937e-07	2.64221	1.92393e-07	-0.308002	0.0806589	0.104414	0.159981	24.5182	24.2032	24.2415	26.9601	26.6474	26.358	26.9594	26.9838	26.9464
TGME49_204480	thioredoxin domain-containing protein	72203	22	40.82	22	2.40907	8.62033e-09	2.56686	5.30575e-09	-0.157791	0.12921	0.164506	0.227399	24.958	24.8163	24.828	27.1502	27.4138	27.2654	27.4079	27.3462	27.5488
TGME49_315690	DnaJ domain-containing protein	34154	14	53.92	14	2.50021	6.03786e-08	2.47408	6.53924e-08	0.0261316	0.839152	0.125842	0.14819	23.3653	22.9818	23.3662	25.875	25.7221	25.6168	25.6169	25.7973	25.7214
TGME49_217820	PCI domain-containing protein	51723	29	74.08	27	2.52318	3.0146e-09	2.44679	3.81532e-09	0.0763913	0.395035	0.372193	0.422365	25.5743	25.3557	25.3398	27.9729	27.9943	27.8721	27.8511	27.8132	27.9459
TGME49_320210	WD domain, G-beta repeat domain containing protein	56081	21	63.3	18	2.42894	2.71782e-09	2.52956	1.99095e-09	-0.100614	0.248222	0.125368	0.1647	24.283	24.1173	24.1415	26.6235	26.6922	26.5129	26.622	26.7526	26.7559
TGME49_209260	cytochrome c oxidase subunit, putative	34707	22	58.39	22	2.49899	8.10424e-10	2.45889	9.17634e-10	0.0400992	0.587182	0.234193	0.273776	24.6662	24.6255	24.6882	27.2058	27.2091	27.062	27.1759	27.0361	27.1447
TGME49_279420	hypothetical protein	144942	47	42.14	47	2.3246	2.30516e-10	2.63076	8.89488e-11	-0.306163	0.000666486	0.12383	0.19354	25.7035	25.6131	25.6761	27.9735	27.9896	28.0034	28.3084	28.2828	28.2938
TGME49_312630	anonymous antigen-1, putative	286218	134	58.51	126	2.39579	4.90513e-09	2.54413	3.09599e-09	-0.148344	0.123532	0.47059	0.644075	27.9722	28.0116	28.0941	30.3943	30.4844	30.3867	30.6168	30.6833	30.4103
TGME49_281920	V-type ATPase, D subunit protein	27469	14	69.39	13	2.39125	1.97784e-07	2.54199	1.2461e-07	-0.150746	0.311639	0.14341	0.197602	23.1935	23.7634	23.4584	25.8257	25.8497	25.9138	26.0094	25.9006	26.1314
TGME49_265330	cell-cycle-associated protein kinase GSK, putative	44468	24	64.47	24	2.37295	1.39044e-08	2.52783	8.57755e-09	-0.154878	0.151897	0.360656	0.497662	25.701	25.5628	25.4196	27.9441	28.0341	27.8241	28.0916	27.9955	28.1799
TGME49_219550	dihydrolipoyllysine-residue succinyltransferase component of oxoglutarate dehydrogenase	50126	14	40.43	14	2.35956	2.80665e-09	2.52243	1.68226e-09	-0.162865	0.0732121	0.134119	0.18643	24.4107	24.1856	24.1967	26.6189	26.6419	26.6108	26.8411	26.7191	26.8
TGME49_212250	XPG N-terminal domain-containing protein	86945	24	37.03	24	2.44096	3.1295e-07	2.43831	3.15521e-07	0.00265282	0.986435	0.109416	0.131711	24.8877	24.5128	24.2398	27.0403	27.0408	26.8821	26.9315	27.029	26.9946
TGME49_205510	nucleolar protein 5, putative	54349	30	64.29	29	2.37292	5.19208e-09	2.50225	3.45799e-09	-0.129339	0.170766	0.308227	0.416848	25.6346	25.4651	25.3981	27.9183	27.8281	27.8701	27.9282	27.9609	28.1155
TGME49_266990	beta-COP	121954	50	51.5	49	2.41744	3.8707e-10	2.45483	3.43986e-10	-0.0373859	0.56505	0.164481	0.205204	25.7235	25.8172	25.7106	28.2015	28.1856	28.1165	28.1877	28.1797	28.2484
TGME49_273370	coatomer gamma 2-subunit protein, putative	112294	49	58.43	46	2.42063	7.42452e-10	2.44343	6.90873e-10	-0.0227931	0.745671	0.141703	0.174605	25.5328	25.3982	25.3265	27.8498	27.8378	27.8319	27.8635	27.8609	27.8634
TGME49_271440	NPL4 family protein	55803	26	65.74	26	2.35154	3.53946e-08	2.51109	2.14665e-08	-0.159551	0.183199	0.137793	0.190997	24.5891	24.4495	24.3375	26.9139	26.8632	26.6536	26.8843	26.8985	27.1266
TGME49_252630	hypothetical protein	15081	6	52.94	6	2.47027	2.50737e-06	2.38944	3.20432e-06	0.0808341	0.699971	0.276721	0.308375	23.5838	23.5167	23.5304	26.1616	25.5804	26.2998	25.6356	25.9946	26.169
TGME49_235700	sedoheptulose-1,7-bisphosphatase	35773	16	59.09	15	2.35344	3.71635e-09	2.49729	2.35849e-09	-0.143857	0.116163	0.225114	0.308921	24.5441	24.5254	24.6775	26.9021	26.9783	26.927	27.1852	26.9496	27.1042
TGME49_286750	MA3 domain-containing protein	58969	22	49.51	21	2.41892	9.00837e-09	2.42896	8.72759e-09	-0.0100404	0.917506	0.131191	0.159837	24.7661	24.4155	24.5402	27.0396	26.9798	26.9591	26.9621	27.0522	26.9943
TGME49_299210	CTP synthase	70998	35	62.27	33	2.41267	5.82842e-09	2.43455	5.43937e-09	-0.0218768	0.810999	0.439096	0.542392	26.6335	26.4731	26.3255	28.8904	28.9044	28.8753	28.8968	28.8447	28.9942
TGME49_314100	tetratricopeptide repeat-containing protein	64293	24	57.07	23	2.35892	7.3445e-08	2.48792	4.90205e-08	-0.128994	0.316755	0.141477	0.190045	24.7863	24.8093	24.4197	27.1198	27.0786	26.8937	27.0811	27.2396	27.1584
TGME49_232230	ribosomal protein RPL30	11662	8	62.96	8	2.49805	3.93208e-09	2.34872	6.30305e-09	0.149323	0.125574	1.11087	1.18442	25.3155	25.4429	25.3813	27.9977	27.768	27.8682	27.7633	27.6113	27.8113
TGME49_223940	GAP45	27334	14	51.84	14	2.35607	3.70049e-07	2.48442	2.48242e-07	-0.128353	0.415243	0.472068	0.631792	25.5449	25.0864	25.062	27.7024	27.6905	27.3686	27.756	27.741	27.6496
TGME49_316540	IMC sub-compartment protein ISP3	18391	11	52.44	11	2.44635	3.80392e-09	2.3924	4.51235e-09	0.0539487	0.54294	0.353239	0.407598	24.4842	24.7231	24.5926	27.0688	26.9416	27.1285	27.0306	26.9341	27.0123
TGME49_222380	importin-beta N-terminal domain-containing protein	129488	48	54.84	47	2.35076	4.15095e-10	2.48303	2.7248e-10	-0.132269	0.0633226	0.133087	0.180039	25.4216	25.4781	25.3422	27.7336	27.7872	27.7734	27.8743	27.8947	27.9219
TGME49_321500	RNA recognition motif-containing protein	50938	33	53.68	31	2.35809	1.59389e-09	2.46414	1.13717e-09	-0.10605	0.185439	0.861203	1.13833	26.7078	26.9342	26.8582	29.1941	29.2332	29.1471	29.3094	29.2954	29.2878
TGME49_316330	superoxide dismutase SOD2	31463	10	37.28	10	2.43301	1.51566e-09	2.38857	1.74593e-09	0.0444374	0.569345	0.167613	0.195852	23.5649	23.5422	23.5221	25.9698	25.9033	26.0551	25.9425	25.8238	26.0286
TGME49_223140	tRNA binding domain-containing protein	50986	19	46.82	19	2.38762	3.45535e-09	2.42026	3.11391e-09	-0.0326405	0.700372	0.162652	0.201646	24.6677	24.5379	24.6083	26.9091	27.1504	26.9173	27.0178	27.0368	27.0202
TGME49_226830	DnaK family protein	103193	48	50.75	47	2.33588	2.77183e-10	2.47093	1.79874e-10	-0.135055	0.0480245	0.368907	0.499965	26.8682	26.9016	26.8642	29.2221	29.2146	29.205	29.2963	29.4075	29.343
TGME49_239490	dehydrogenase E1 component family protein	63915	25	46.23	25	2.3357	2.32768e-06	2.45865	1.59197e-06	-0.122951	0.534531	0.215019	0.290737	25.5645	25.7684	24.9822	27.7936	27.8207	27.708	27.8356	27.7901	28.0653
TGME49_247470	nucleolar protein, putative	59940	28	64.74	28	2.38698	1.26166e-09	2.38677	1.26252e-09	0.000210938	0.997725	0.330135	0.399449	25.7259	25.862	25.722	28.2113	28.1739	28.0857	28.1853	28.0875	28.1974
TGME49_202770	RNA recognition motif-containing protein	55868	22	54.32	20	2.34976	4.72934e-09	2.42242	3.7454e-09	-0.0726687	0.411869	0.427286	0.549941	25.3156	25.1741	25.0816	27.5969	27.4509	27.5728	27.548	27.6015	27.6891
TGME49_207770	PCI domain-containing protein	55463	28	70.84	27	2.40546	3.98468e-10	2.36413	4.55257e-10	0.0413291	0.525287	0.23749	0.277857	24.9449	24.9413	24.8689	27.29	27.3646	27.3169	27.2476	27.2489	27.351
TGME49_244200	2-oxoglutarate dehydrogenase e1 component, mitochondrial precursor, putative	124265	48	63.53	47	2.33852	3.91043e-09	2.4301	2.91336e-09	-0.0915822	0.293932	0.222201	0.290691	26.1544	26.0691	25.9098	28.3732	28.3353	28.4404	28.3981	28.5022	28.5234
TGME49_288830	NADH dehydrogenase (NDH2-II)	72108	32	60.73	31	2.3658	5.23057e-09	2.38163	4.97026e-09	-0.015829	0.857841	0.128879	0.158493	24.9053	24.913	24.8787	27.2576	27.3498	27.1871	27.1214	27.3329	27.3876
TGME49_208590	vacuolar ATP synthase subunit 54kD, putative	53312	29	68.42	28	2.35754	7.1528e-10	2.38046	6.64037e-10	-0.0229209	0.736542	0.180227	0.222395	24.9869	25.095	24.9819	27.4062	27.4205	27.3096	27.4178	27.3548	27.4326
TGME49_220100	phosphoribosylpyrophosphate synthetase	61019	24	52.06	23	2.32809	1.84437e-09	2.40921	1.41814e-09	-0.0811184	0.302386	0.262381	0.340735	25.7258	25.5841	25.7385	28.022	28.0743	27.9364	28.0819	28.039	28.1551
TGME49_319850	splicing factor U2AF family SnRNP auxilary factor large subunit, RRM domain-containing protein	51681	19	54.75	18	2.3325	9.00788e-10	2.40467	7.12802e-10	-0.0721704	0.313846	0.200136	0.257648	24.5111	24.4731	24.54	26.8527	26.9089	26.7601	26.8573	26.9039	26.977
TGME49_285510	hypothetical protein	18400	7	68.67	6	2.3356	1.01516e-07	2.3901	8.52369e-08	-0.0544947	0.673643	0.31809	0.396509	24.124	24.0447	24.0709	26.7019	26.3691	26.1754	26.5169	26.4529	26.4401
TGME49_298970	LSM3, U6 small nuclear RNA associated isoform 2 family protein	10752	6	72.92	5	2.34283	1.20014e-07	2.37988	1.06572e-07	-0.0370514	0.779349	0.140327	0.1743	21.3018	21.7136	21.7381	24.0398	23.7783	23.9639	23.9823	23.9769	23.9338
TGME49_284540	ATP synthase F1, delta subunit protein	27635	13	44.84	13	2.37109	2.41184e-08	2.34748	2.60298e-08	0.0236126	0.827316	0.247491	0.295098	24.8649	24.586	24.649	27.0913	27.0061	27.1157	26.8902	27.0583	27.1938
TGME49_286120	prolyl endopeptidase	93071	33	47.15	33	2.38815	1.45585e-08	2.32232	1.802e-08	0.065831	0.523953	0.21464	0.244286	25.85	25.631	25.8766	28.2947	28.0057	28.2217	28.104	28.1055	28.1152
TGME49_209500	hypothetical protein	328204	88	41.01	84	6.25247	9.54246e-08	5.22829	3.68224e-07	1.02418	0.0153716	0.138665	0.0800198	22.4494	23.592	22.1333	28.9713	28.9683	28.9925	28.0541	28.0478	27.7576
TGME49_239260	histone H4	11439	7	51.46	6	3.36244	2.77463e-07	1.54151	8.11575e-05	1.82093	2.52743e-05	1.46898		24.2206	24.2386	24.5245	27.9453	27.9329	27.1929	25.9995	25.8068	25.802
TGME49_261250	histone H2A1	19546	6	41.67	5	2.9531	2.28086e-09	1.93694	5.71275e-08	1.01616	7.06362e-06	1.46334		25.3079	25.5165	25.4097	28.357	28.2418	28.4946	27.4667	27.2786	27.2996
TGME49_249530	exportin 1, putative	129092	62	55.91	59	2.92718	1.07492e-05	2.1607	9.1704e-05	0.766474	0.0314329	0.38002		26.4218	26.4379	26.3041	29.6217	29.7923	28.5314	28.5283	28.6325	28.4851
TGME49_251870	histone H2Bb	12575	8	39.13	8	2.67026	3.7262e-09	1.55226	2.31317e-07	1.118	2.68127e-06	0.826074		24.8129	24.6977	24.7202	27.5893	27.3376	27.3146	26.3203	26.2038	26.3634
TGME49_235450	ubiquitin-conjugating enzyme subfamily protein	25924	9	48.48	8	2.61825	1.33081e-05	2.25223	3.88845e-05	0.36602	0.212326	0.105035		21.8581	22.8774	22.8896	25.1814	25.0348	25.2636	24.9623	24.5717	24.8477
TGME49_233010	cell-cycle-assocaited protein kinase ERK7, putative	73113	31	51.47	28	2.53043	1.74596e-10	2.02809	9.56957e-10	0.502344	3.31787e-05	0.258563		25.4255	25.4956	25.4366	28.0013	27.9764	27.9713	27.5349	27.4759	27.4311
TGME49_221510	hypothetical protein	17914	7	58.49	7	2.51794	2.02566e-07	2.21808	5.25761e-07	0.299861	0.0771	0.208383		23.7011	23.1581	23.3565	25.9744	25.7328	26.0624	25.589	25.5753	25.7057
TGME49_320140	ubiquinol-cytochrome c reductase hinge protein, putative	10493	5	68.54	5	2.49167	2.30609e-08	2.31784	3.99974e-08	0.173829	0.151792	0.262904		22.4476	22.7551	22.6807	25.2673	25.1141	24.9769	25.0103	24.9737	24.8528
TGME49_261440	ARM repeats containing protein	30510	13	54.38	13	2.46796	0.00585135	2.29895	0.00842927	0.169011	0.803163	0.350566		26.2371	24.1076	23.5331	26.3284	27.4432	27.5101	26.9486	26.8992	26.9269
TGME49_290040	macrophage migration inhibitory factor, putative	12254	14	87.93	14	2.45679	1.63637e-06	2.15321	4.32933e-06	0.303571	0.149569	1.45549		25.8608	25.9585	26.0404	27.9255	28.5907	28.7139	28.1289	28.0277	28.1627
TGME49_222170	dense-granule antigen DG32	33651	13	36.33	13	2.43923	3.41135e-08	2.10313	1.05157e-07	0.336098	0.0182205	0.215407		24.5604	24.1504	24.3189	26.6723	26.8368	26.8383	26.4796	26.3554	26.5041
TGME49_312480	uracil phosphoribosyltransferase FUR1, putative	27646	13	58.61	13	2.43821	1.45114e-07	2.19059	3.25466e-07	0.247625	0.108074	0.174878		24.1341	23.6958	24.0334	26.5189	26.1786	26.4804	26.1931	26.0675	26.1745
TGME49_311890	hypothetical protein	44137	17	53.05	17	2.43583	1.60498e-09	2.246	2.9902e-09	0.189838	0.0369813	0.121718		23.6571	23.8869	23.8384	26.2308	26.2707	26.1884	26.0164	26.0764	26.0276
TGME49_295040	HEAT repeat-containing protein	104595	33	43.77	31	2.4296	9.03411e-10	2.23537	1.71259e-09	0.194234	0.0246666	0.111742		24.6127	24.7059	24.5269	27.071	27.0914	26.972	26.8654	26.8233	26.863
TGME49_211250	hypothetical protein	28568	10	57.45	10	2.38716	6.81133e-09	2.32186	8.42088e-09	0.0653036	0.486048	0.182304		23.2208	23.2483	23.2342	25.6142	25.5402	25.7105	25.6125	25.3842	25.6722
TGME49_289830	eukaryotic initiation factor-3, delta subunit, putative	37767	27	78.81	27	2.38261	4.34776e-10	2.15514	9.39942e-10	0.227471	0.00685357	0.54627		26.0044	25.9404	25.9418	28.4018	28.3419	28.2907	28.1298	28.063	28.1592
TGME49_209910	histone H2Bv	13732	10	37.4	10	2.37799	9.94596e-09	1.8931	5.65418e-08	0.484886	0.000931164	0.384648		23.9712	24.0219	23.9866	26.4687	26.1724	26.4726	25.8351	25.9639	25.8599
TGME49_312600	heat shock protein HSP21	21279	12	82.05	12	2.36929	1.22985e-07	2.25248	1.80233e-07	0.116808	0.39454	0.477542		24.7371	24.7752	24.4421	27.0302	26.9748	27.0573	26.6599	26.9815	27.0704
TGME49_272400	casein kinase ii regulatory subunit protein	39721	12	46.54	12	2.35698	1.33706e-07	2.30663	1.57421e-07	0.0503568	0.709626	0.161013		24.1304	23.8981	24.2561	26.4321	26.3912	26.5322	26.3141	26.2482	26.6422
TGME49_262040	SAC3/GANP family protein	29694	19	71.38	19	2.34859	2.6466e-10	2.21344	4.17474e-10	0.135154	0.047797	0.582553		25.3523	25.3489	25.3125	27.7385	27.63	27.691	27.5593	27.5377	27.5569
TGME49_315270	hypothetical protein	84600	32	61.03	32	2.34406	2.32706e-10	2.0353	6.89311e-10	0.308769	0.000671094	0.126525		25.0182	25.0451	25.0128	27.4094	27.3766	27.3223	27.0878	27.0569	27.0372
TGME49_222860	eukaryotic translation initiation factor, putative	88392	40	45.5	38	2.34319	2.95681e-07	2.22705	4.33308e-07	0.116143	0.443829	0.446794		26.5562	26.5318	26.527	28.6276	28.997	29.0201	28.9423	28.4975	28.8564
TGME49_253730	importin-beta N-terminal domain-containing protein	115146	37	49.29	35	2.34036	1.71687e-07	1.98387	5.95172e-07	0.356496	0.0294726	0.109369		25.2879	24.911	24.7987	27.3578	27.3547	27.3062	27.1522	26.9085	26.8885
TGME49_200250	microneme protein MIC17A	38754	18	54.42	18	2.34009	1.11304e-08	1.74505	1.03805e-07	0.595043	0.000248912	0.284423		24.9917	25.1557	25.2633	27.4519	27.5335	27.4455	27.0011	26.7668	26.8779
TGME49_230520	cyclophilin 1, putative	26224	13	42.62	13	2.33985	1.2742e-08	2.18995	2.11183e-08	0.149903	0.154469	0.441866		25.4962	25.6651	25.3338	27.9256	27.8001	27.7888	27.6991	27.6248	27.741
TGME49_276930	hypothetical protein	21468	8	46.43	7	2.33693	1.05848e-05	2.19101	1.6837e-05	0.145916	0.548849	0.106008		23.0335	22.6766	23.0685	25.805	24.8581	25.1263	25.1321	24.9959	25.2237
TGME49_255420	hypothetical protein	30213	15	69.42	15	2.3315	6.26968e-09	2.28499	7.31445e-09	0.0465039	0.604945	0.316753		24.8836	24.962	24.7586	27.2054	27.1215	27.2719	27.1018	27.0821	27.2754
TGME49_261710	ankyrin repeat-containing protein	23448	8	38.84	7	2.32328	1.87531e-09	2.21378	2.71553e-09	0.109502	0.175497	0.176132		23.7173	23.5566	23.6567	26.0485	25.952	25.9	25.854	25.917	25.8009
TGME49_217880	RNA-binding protein Nova-1, putative	41468	11	39.56	10	4.35906	1.00317e-08	6.03318	8.31088e-10	-1.67412	1.29425e-05	0.0346563	0.133517	19.8916	19.8215	19.2923	23.9772	23.8395	24.2659	25.7018	25.6945	25.7088
TGME49_308970	hypothetical protein	38239	12	52.63	12	3.94958	1.19603e-05	5.1391	1.7403e-06	-1.18951	0.0185148	0.0736331	0.209287	21.5119	21.624	19.9222	24.8993	25.0166	24.9911	26.1205	26.1451	26.2099
TGME49_247240	ubiquitin carboxyl-terminal hydrolase, family 1 protein	45342	13	44.47	13	3.31213	2.19986e-06	5.07848	8.91931e-08	-1.76634	0.000190989	0.0410619	0.178721	21.0952	21.5969	20.5126	24.0396	24.6042	24.4973	26.0949	26.0809	26.2644
TGME49_201840	aspartyl protease ASP1	66901	15	34.73	14	3.73489	3.81107e-07	4.90039	4.88871e-08	-1.1655	0.00130238	0.0432114	0.120233	21.8827	20.8419	21.2845	25.2318	24.8616	25.1205	26.1966	26.2341	26.2796
TGME49_321530	cathepsin CPL	47551	10	33.89	9	3.89259	6.94312e-08	4.07395	4.91307e-08	-0.181362	0.386011	0.081939	0.115405	20.9504	21.4462	21.2524	25.1726	25.0336	25.1204	25.2117	24.9578	25.7013
TGME49_201520	protein phosphatase 2C domain-containing protein	42094	10	31.1	10	3.39639	2.93385e-08	4.00855	8.28296e-09	-0.612162	0.00435672	0.0655957	0.125961	21.8518	22.102	21.6101	25.2195	25.2684	25.2651	26.0113	25.58	25.9982
TGME49_224110	adhesion regulating molecule region protein, putative	43126	12	49.75	11	3.31215	2.66348e-05	4.00084	6.84174e-06	-0.688688	0.105142	0.0511865	0.103348	21.7536	22.2143	20.4886	24.7748	24.7872	24.831	25.5184	25.4823	25.4583
TGME49_270370	clathrin assembly protein AP19, putative	19679	9	39.66	9	3.1447	1.72891e-08	3.57841	6.44235e-09	-0.433713	0.0120102	0.0717883	0.118776	20.4158	20.2239	20.1062	23.6538	23.2491	23.2771	23.7126	23.8477	23.9208
TGME49_305070	hypothetical protein	16642	6	66.01	6	2.68746	1.83877e-08	3.55943	2.14237e-09	-0.871962	7.46514e-05	0.0461992	0.10905	20.0731	20.0263	20.3403	22.9376	22.6447	22.9197	23.7829	23.6815	23.6535
TGME49_213067	hypothetical protein	50138	16	48.89	16	2.81631	1.15522e-08	3.47268	2.32397e-09	-0.656379	0.000453661	0.066834	0.134072	22.6909	22.5312	22.8872	25.5393	25.3938	25.6251	26.1695	26.0662	26.2916
TGME49_254390	CRAL/TRIO domain-containing protein	76263	26	61.4	25	2.73591	1.65915e-09	3.40809	3.0685e-10	-0.672186	5.8061e-05	0.0876721	0.178159	23.7852	23.8153	23.5671	26.5428	26.4344	26.398	27.0751	27.1531	27.1635
TGME49_214260	alpha-glucan water dikinase 1, putative	191685	66	54.93	65	2.88826	2.8681e-07	3.36271	9.08947e-08	-0.474454	0.0285911	0.0865727	0.150334	24.4235	25.2033	24.9033	27.6461	27.8119	27.7369	28.1422	28.2626	28.2134
TGME49_267500	hypothetical protein	25697	6	42.17	6	3.12275	1.77975e-05	3.35054	1.07244e-05	-0.227788	0.515605	0.0790074	0.112545	20.9033	22.295	21.0984	24.696	24.6358	24.3332	24.949	24.7754	24.6238
TGME49_310370	hypothetical protein	63809	5	11.76	5	3.22681	6.85468e-06	3.17857	7.64866e-06	0.0482421	0.877484	0.0887587	0.102272	21.6237	21.316	20.2872	24.4115	24.1771	24.3188	24.3696	24.2359	24.1571
TGME49_240060	hypothetical protein	88533	28	52.79	25	2.3745	8.95189e-07	3.13426	1.10935e-07	-0.759762	0.00220497	0.095986	0.213921	24.09	24.6995	24.7957	26.9608	26.8768	26.8711	27.6691	27.6916	27.6273
TGME49_223020	coproporphyrinogen III oxidase	41677	12	43.96	12	2.65365	1.07525e-08	3.13414	3.00892e-09	-0.480483	0.00202142	0.082997	0.146749	22.6386	23.0056	22.8985	25.4159	25.5311	25.5566	25.933	25.9306	26.0814
TGME49_224460	aminopeptidase n, putative	108718	42	50.21	41	2.28553	7.49553e-10	3.05087	8.12716e-11	-0.765339	2.98097e-06		0.208626	25.0455	24.9634	25.032	27.3102	27.3098	27.2775	27.9758	28.1044	28.1134
TGME49_217540	RNA recognition motif-containing protein	38104	12	41.6	12	2.6216	4.18372e-06	3.02717	1.4465e-06	-0.405564	0.117067	0.0696953	0.116104	22.2606	23.3055	22.9273	25.5166	25.5008	25.3408	25.8623	25.8212	25.8914
TGME49_211670	S1 RNA binding domain-containing protein	42217	9	35.71	9	2.78969	1.0182e-09	3.01138	5.65873e-10	-0.221695	0.0269895	0.0966004	0.138475	23.0028	23.2456	23.049	25.8535	25.9615	25.8516	26.056	26.1406	26.135
TGME49_219720	Ras-related protein Rab-5C, putative	25801	8	38.68	6	2.63845	1.8234e-08	2.99619	6.90291e-09	-0.35774	0.013459	0.0725029	0.115677	22.3173	21.9907	22.2328	24.8439	24.6401	24.9722	25.1602	25.2052	25.164
TGME49_257750	homocysteine s-methyltransferase domain-containing protein	46593	15	47.7	14	2.79706	7.24968e-08	2.96326	4.67668e-08	-0.166196	0.278719	0.0900142	0.123353	23.2882	22.9788	22.8613	25.8076	25.665	26.0469	25.8861	25.9909	26.1411
TGME49_247220	nudix -type motif 9 isoform a family protein	60639	19	46.15	19	2.45002	1.87307e-08	2.92478	4.83796e-09	-0.474752	0.00207956	0.0726499	0.129632	23.7606	23.591	23.4437	26.1389	25.9986	26.0079	26.4883	26.4159	26.6655
TGME49_289330	ubiquitin carboxyl-terminal hydrolase family 2 protein	248338	70	42.97	67	2.54342	7.57384e-09	2.87109	2.99491e-09	-0.327667	0.00989822	0.0648117	0.102673	25.0827	25.2697	25.3058	27.7387	27.7801	27.7697	27.9878	28.0169	28.2667
TGME49_227840	Memo family protein	33337	14	70.2	14	2.78976	4.61271e-09	2.85675	3.84613e-09	-0.0669969	0.518911	0.0854566	0.108786	22.5283	22.2178	22.2707	25.1918	25.0745	25.1197	25.1233	25.1522	25.3115
TGME49_313290	MORN repeat-containing protein	46012	13	43.59	13	2.61431	4.61862e-07	2.85396	2.38786e-07	-0.239659	0.198521	0.0779327	0.114275	23.1322	23.3944	22.66	25.756	25.6464	25.6272	25.8751	25.8473	26.0262
TGME49_265520	hypothetical protein	56677	19	51.37	18	2.6451	1.6747e-09	2.80432	1.06929e-09	-0.159223	0.0905827	0.0865698	0.118483	23.1687	23.213	23.289	25.8409	25.7713	25.9937	25.9308	26.0732	26.0797
TGME49_203290	hypothetical protein	35957	9	24.55	9	2.09036	5.08221e-08	2.79605	5.52493e-09	-0.705686	0.000141795		0.137709	23.0836	22.9123	22.7627	25.0237	25.0894	24.9165	25.6278	25.6874	25.8315
TGME49_248400	glyoxalase I, putative	38472	11	47.92	11	2.56323	4.40387e-05	2.75764	2.62901e-05	-0.194409	0.551007	0.0717015	0.101191	23.5329	22.8702	22.1092	25.5983	25.3338	25.2699	25.4797	25.6452	25.6603
TGME49_312270	rhoptry protein ROP13	44802	17	52.5	16	2.31015	8.01218e-10	2.75193	2.08682e-10	-0.441785	0.000168573		0.317928	24.4349	24.3817	24.3762	26.721	26.6799	26.7223	27.1527	27.0612	27.2347
TGME49_311470	rhoptry neck protein RON5	187410	77	52.94	77	2.1886	1.89743e-09	2.72745	3.49903e-10	-0.538858	6.4606e-05		0.385965	27.044	27.0548	26.9129	29.2376	29.1442	29.1956	29.6719	29.7274	29.7948
TGME49_240090	rhoptry kinase family protein ROP34, putative	61668	20	47.38	19	2.33839	1.61224e-07	2.70276	5.38101e-08	-0.36437	0.0259388	0.0677799	0.110833	23.5154	23.553	23.9466	25.9803	26.167	25.8829	26.4766	26.3019	26.3449
TGME49_229010	rhoptry neck protein RON4	107176	45	61.08	42	2.25564	9.09048e-09	2.69873	2.30258e-09	-0.443087	0.00108943		0.368372	26.0054	25.786	25.9941	28.2531	28.2304	28.069	28.5606	28.6749	28.6462
TGME49_310010	rhoptry neck protein RON1	127433	36	39.29	35	2.35673	3.58255e-10	2.69509	1.27624e-10	-0.338365	0.000554859	0.0752114	0.120547	24.8276	24.7202	24.8044	27.1572	27.1419	27.1234	27.4511	27.4581	27.5283
TGME49_291890	microneme protein MIC1	48629	25	69.96	24	2.12392	8.04035e-09	2.69448	1.29864e-09	-0.570559	0.000129541		1.49835	27.0294	26.7945	26.8718	29.0822	29.0538	28.9315	29.5559	29.5833	29.64
TGME49_243910	Cof family hydrolase subfamily protein	40719	18	49.73	18	2.25672	4.76044e-08	2.67376	1.30764e-08	-0.417043	0.00536199		0.287287	24.4005	24.6158	24.2192	26.7168	26.7001	26.5887	27.0586	27.008	27.1902
TGME49_234420	ATPase, AAA family protein	66807	23	48.64	22	2.57407	1.85256e-07	2.67374	1.39027e-07	-0.0996744	0.521928	0.0852903	0.112244	23.6323	23.9841	24.2233	26.5763	26.4958	26.4898	26.499	26.5779	26.7839
TGME49_247440	hypothetical protein	40181	14	46.83	12	2.26517	2.23578e-09	2.64932	6.71729e-10	-0.38415	0.000871668		0.363604	24.2462	24.149	24.2885	26.4528	26.4624	26.564	26.9709	26.8294	26.8312
TGME49_226500	hypothetical protein	11037	5	39.13	5	2.2403	7.96284e-08	2.64365	2.26116e-08	-0.403345	0.00870413		0.189218	21.9823	21.8342	22.1022	24.192	24.0226	24.4251	24.6545	24.6422	24.553
TGME49_247760	AMP-binding enzyme domain-containing protein	86987	35	52.84	34	2.28024	1.77606e-08	2.64084	5.78397e-09	-0.3606	0.00616041		0.217359	25.2815	24.9941	25.1619	27.5151	27.4615	27.3015	27.7024	27.822	27.8355
TGME49_274060	2-oxoglutarate/malate translocase OMT	35042	28	71.52	28	2.27011	2.96496e-08	2.62161	9.88588e-09	-0.351497	0.00965362		0.556807	25.2655	25.433	25.5822	27.6871	27.6651	27.7387	27.9092	28.1867	28.0496
TGME49_269690	hypothetical protein	94304	34	45.32	34	2.12876	0.000460992	2.6194	0.000116623	-0.490641	0.219194		0.223919	24.8405	26.3727	24.8899	27.4841	27.5188	27.4865	27.9085	27.9933	28.0595
TGME49_206510	toxolysin TLN4	246741	45	29.36	45	2.22737	1.83592e-09	2.61709	5.32284e-10	-0.38972	0.000610252		0.129896	25.6838	25.5585	25.6028	27.9025	27.8542	27.7705	28.206	28.1823	28.308
TGME49_290300	hypothetical protein	38287	6	21.64	6	2.47017	4.53705e-07	2.61313	2.97246e-07	-0.142965	0.4003	0.0756261	0.102978	22.7454	22.0834	22.5395	24.7821	24.9647	25.0321	25.0803	25.0161	25.1114
TGME49_229930	p25-alpha family protein	17340	8	63.8	8	2.3074	1.00645e-09	2.60834	3.92368e-10	-0.300944	0.00225585		0.468139	24.0935	24.0293	24.0516	26.2605	26.4035	26.4326	26.6291	26.6805	26.6898
TGME49_226380	hypothetical protein	42612	20	52.38	18	2.1351	5.24686e-08	2.6011	1.1657e-08	-0.466	0.00228591		0.239809	24.303	24.3268	24.6214	26.6141	26.5954	26.4468	27.001	26.9406	27.1128
TGME49_290700	hypothetical protein	34732	9	39.68	9	2.2898	2.12768e-08	2.59817	8.10824e-09	-0.30837	0.0152611		0.277068	23.8191	23.8091	23.7578	25.9529	26.2891	26.0134	26.3086	26.3806	26.4913
TGME49_291950	RNA recognition motif-containing protein	73853	23	58.21	21	2.33536	4.85038e-09	2.59791	2.14394e-09	-0.262556	0.0143728	0.087825	0.132867	23.9468	24.1488	23.9452	26.3176	26.3861	26.3432	26.5949	26.5211	26.7185
TGME49_275860	hypothetical protein	43160	17	49.09	17	2.09299	9.16229e-09	2.59585	1.76117e-09	-0.50287	0.000305762		0.165063	23.9964	23.9354	23.7428	25.959	25.9456	26.0489	26.4676	26.4548	26.5398
TGME49_215280	succinate dehydrogenase [ubiquinone] iron-sulfur protein	38610	12	36.26	12	2.29653	4.40421e-09	2.58992	1.75248e-09	-0.293386	0.0072328		0.150041	23.8753	23.7307	23.8458	26.2189	26.1359	25.9866	26.4582	26.4115	26.3518
TGME49_248810	nuclear factor NF7	54283	31	72.43	30	2.27568	6.79172e-09	2.58928	2.52689e-09	-0.313597	0.00655231		0.624813	26.085	26.0943	25.9142	28.2607	28.4241	28.2358	28.5809	28.5737	28.7067
TGME49_208530	nicotinate phosphoribosyltransferase	65580	22	51.95	21	2.27258	3.01921e-08	2.56683	1.19284e-08	-0.294254	0.0223062		0.17485	24.5017	24.192	24.2639	26.5183	26.6929	26.5642	26.7613	26.9582	26.9386
TGME49_251540	dense granule protein GRA9	35338	19	67.3	19	2.1528	7.50941e-08	2.56256	1.99511e-08	-0.409759	0.00629614		0.396003	25.1156	25.0094	24.7068	27.1724	27.1119	27.0059	27.4831	27.4693	27.5671
TGME49_245470	mitotic checkpoint protein, BUB3 family protein	36575	17	63.55	17	2.3005	3.13501e-08	2.55913	1.39137e-08	-0.258631	0.0402617		0.420072	24.6506	24.8035	24.6829	26.9908	26.9393	27.1083	27.4518	27.0813	27.2812
TGME49_244250	hypothetical protein	62902	11	27.27	11	2.12638	6.85115e-09	2.55762	1.66469e-09	-0.431236	0.000711081		0.214011	24.2419	24.0957	24.2358	26.4142	26.2753	26.263	26.6737	26.8409	26.7316
TGME49_229000	kelch repeat-containing protein	68113	21	42.58	20	2.30986	4.43479e-08	2.54747	2.10418e-08	-0.237606	0.0648054		0.16166	24.5018	24.6731	24.6945	27.0184	26.7719	27.0087	26.9988	27.2089	27.3041
TGME49_233480	SAG-related sequence SRS29C	39119	17	69.09	16	2.01298	2.15235e-08	2.5468	3.56478e-09	-0.533816	0.000333278		3.10658	27.293	27.482	27.5467	29.4453	29.4893	29.4259	29.8896	29.9798	30.0927
TGME49_239740	dense granule protein GRA14	44711	30	69.36	29	2.20297	8.42937e-09	2.54152	2.82154e-09	-0.338554	0.00426244		1.37272	26.4021	26.6182	26.5702	28.7141	28.6993	28.786	29.1208	28.9514	29.1428
TGME49_209100	PUB domain-containing protein	68150	19	51.19	18	1.98229	5.65114e-08	2.53807	8.58937e-09	-0.555781	0.000527573		0.10962	23.4967	23.8511	23.6788	25.6842	25.6137	25.6754	26.1529	26.1789	26.3089
TGME49_297470	myosin light chain 2, putative	40556	26	69.75	24	2.30938	3.47956e-08	2.53108	1.73043e-08	-0.221695	0.0731199		0.382333	25.0035	24.9361	24.6313	27.229	27.1581	27.1119	27.3949	27.2962	27.4731
TGME49_244690	hypothetical protein	65004	22	54.74	22	2.19964	4.18992e-08	2.53093	1.43852e-08	-0.331287	0.0137236		0.161569	24.7317	24.7339	24.4961	26.8687	27.0084	26.6836	27.2277	27.1938	27.1331
TGME49_233350	nuclear transport factor 2, putative	13833	7	63.2	7	2.31537	1.5928e-06	2.52975	8.23839e-07	-0.214383	0.264385		0.655127	23.664	23.229	24.0245	25.9427	25.8666	26.0544	26.14	26.1896	26.1772
TGME49_262920	trypsin domain-containing protein	104525	27	45.06	26	2.1687	1.83017e-08	2.52785	5.67475e-09	-0.359151	0.00492651		0.142674	24.7416	24.7069	24.5757	26.8662	26.6911	26.973	27.2319	27.2602	27.1156
TGME49_223390	activating signal cointegrator 1 complex subunit 3 family 1 ASCC3L1, putative	248403	74	45.45	74	2.49418	1.45316e-08	2.52434	1.32573e-08	-0.0301617	0.777347	0.0863037	0.106769	25.5663	25.6047	25.8297	28.2309	28.1714	28.0808	28.2573	28.2872	28.0292
TGME49_221470	hypothetical protein	61517	47	86.41	45	2.30009	3.57232e-08	2.51553	1.8058e-08	-0.215436	0.0798399		0.797806	26.6201	26.947	26.6559	29.1415	29.0049	28.9769	29.1723	29.2254	29.3718
TGME49_226860	SAG-related sequence SRS67	23136	11	55.71	11	2.0504	1.41821e-06	2.51193	3.10606e-07	-0.461529	0.0185424		0.235005	23.4612	23.4982	24.0247	25.8727	25.6909	25.5717	26.2047	26.1245	26.1906
TGME49_242660	vacuolar sorting protein 35, putative	95636	30	54.23	27	2.33137	7.86915e-09	2.50827	4.49641e-09	-0.176901	0.0829061	0.0897801	0.12626	24.4201	24.7036	24.5178	26.8767	26.8772	26.8817	26.9454	27.0927	27.1282
TGME49_301440	calcium-dependent protein kinase CDPK1	65421	42	61.68	39	2.25274	3.48072e-08	2.50375	1.55585e-08	-0.251016	0.043818		1.04354	27.2441	27.3296	26.9805	29.4251	29.5144	29.3729	29.663	29.6078	29.7946
TGME49_223930	RNA recognition motif-containing protein	40672	13	31.94	13	2.25241	1.01001e-08	2.50286	4.50859e-09	-0.250455	0.0231551		0.229468	23.6351	23.5616	23.6972	25.8188	25.9437	25.8887	25.9914	26.1271	26.2841
TGME49_222952	phosphohistidine phosphatase	42100	10	42.75	10	2.06473	2.89275e-09	2.49481	6.7713e-10	-0.430082	0.000290413		0.173954	24.1133	23.9989	23.9759	26.0991	26.168	26.0153	26.4931	26.5468	26.5327
TGME49_216650	S15 sporozoite-expressed protein	48988	22	54.59	20	2.23243	6.37007e-09	2.48992	2.76112e-09	-0.257486	0.0150569		0.622008	25.7625	25.8521	25.8019	28.0355	28.1573	27.9209	28.2406	28.2463	28.3993
TGME49_318700	eukaryotic initiation factor-6, putative	28573	8	61.74	6	1.87035	0.000175324	2.48917	2.42174e-05	-0.618821	0.0580164		0.209336	22.8399	23.4745	22.4032	25.1873	24.6941	24.4472	25.3873	25.427	25.3707
TGME49_243730	rhoptry protein ROP9	37668	31	71.67	30	2.18362	2.79437e-08	2.4845	1.04362e-08	-0.300886	0.0161868		1.68227	27.4368	27.4145	27.0988	29.5535	29.4408	29.5068	29.821	29.758	29.8247
TGME49_237250	hypothetical protein	28587	10	47.49	10	2.14343	5.1684e-08	2.48153	1.69414e-08	-0.338102	0.0125684		0.397837	24.2509	24.447	24.3323	26.6141	26.5194	26.327	26.8098	26.7042	26.9608
TGME49_266970	hypothetical protein	35139	17	63.4	17	2.23582	1.60111e-09	2.47291	7.38511e-10	-0.23709	0.00950656		0.242157	24.402	24.3057	24.3001	26.5302	26.5375	26.6475	26.8034	26.7441	26.879
TGME49_205580	nuclear factor NF4	51221	15	38.43	15	2.16182	6.93971e-08	2.47031	2.51624e-08	-0.308498	0.0235055		0.130579	23.9817	24.1632	23.7498	26.1221	26.0647	26.1934	26.4012	26.3744	26.5302
TGME49_205320	hypothetical protein	70850	22	56.95	20	2.32165	6.79132e-09	2.45378	4.44599e-09	-0.132129	0.167723		0.104357	24.1328	24.2087	24.397	26.6427	26.5937	26.467	26.7178	26.7239	26.6581
TGME49_305860	calcium-dependent protein kinase CDPK3	60430	27	55.49	24	2.22778	1.97407e-09	2.44478	9.67252e-10	-0.217008	0.0162051		0.263381	25.4969	25.3016	25.36	27.644	27.6194	27.5786	27.8043	27.8014	27.8873
TGME49_229030	hypothetical protein	25424	12	65.79	12	2.22534	4.25668e-08	2.44367	2.0871e-08	-0.218328	0.0742247		0.36609	24.2722	24.0568	24.1347	26.4435	26.3051	26.3912	26.396	26.6566	26.7421
TGME49_226730	aconitate hydratase ACN/IRP	114885	57	57.82	55	2.32057	9.1121e-10	2.44329	6.13324e-10	-0.122721	0.104609		0.517322	26.9728	27.0671	26.9109	29.3377	29.3156	29.2593	29.3786	29.4255	29.4767
TGME49_260440	nuclear factor NF3	33970	18	38.59	18	2.08695	7.41799e-09	2.43822	2.25354e-09	-0.351265	0.00232961		1.01678	25.8743	25.9923	26.014	28.0573	28.1248	27.9593	28.3176	28.3837	28.4939
TGME49_203310	dense granule protein GRA7	25919	21	72.88	20	1.83466	8.78182e-09	2.43726	9.96191e-10	-0.602596	3.48713e-05		9.21374	28.2942	28.4722	28.4522	30.2485	30.1952	30.2789	30.8785	30.7892	30.8626
TGME49_306960	phenylalanine--tRNA ligase, beta subunit protein	74585	28	55.7	28	2.15984	5.91327e-09	2.42433	2.44071e-09	-0.264495	0.0108269		0.214219	25.24	25.2451	25.1697	27.3498	27.5037	27.2809	27.565	27.6424	27.7205
TGME49_225150	hypothetical protein	76724	17	36.9	17	2.21109	8.17286e-09	2.42421	4.04141e-09	-0.213122	0.0369792		0.110605	24.0847	24.1705	23.9928	26.2675	26.4132	26.2006	26.4245	26.5142	26.582
TGME49_278530	multiprotein bridging factor type 1 family transcriptional co-activator, putative	16077	8	40.28	8	2.29489	2.74784e-08	2.42253	1.81882e-08	-0.127642	0.251671		0.258843	23.6651	23.6008	23.7644	26.1094	25.8419	25.9636	26.1812	25.9313	26.1854
TGME49_231190	arsenite-activated ATPase family protein	44049	14	53.65	13	2.11456	1.50142e-08	2.4223	5.31406e-09	-0.307746	0.00842576		0.125493	23.3098	23.5264	23.2959	25.4959	25.5643	25.4156	25.7926	25.7214	25.885
TGME49_293180	NADP-specific glutamate dehydrogenase	63799	34	59.52	34	2.28646	2.1404e-09	2.42006	1.38448e-09	-0.133599	0.108005		0.963851	27.249	27.3633	27.2352	29.5526	29.5593	29.595	29.6693	29.622	29.8163
TGME49_246580	hypothetical protein	42821	19	62.66	19	2.10377	3.18246e-08	2.4192	1.09645e-08	-0.315425	0.0118125		0.314128	25.0067	24.7702	24.9263	27.0603	27.0273	26.9269	27.2791	27.2083	27.4734
TGME49_248460	ubiquitin, putative	24405	11	49.07	11	2.06423	6.40686e-08	2.41831	1.92052e-08	-0.354077	0.0096036		0.365468	24.1616	24.2196	24.5238	26.3057	26.3973	26.3947	26.6488	26.7085	26.8025
TGME49_315620	vacuolar ATP synthase subunit C, putative	46075	17	59.65	17	2.37578	7.18123e-09	2.41583	6.31908e-09	-0.0400536	0.666638	0.0941656	0.117557	23.8673	24.0309	23.7474	26.2529	26.3603	26.1598	26.3218	26.2901	26.2812
TGME49_318580	glucosephosphate-mutase GPM2	65882	21	48.91	20	2.20084	2.60581e-08	2.41561	1.2808e-08	-0.214765	0.061205		0.166316	24.6185	24.5255	24.3922	26.6359	26.7554	26.7474	26.7723	26.9371	27.0737
TGME49_232660	Hsp70 interacting protein HIP	45143	18	31.76	17	2.16486	7.56727e-08	2.41521	3.29425e-08	-0.250356	0.0553151		0.459092	25.7024	25.6863	25.3685	27.7727	27.8742	27.6048	27.9719	27.9802	28.0507
TGME49_314070	hypothetical protein	22812	8	61.95	8	2.45873	6.01865e-08	2.41446	6.90892e-08	0.0442761	0.727162	0.0930449	0.107187	22.6677	22.5997	22.3668	25.1969	24.7763	25.0372	24.9979	24.9327	24.947
TGME49_313140	isocitrate dehydrogenase	68296	32	48.95	32	2.26886	3.63794e-09	2.41257	2.27206e-09	-0.143714	0.104618		0.539568	26.5928	26.689	26.5161	28.9204	28.9238	28.7603	29.0115	28.9522	29.072
TGME49_237150	minor histocompatibility antigen h13, putative	46261	10	24.22	10	2.18486	1.98809e-08	2.41118	9.3671e-09	-0.226323	0.0437289		0.502184	24.8438	24.7531	24.7204	26.9635	26.9267	26.9817	27.2415	27.3227	26.9867
TGME49_310790	hypothetical protein	24708	15	53.42	15	2.2677	6.17764e-08	2.41093	3.87837e-08	-0.143237	0.24274		1.04908	25.474	25.4876	25.786	27.8984	27.7645	27.8877	27.9639	27.8619	28.1546
TGME49_226030	AGC kinase	39411	11	33.24	11	2.22608	1.46966e-08	2.40652	8.10229e-09	-0.18044	0.0869402		0.612032	25.4695	25.4767	25.1581	27.6043	27.5984	27.5798	27.7688	27.7622	27.7929
TGME49_263870	glutamate-tRNA ligase	95128	35	53	35	2.29117	8.07199e-10	2.40471	5.56672e-10	-0.113535	0.119556		0.199699	25.5521	25.434	25.5252	27.7544	27.8219	27.8085	27.8491	27.9057	27.9705
TGME49_215420	SNARE protein	26152	9	55.22	8	1.99183	2.16702e-08	2.40398	5.14989e-09	-0.412155	0.0015812		0.130243	23.2219	23.1372	23.044	24.9798	25.2395	25.1595	25.5525	25.4846	25.578
TGME49_230430	vesicle-associated membrane protein, putative	24960	8	41.63	8	2.23516	3.00763e-08	2.39965	1.75047e-08	-0.164492	0.145232		0.192566	23.3909	23.5795	23.2478	25.6338	25.5225	25.7673	25.8304	25.7618	25.8249
TGME49_290730	CS domain-containing protein	41901	10	37.89	10	2.21436	2.65551e-07	2.39823	1.45446e-07	-0.183868	0.208808		0.10512	23.3126	23.0559	22.8512	25.2236	25.3771	25.2622	25.5283	25.2808	25.6053
TGME49_205340	ribosomal protein RPS12	15399	12	65.49	12	2.28394	3.83257e-08	2.39119	2.7025e-08	-0.107249	0.347012		1.35248	25.8875	25.6945	25.5167	27.8762	28.0988	27.9756	28.1605	28.036	28.0758
TGME49_232600	phospholipase, patatin family protein	70811	27	61.65	26	2.18954	8.40921e-09	2.39045	4.29548e-09	-0.200907	0.0451338		0.216648	25.0786	24.8841	24.823	27.1132	27.1578	27.0834	27.3676	27.2279	27.3615
TGME49_236890	hypothetical protein	24605	5	28.9	5	2.21185	1.1876e-07	2.39035	6.59465e-08	-0.178493	0.177808		0.120102	22.6532	22.3796	22.8282	24.7607	24.8261	24.9097	24.9526	25.1354	24.944
TGME49_277240	NTPase I	22641	15	56.65	6	2.26922	5.56566e-08	2.38735	3.78405e-08	-0.118133	0.32248		0.774053	24.8306	25.054	25.2383	27.2978	27.3212	27.3114	27.2996	27.442	27.5433
TGME49_265310	heat shock protein 40, putative	37197	13	44.05	13	2.23412	3.95446e-08	2.38179	2.42898e-08	-0.147678	0.199304		0.148483	23.8948	24.0223	23.8475	26.1485	26.1305	26.188	26.5012	26.1037	26.3051
TGME49_231910	ATP synthase F1 gamma subunit	34530	18	63.06	18	2.26685	1.05591e-08	2.37398	7.41858e-09	-0.107129	0.268101		0.249137	24.286	24.114	24.4271	26.6255	26.4809	26.5213	26.6196	26.6482	26.6812
TGME49_216590	HEAT repeat-containing protein	111196	36	53.37	34	2.31876	4.52183e-08	2.3724	3.79987e-08	-0.0536429	0.642695		0.153261	24.9212	25.0996	24.6896	27.2175	27.3105	27.1387	27.1847	27.3304	27.3126
TGME49_314830	pre-mRNA splicing factor subunit, putative	12178	6	68.52	6	1.9631	2.23904e-06	2.36893	5.52587e-07	-0.405835	0.0342846		0.138032	22.281	22.8413	22.6132	24.614	24.5132	24.4976	25.0835	25.0583	24.7005
TGME49_257340	Ras family protein	23581	6	36.92	5	2.02188	0.00926472	2.36659	0.00407096	-0.344718	0.573907		0.110901	22.5392	22.2183	22.3316	24.3914	24.5526	24.2106	24.3263	26.2744	23.5882
TGME49_306650	hypothetical protein	31512	12	36.71	11	2.17065	1.44869e-08	2.36475	7.52934e-09	-0.194104	0.0633642		0.244217	24.3841	24.4892	24.3356	26.6156	26.6355	26.4696	26.7896	26.6295	26.884
TGME49_219750	cytochrome c, putative	12453	8	65.22	8	2.29768	2.69229e-07	2.36475	2.16737e-07	-0.0670716	0.643717		0.788724	25.0842	25.0756	24.6932	27.439	27.2185	27.0885	27.1852	27.327	27.4351
TGME49_214930	hypothetical protein	15147	11	84.06	11	2.08704	5.80504e-05	2.36347	2.41872e-05	-0.276428	0.327026		0.285207	23.3796	23.4812	23.7465	25.7055	25.4136	25.7493	26.5438	25.4881	25.6658
TGME49_208790	MC family transporter, putative	33687	13	48.06	13	2.0605	2.20137e-07	2.36088	7.86388e-08	-0.300386	0.0398458		0.20689	23.8935	24.0291	23.9048	26.1332	26.1625	25.7133	26.3463	26.2871	26.2768
TGME49_243950	prohibitin, putative	30222	11	53.87	11	2.03973	1.55735e-08	2.36052	5.09883e-09	-0.320796	0.00579286		0.363606	24.8468	24.8115	24.8497	26.896	27.0019	26.7294	27.1069	27.2113	27.2714
TGME49_214080	toxofilin	26789	17	59.67	17	2.17957	3.54417e-09	2.35953	1.92925e-09	-0.179958	0.0439309		2.07094	27.1933	27.3154	27.2851	29.5443	29.3394	29.4489	29.6516	29.5687	29.6522
TGME49_223070	hypothetical protein	23925	15	68.72	15	2.1608	1.16327e-07	2.35794	6.00035e-08	-0.197145	0.132673		0.322413	24.0766	24.1234	24.3449	26.4295	26.2841	26.3137	26.7033	26.3251	26.5902
TGME49_291300	RER1 protein, putative	25351	5	29.28	5	2.27268	4.76466e-08	2.35181	3.67277e-08	-0.0791241	0.491899		0.150027	22.6349	22.6663	22.8478	25.1591	24.9376	24.8704	25.2216	24.9708	25.0121
TGME49_289600	heat shock protein HSP29	29649	15	64.34	15	2.12993	3.98337e-08	2.34985	1.8844e-08	-0.219922	0.0610539		0.510593	24.9423	25.0248	25.2371	27.2216	27.1377	27.2348	27.3402	27.3455	27.568
TGME49_313560	60S ribosomal protein L7a, putative	19251	6	43.35	6	2.25773	3.19487e-08	2.34314	2.40775e-08	-0.0854113	0.433465		0.195508	23.1114	22.7592	23.0228	25.3237	25.1241	25.2188	25.2872	25.2682	25.3674
TGME49_264440	signal recognition particle receptor beta subunit protein	37369	16	59.37	16	2.21917	1.66388e-08	2.34133	1.10517e-08	-0.122163	0.227914		0.1757	24.0937	24.0323	24.1582	26.4548	26.2306	26.2562	26.3254	26.41	26.5727
TGME49_219590	RuvB family 1 protein	52950	19	61.59	17	2.15908	1.02548e-05	2.34032	5.70777e-06	-0.181238	0.422781		0.144995	24.0699	23.975	23.9382	26.0655	26.146	26.2488	26.8875	25.9702	26.1463
TGME49_311480	hypothetical protein	42380	13	57.25	11	2.30758	6.56743e-08	2.33681	5.96883e-08	-0.0292312	0.807889		0.108104	23.2529	23.4427	23.3058	25.701	25.8001	25.423	25.7938	25.5508	25.6673
TGME49_227810	rhoptry kinase family protein ROP11 (incomplete catalytic triad)	58034	26	55.81	25	1.97495	7.80403e-05	2.33409	2.41887e-05	-0.35914	0.207229		0.454457	26.4773	25.5237	25.3895	27.8241	27.7673	27.7239	28.037	28.0444	28.3114
TGME49_319530	splicing factor SF2	53354	11	23.61	11	2.24886	4.98993e-09	2.33322	3.76374e-09	-0.0843587	0.327732		0.239863	24.6221	24.5211	24.5466	26.9095	26.8328	26.6939	26.9297	26.9615	26.7982
TGME49_230450	bifunctional GMP synthase/glutamine amidotransferase protein	62295	34	73.11	33	2.28491	2.48663e-09	2.33097	2.13378e-09	-0.0460591	0.556328		0.48174	26.2696	26.2008	26.1217	28.4902	28.5574	28.3993	28.4595	28.5228	28.6028
TGME49_245490	microneme protein MIC8	74647	17	39.04	17	1.87044	1.21134e-07	2.32952	2.28607e-08	-0.459076	0.00219463		0.123699	24.1816	24.3391	24.2	25.9212	26.2991	26.1117	26.5853	26.6005	26.5234
TGME49_231080	ribosomal protein RPL38	9583	5	52.38	5	2.28139	5.49305e-08	2.32938	4.68926e-08	-0.0479933	0.680448		0.926988	24.3062	24.1991	24.6318	26.7461	26.624	26.6111	26.6971	26.7435	26.6846
TGME49_201780	microneme protein MIC2	82634	38	43.04	36	2.00491	4.80769e-09	2.32932	1.5229e-09	-0.324403	0.00210842		1.0955	26.945	26.9274	26.7841	28.862	28.9125	28.8968	29.2736	29.2412	29.1297
TGME49_233110	IMP dehydrogenas	59104	36	79.13	35	2.16896	3.68514e-09	2.32728	2.14752e-09	-0.158315	0.068577		0.636693	26.5049	26.3879	26.3771	28.6415	28.6449	28.4903	28.703	28.7258	28.8229
TGME49_260630	DnaJ family Sec63 protein	76803	23	34.22	23	2.30843	2.28078e-08	2.32331	2.1717e-08	-0.0148878	0.886727		0.161822	24.9136	24.8446	24.5308	27.069	27.0828	27.0626	27.0906	27.128	27.0404
