# Supplementary material for: In vitro production of cat-restricted Toxoplasma pre-sexual stages
Source: Nature. 2023 Dec 13;625(7994):366–76. doi: 10.1038/s41586-023-06821-y (PMC10781626; doi:10.1038/s41586-023-06821-y)
Supplement: Supplementary file 9 — Source Data Fig. 1 [file 41586_2023_6821_MOESM9_ESM.xlsx]

## Sheet: 1c-RAW data
AP2III-2	Cas9-GFP (Mean / vacuole)	GRA11b (Mean/vacuole)	Mean / Exp		AP2IV-5	Cas9-GFP (Mean / vacuole)	GRA11b (Mean/vacuole)	Mean / Exp		AP2V-2	Cas9-GFP (Mean / vacuole)	GRA11b (Mean/vacuole)	Mean / Exp		AP2VIIa-3	Cas9-GFP (Mean / vacuole)	GRA11b (Mean/vacuole)	Mean / Exp		AP2VIIa-9	Cas9-GFP (Mean / vacuole)	GRA11b (Mean/vacuole)	Mean / Exp		AP2VIII-7	Cas9-GFP (Mean / vacuole)	GRA11b (Mean/vacuole)	Mean / Exp		AP2X-3	Cas9-GFP (Mean / vacuole)	GRA11b (Mean/vacuole)	Mean / Exp		AP2XI-2	Cas9-GFP (Mean / vacuole)	GRA11b (Mean/vacuole)	Mean / Exp		AP2XI-4	Cas9-GFP (Mean / vacuole)	GRA11b (Mean/vacuole)	Mean / Exp		AP2XII-1	Cas9-GFP (Mean / vacuole)	GRA11b (Mean/vacuole)	Mean / Exp
	3246.11	197.52	199.35			3669.92	42.48	64.255			1825.17	327.45	321.195			2877.75	384.36	394.028			1816.08	464.92	449.165			2158.91	437.02	417.147			4265.95	73.44	147.517			3102.62	1351.39	1226.67			1299.35	197.46	333.473			2363.58	2305.75	2421.42
	1866.27	204.41				4076.86	29.24				4442.27	411.89				2459.06	328.7				1677.53	506.16				2826.81	346.75				4558.51	216.69				2296.94	1078.72				1283.97	414.63				3083.36	2772.39
	3616.02	147.18				3865.83	80.17				2328.06	389.09				4724.08	349.38				4085.31	587.36				3001.35	513.24				4059.21	84.61				4233.54	1163.32				4592.87	384.79				3307.69	2815.19
	3242.44	274.32				2382.02	5.36				2966.78	343.29				1351.62	435.69				3297.44	506.98				2424.13	413.35				2269.6	136.52				1461.07	1209.91				3648.23	299.84				4588.84	2021.1
	2288.45	123.59				3061.39	132.34				2591.12	362.73				3744.05	423.95				1395.55	417.84				3504.97	393.28				2086.8	51.26				2597.77	1278.26				2953.24	241.66				1746.96	2495.77
	1577.14	223.77				1667.01	53.73				2068.02	512.02				3169.83	341.53				4810.98	533.84				1746.63	357.75				2017.18	207.58				3956.44	1197.41				3477.81	264.27				4171.28	2309.1
	2836.26	236.45				1409.03	103.49				3475.09	527.31				1681.06	292.57				1315.67	586.84				1361.61	295.18				1929.85	141.84				2542.17	1211.34				2129.79	286.91				3248.93	2098.56
	2238.76	216.92				3329.41	48.05				2126.59	347.01				3726.92	422.89				4441.51	359.8				3812.95	520.83				2879.27	168.19				2317.98	1184.21				4515.73	382.27				4587.38	2598.51
	3023.61	211.95				3857.59	42.7				1761.73	381.1				4427.85	338.69				4136.5	409.96				3295.03	391.53				1619.92	92.15				1508.77	1342.52				2377.43	360.94				2446.38	2025.16
	1333.61	234.79				2158.45	24.32				4314.49	292.98				2778.57	370.73				4147.45	365.55				2446.56	307.55				1475.89	196.53				2276.78	1139.49				3335.01	409.76				1352.66	2431.61
	3677.86	188.8				3032.29	1.79				2944.89	206.44				3214.72	312.98				1843.46	387.03				1472.95	459.89				3017.5	135.91				4414.84	1109.75				2431.25	409.83				3753.71	2708.94
	2752.83	248.1				2262.28	93.08				2384.5	194.96				4793.51	250.58				1533.17	471.15				4429.69	258.69				2175.73	136.67				1346.11	1388.05				1285.15	243.02				1674.29	2312.14
	1489.55	165.17				1703.03	42.26				4412.85	486.04				2214.06	327.07				3121.11	530.57				4085.85	398.23				3356.91	258.96				2234.83	1263.57				4764.95	340.34				2706.61	2329.52
	3024.46	261.91				3613.36	117.96				1954.78	367.83				1524.84	597.83				1243.23	568.04				1498.9	582.71				3835.83	209.44				3742.18	1223.7				2827.61	419.08				2279.93	2857.03
	2371.02	218.91				3583.87	67.52				3075.57	494.25				4294.38	608.57				2283.53	360.91				2535.03	530.1				2709.29	243.55				3294.06	1308.07				3724.72	391.33				3954.79	2357.36
	4554.97	270.77				4373.03	111.76				4761.18	250.57				3846.96	325.01				3274.83	290.09				4607.94	496.17				3198.07	179.46				2384.67	1353.43				4734.38	374.05				4504.88	2741.92
	2324.92	149.95				3817.49	129.05				3492.22	188.73				4767.98	345.16				3431.72	433.1				3438.07	291.39				1456.03	45.63				4301.09	1342.98				1284.13	273.49				4604.27	2477.48
	3653.16	188.28				2785.21	16.57				1533.63	292.7				1575.01	512.72				3816.79	503.94				3016.03	370.6				4025.02	53.12				2707.22	1201.14				2323.27	321.64				3094.95	2365.98
	1381.48	147.6				1894.25	102.44				3058.87	191.73				1329.96	445.23				2517.68	559.32				3229.66	482.32				3577.13	234.89				3912.51	1347.94				2192.51	199.22				3021.98	2723.79
	2263.39	144.07				1319.84	124.38				2161.81	227.18				3046.12	489.17				4071.22	397.95				1363.96	409.47				3305.8	228.64				1999.18	1002.72				1837.31	428.15				3648.18	2155.9
	3088.77	236.11				3496.95	41.85				2199.83	510.01				1772.68	439.97				4261.92	527.04				2433.85	590.24				3803.62	175.1				1309.7	1127.15				2996.57	311.18				3862.57	2722.32
	3897.23	240.33				2084.28	79.64				3834.8	219.08				1652.63	433.15				3557.12	398.36				2315.59	431.38				3912.51	160.59				2538.28	1121.79				3705.33	270.99				3834.49	2095.05
	2215.98	135.2				2574.16	30.07				3102.56	244.43				4501.76	578.72				3402.52	322.48				1938.17	437.16				2251.26	113.51				2231.52	1115.29				4427.52	423.32				1961.36	2348.23
	2589.97	212.23				1364.08	124.12				4389.25	168.98				1476.62	519.58				2454.73	499.48				1611.81	512.36				1226.21	127.17				2726.98	1381.6				4475.8	270.51				3164.39	2774.14
	2935.08	149.23				4267.05	26.27				4764.08	184.63				2827.96	316.45				4274.09	363.75				4003.09	476.68				4235.71	122.55				1585.81	1156.64				3266.29	406.73				3751.36	2819.11
	3861.45	128.16				4582.35	21.57				2866.24	393.5				1518.43	420.87				4382.5	302.33				4013.33	505.15				2583.8	196.26				1557.11	1024.29				3499.32	372.26				3546.83	2046.15
	2591.23	219.31				1802.45	1.22				1947.73	313.35				2141.28	271.75				3425.66	457.62				2997.08	489.2				4311.98	169.95				1905.55	1157.95				3292.53	337.57				1477.22	2541.51
	3735.44	162.35				2335.54	3.83				1893.97	437.91				4201.25	356.82				1704.19	526.95				1745.25	259.52				3666.68	106.16				4622.22	1335.94				2694.71	340.45				1393.52	2023.46
	1444.24	237.54				1426.57	117.13				4658.76	182.76				1573.32	303.06				1285.06	352.75				1306.69	273.76				2545.7	119.27				2695.1	1400				1664.38	293.79				2082.71	2323.05
	4619.66	205.58				3055.91	113.26				4589.96	185.89				3705.25	277.67				1393.6	482.83				1398.87	282.92				2507.36	39.86				3092.11	1281.62				1278.81	334.72				4276.21	2046.24
	3009.85	288.79	266.071			2306.07	204.27	198.869			1412.98	160.72	236.835			3253.96	328.19	319.451			2943.12	334.87	426.464			4629.19	207.91	315.657			1505.85	239.44	238.032			4173.04	1249.09	1367.06			4497.29	217.17	241.406			2673.08	1909.06	1714.56
	1455.5	316.04				3024.57	258.48				3178.64	160.32				2618.15	358.44				3668.36	405.72				1839.96	167.68				3056.91	318.46				3223.23	1291.15				1949.11	330.61				3002.98	1951.5
	3072.54	282.54				2662.77	150.48				3711.75	398.07				1612.89	162.6				1495.56	352.72				4558.75	327.08				1995.66	324.63				2309.32	1277.73				2856.59	147.5				3719.3	1997.07
	1571.49	270.9				1945.43	256.17				1876.12	196.72				2692.64	407.02				1972.35	571.63				3785.2	308.92				2429.16	296.9				4157.87	1375.1				2871.76	231.08				3153.16	1386.77
	2014.12	198.96				2907.47	235.73				1835.11	120.26				1757.26	212.47				3347.98	545.29				2941.16	497.77				2047.96	114.5				4378.69	1250.97				3898.75	204.57				3637.94	2032.92
	2614.01	230.2				2768.8	218.28				2241.94	221.9				2735.56	503.51				1448.77	532.94				4314.04	273.29				2116.89	318.85				2252.31	1600				3877.25	312.68				3148.29	2045.8
	4549.11	177.5				3024.1	256.75				4175.85	60.2				2922.36	345.08				4158.94	401.03				2284.71	203.98				2762.27	131.5				3492.6	1451.63				4296.17	190.38				3295.02	1811.67
	2791.48	249.22				3455.32	183.02				2746.67	345.77				4517.38	179.46				4363.17	386.22				1334.43	475.67				2361.6	111.8				3761.51	1489.23				3695.56	268.43				3566.45	1255.52
	2164.61	261.82				3296.1	134.76				4725.14	260.38				2327.14	209.98				2833.09	589.25				2161.13	392.54				4019.15	209.51				1267.27	1201.88				3889.33	328.23				3015.5	1788.9
	2258.44	256.02				3995.87	261.7				3343.29	308.79				3091.84	255.79				3908.38	399.87				3822.95	284.94				2599.9	230.22				4579.78	1415.44				3003.64	240.47				2447.31	1998.1
	2383.14	311.41				2992.15	140.75				3765.08	138.88				3567.06	263.52				3981.67	253.07				2366.9	277.19				2939.87	197.36				3346.31	1372.15				2436.45	108.52				3505.09	1651.36
	4336.87	322.81				4305.09	131.14				4756.58	296.07				2746.12	278.14				2199.44	537.63				2373.97	201.57				3124.25	152.34				2177.88	1515.54				3752.64	288.79				2541.01	1755.17
	1919.84	192.5				4797.39	261.34				2737.52	138.87				3369.64	383.04				3284.45	443.5				3897.72	229.32				3911.06	226.31				1779.14	1307.05				1415.58	288.75				3427.14	2088.44
	1572.32	231.67				2232.43	172.94				3111.06	311.02				2153.46	253.9				1424.22	415.19				1569.85	317.2				2354.67	152.5				3755.69	1228.08				3137.01	222.49				2679.92	1573.27
	1849.21	293.83				1828.72	141.12				2218.01	387.67				3108.04	195.26				2004.73	465.73				2586.06	309.88				1388.19	197.29				1584.5	1473.11				2151.08	102.03				1751.63	1609.15
	1986.66	348.81				1655.34	151.58				3386.94	292.11				4626.44	472.12				2755.33	457.64				4068.91	229.09				4569.45	173.19				3085.15	1373.49				3939.35	325.59				2945.01	1875.36
	2206.27	310.21				3436.04	243.45				2866.15	425.03				2112.38	318.56				1256.94	478.16				2182.36	375.04				1769.19	262.77				4548.91	1316.39				2123.97	325.15				3448.92	2011.67
	2102.03	312.88				2437.54	159.87				4618.71	287.7				1355.25	334.22				2545.12	345.95				1271.25	437.12				1507.43	295.09				2125.54	1311.69				1462.32	239.87				3197.85	1665.9
	1572.13	247.19				1791.27	163.53				2329.17	213.25				2667.03	238.98				4704.08	504.73				2624.2	454.87				1615.63	342.45				3829.34	1583.66				4138.33	325.16				3061.06	1624.28
	3816.18	308.54				2921.64	150.58				3855.03	347.76				1765.25	357.94				4295.08	562.63				3554.34	311.71				1921.46	166.77				3755.25	1419.32				3186.09	176.88				3895.64	1786.05
	2447.19	200.94				1537.81	140.57				2766.31	240.41				4318.34	491.02				3817.89	332.8				4174.98	375.43				2848.59	309.33				3624.33	1230.85				3579.12	176.36				1913.15	1484.09
	3915.45	242.18				4718.85	160.47				3292.69	96.38				3345.75	301.17				1685.5	361.5				3171.35	450.79				3692.88	166.05				1477.89	1401.54				2319.55	176.34				3292.87	1604.63
	4572.08	250.39				2853.72	239.94				4542.27	239.83				4274.55	236.34				3188.75	327.14				2467.1	228.64				1407.56	312.54				1872.83	1307.68				4211.24	170.05				3006.8	1247.83
	1827.26	301.01				3433.43	195.31				3275.16	309.04				1666.48	468.89				3969.71	414.31				3289.91	306.22				2348.96	293.36				1256.06	1205.63				1296.16	189.53				2625.33	1593.95
	3336.8	284.16				3859.06	216.38				1556.55	226.35				2337.59	484.01				2451.64	251.66				3446.94	265.41				1884.9	287.51				3596.02	1384.01				2797.95	248.75				4221.98	1448.63
	1449.98	244.7				2392.56	201.27				3615.53	118.2				1339.38	438.53				1518.67	528.29				3976.8	334.52				2122.95	204.44				1372.67	1291.77				1231.21	304.19				1417.79	1418.84
	1475.52	330.02				2901.19	258.25				3473.67	67.77				1861.23	532.08				1441.71	561.6				2373.48	245.73				4569.94	313.77				1833.85	1499.25				2925.13	328.8				2286.29	1341.68
	4541.5	215.06				4648.17	203.26				1895.87	177.15				3290.44	251.6				2662.21	303.68				3257.2	264.51				2171.43	326.85				4606.64	1339.68				3456.22	309.97				2379.46	1519.02
	3067.05	209.22				2877.16	199.52				4703.18	111.01				3173.29	151.1				3446.83	251.59				1516.22	388.16				1424.15	271.08				1513.06	1598.25				2144.49	235.2				2117.71	2168.02
	2781.61	292.61				2363.88	275.16				2743.52	447.41				3863.36	170.58				3583.53	477.59				2473.39	327.54				4764.77	194.16				3587.07	1250.49				1254.33	228.63				4503.99	1792.05
	3588.59	65.89	111.749			4371.81	76.95	120.64			4511.85	462.7	403.053			1324.94	189.85	280.943			3263.67	153.26	121.785			1907.12	180.29	108.553			1827.54	403.47	300.394			3269.03	1643.58	1502.78			1404.45	260.76	228.32			3936.57	2077.72	2132.64
	2677.09	51.95				1432.46	150.6				3783.26	299.03				2184.83	283.54				2076.23	85.18				3773.21	56.72				2266.06	291.68				2339.11	1528.24				4488.31	170.05				3402.52	2366.25
	2426.45	101.15				4052.47	131.96				1492.6	480.9				3234.91	192.11				1411.04	58.46				1261.09	155.11				4169.47	259.08				4478.15	1303.11				4087.38	278.92				3468.51	2099.84
	3291.79	138.8				3527.8	62.02				3308.31	253.84				2461.79	462.33				2972.88	198.96				1865.49	178.67				3597.85	404.45				4312.6	1604.89				3813.54	330.21				2307.07	2189.04
	4419.02	87.63				3595.17	64.85				4351.26	281.71				4311.49	190.28				2682.77	166.89				4028.01	58.5				1735.83	404.89				3177.77	1329.18				1373.53	147.84				3091.27	1976.97
	2294.26	34.95				3159.1	156.35				1674.1	542.47				3195.92	172.79				3146.14	54.87				1815.28	112.73				1486.84	220.35				3216.5	1502.29				1691.04	315.84				4004.37	2237.57
	1562.04	35.55				3017.69	102.57				1374.92	321.8				3088.52	236.12				4579.85	60.31				1759.2	87.64				4708.34	252.2				1377.62	1442.92				4568.45	144.46				1654.29	2022.91
	3874.28	66.31				1669.92	60.34				2952.2	410.53				1866.87	473.51				3173.79	127.04				3751.05	64.73				2692.91	251.29				3476.52	1489.39				1545.73	299.63				4354.63	1894.22
	2005.26	62.01				2335.69	155.95				4369.59	394.45				1499.2	290.19				1348.51	196.19				3057.96	57.72				3997.08	201.57				1212.97	1694.83				2226.22	303.91				3074.49	2126.03
	3213.44	133.64				3637.72	64.89				4367.06	434.27				2372.85	228.18				3817.24	66.92				1685.2	63.21				1328.97	288.38				4503.54	1484.61				4148.77	104.27				4172.18	1844.98
	4003.63	199.96				3345.61	70.44				1766.58	374.87				3721.47	161.31				3245.89	168.24				1908.01	159.07				1425.33	296.61				1243.29	1353.52				4387.1	277.53				4091.86	2554.79
	1397.54	189.45				3672.21	151.77				1941.91	411.04				4143.77	230.02				2848.75	119.35				3035.09	90.48				2367.45	229.52				2226.39	1608.75				1485.44	227.27				2398.75	2308.08
	4551.7	208.73				4176.34	98.19				1835.45	320.56				3573.26	356.09				1482.39	126.67				1655.87	125.51				1835.71	371.22				3826.79	1437.55				3979.46	310.29				2907.81	2305.1
	1571.51	85.02				1274.73	51.07				3483.62	444.46				2984.64	150.8				2731.55	138.92				1997.18	71.35				3855.02	237.6				2399.84	1461.48				1765.69	280.95				1971.24	2618.01
	1797.55	34.46				1975.88	61.18				4225.54	262.25				3429.12	336.06				1814.68	56.47				3425.11	187.18				3576.91	316.05				4669.35	1579.97				3795.26	158.64				3368.14	1797.23
	2673.05	74.66				1249.36	183.14				4313.78	565.66				3654.57	212.96				3444.49	142.11				1821.43	60.39				3459.61	399.02				1436.31	1672.12				2426.49	221.55				2193.64	1756.71
	1635.53	25.51				3921.14	97.69				2779.28	454.1				1908.62	405.09				3015.26	166.33				2891.48	57.46				3269.49	238.73				3002.22	1666.35				2515.45	312.33				1613.19	1878.48
	3048.17	203.47				2272.39	71.7				1247.98	596.79				2225.7	270.7				3431.64	87.44				3926.61	63.87				4561.68	380.18				3707.96	1344.5				2871.75	134.04				1271.64	1741.32
	1575.86	166.67				3652.92	153.55				2116.96	397.14				4307.21	237.9				4165.62	166.16				3267.27	131.09				1371.39	249.09				3558.34	1326.16				4315.94	198.38				3044.7	2032.78
	2202.5	62.01				2662.69	132.86				3834.35	506.62				4216.06	226.03				3579.66	55.07				2841.98	115.27				1467.63	256.2				3814.56	1522.26				3432.98	103.98				3274.98	2166.44
	1548.69	85.98				1356.5	179.85				2428.49	243.48				4252.16	484.01				2315.24	131.77				3169.45	82.96				3738.24	175.1				3864.28	1303.54				3925.58	148.16				1637.89	1749.8
	2233.56	109.5				1844.57	178.72				2692.8	562.02				4363.96	373.16				3893.84	56.84				1467.21	160.59				1552.36	391.22				4224.57	1409.7				2927.15	279.77				2682.15	2479.62
	2935.53	177.27				2124.25	161.01				3963.51	271.22				4688.14	518.79				2623.26	189.84				2168.26	123.71				3567.51	386.36				3287.48	1697.41				1738.16	209.54				2831.6	2515.41
	3148.47	188.66				3284.19	70.33				3464.94	296.48				3666.13	169.04				4503.89	95.35				1942.53	103.52				1949.92	341.48				1835.46	1515.57				1793.71	332.32				2284.09	2662.73
	2831.61	34.58				3773.11	67.72				2974.71	535.16				4572.04	382.02				1888.47	166.12				3755.98	67.91				2376.8	227.57				3421.49	1686.35				1579.24	131.53				1986.96	2117.23
	3212.53	151.54				3563.46	163.69				3627.27	343.92				3822.01	150.91				2359.38	108.77				1348.69	180.89				2946.43	293.59				4765	1611.48				1378.49	270.11				3545.07	1941.87
	1375.29	75.35				1993.78	111.66				1888.68	304.89				3777.2	163.22				2439.59	87.94				1745.34	56.6				4668.52	359.08				4483.61	1391.48				4617.92	261.69				2267.34	2013.56
	3067.71	155.44				4441.06	278.72				3731.22	341.28				3235.96	277.64				3234.63	85.08				3553.38	138.12				3277.12	358.64				2515.21	1467.71				1656.63	196.66				2145.05	2363.41
	4435.28	181.71				1232.94	97.772				3854.76	445.17				3229.66	367.38				1479.1	157.69				1605.09	178.21				4726.17	289.05				3444.33	1569.81				4221.13	137.9				4569.35	2165.11
	1776.45	164.61				2093.79	211.66				3492.39	532.77				1848.58	236.27				3359.54	179.31				1497.31	87.08				3221.78	238.14				2075.2	1434.66				2267.56	301.07				4542.25	1976.14
																																				4301.44	927.91	1093.14								2158.25	3054.78	3168.54
																																				3173.91	1264.44									1682.03	4566.56
																																				1475.25	1277.36									2157.28	3168.32
																																				1889.91	1045.89									3708.91	4129.77
																																				3325.57	1129.08									1289.31	3639.16
																																				1264.28	1053.6									1399.08	3918.2
																																				3145.7	927.43									3736.48	1847.98
																																				3928.53	1217.51									1677.92	2222.18
																																				1521.49	1065.41									2357.97	3978.52
																																				2094.29	1156.07									1388.17	3396.9
																																				3234.28	1055.97									2437.92	4419.05
																																				4677.48	1009.52									3223.43	3268.32
																																				2325.87	1052.11									1922.01	4554.69
																																				2298.12	1056.14									4411.25	3792.25
																																				3306.34	1215.9									3304.31	4551.39
																																				4179.71	1237.97									3564.94	4297.7
																																				2609.62	1046.46									3521.78	2299.38
																																				1312.75	1219.2									1931.07	2567.25
																																				4416.7	1117.59									1996.22	2701.34
																																				2897.09	1021.33									3658.02	1834.3
																																				1238.77	1196.71									4374.94	1784.78
																																				2466.97	907.32									1415.51	2448.32
																																				3276.94	906.89									2916.29	2286.9
																																				3152.08	1095.87									3705.46	4249.35
																																				1583.54	1129.01									3621.31	2984.44
																																				1263.64	913.18									4558.94	4137.52
																																				3296.39	920.68									1557.43	2056.91
																																				4603.91	1231.85									3026.56	4235.72
																																				3203.58	1296.79									2335.5	1519.68
																																				3279.51	1098.94									2117.16	1144.52
[truncated: 24 more columns]

## Sheet: 1c-MEAN data
Experiment	AP2III-2	AP2IV-5	AP2V-2	AP2VIIa-3	AP2VIIa-9	AP2VIII-7	AP2X-3	AP2XI-2	AP2XI-4	AP2XII-1	AP2XII-2	AP2XII-5	AP2VIII-4	AP2IX-7	AP2XII-1/AP2XI-2	MORC
1	199.35	64.255	321.195	394.028	449.165	417.147	147.517	1226.67	333.473	2421.42	238.843	120.551	492.403	478.35	2572.59	476.541
2	266.071	198.869	236.835	319.451	426.464	315.657	238.032	1367.06	241.406	1714.56	128.215	240.441	406.825	401.163	3024.48	105.755
3	111.749	120.64	403.053	280.943	121.785	108.553	300.394	1502.78	228.32	2132.65	304.937	318.869	115.107	116.11	4168.65	157.835
4								1093.14		3168.54					3975.82
5															4315.46

## Sheet: 1c-ANOVA
Table Analyzed	Mean GRA11b / Cas9-GFP AP2s
ANOVA summary
F	36.66
P value	< 0,0001
P value summary	****
Are differences among means statistically significant? (P < 0.05)	Yes
R square	0.9386
Brown-Forsythe test
F (DFn, DFd)	1,767 (15, 36)
P value	0.0807
P value summary	ns
Significantly different standard deviations? (P < 0.05)	No
Bartlett's test
Bartlett's statistic (corrected)
P value
P value summary
Significantly different standard deviations? (P < 0.05)
ANOVA table	SS	DF	MS	F (DFn, DFd)	P value
Treatment (between columns)	61500000	15	4100000	F (15, 36) = 36,66	P < 0,0001
Residual (within columns)	4026000	36	111833
Total	65530000	51
Data summary
Number of treatments (columns)	16
Number of values (total)	52

## Sheet: 1c-Odinary one-way ANOVA 
Ordinary one-way ANOVA - Multiple comparisons
Number of families	1
Number of comparisons per family	15
Alpha	0.05
Dunnett's multiple comparisons test	Mean Diff,	95% CI of diff,	Significant?	Summary	Adjusted P Value
AP2III-2 vs. AP2IV-5	64.47	-750,8 to 879,8	No	ns	0.9997
AP2III-2 vs. AP2V-2	-128	-943,3 to 687,3	No	ns	0.9993
AP2III-2 vs. AP2VIIa-3	-139.1	-954,4 to 676,2	No	ns	0.9993
AP2III-2 vs. AP2VIIa-9	-140.1	-955,4 to 675,2	No	ns	0.9993
AP2III-2 vs. AP2VIII-7	-88.06	-903,4 to 727,2	No	ns	0.9996
AP2III-2 vs. AP2X-3	-36.26	-851,6 to 779,0	No	ns	0.9998
AP2III-2 vs. AP2XI-2	-1105	-1868 to -342,4	Yes	**	0.0014
AP2III-2 vs. AP2XI-4	-75.34	-890,6 to 740,0	No	ns	0.9996
AP2III-2 vs. AP2XII-1	-2167	-2930 to -1404	Yes	****	< 0,0001
AP2III-2 vs. AP2XII-2	-31.61	-846,9 to 783,7	No	ns	0.9999
AP2III-2 vs. AP2XII-5	-34.23	-849,5 to 781,1	No	ns	0.9999
AP2III-2 vs. AP2VIII-4	-145.7	-961,0 to 669,6	No	ns	0.9992
AP2III-2 vs. AP2IX-7	-139.5	-954,8 to 675,8	No	ns	0.9993
AP2III-2 vs. AP2XII-1/AP2XI-2	-3419	-4148 to -2690	Yes	****	< 0,0001
AP2III-2 vs. MORC	-54.32	-869,6 to 761,0	No	ns	0.9997
Test details	Mean 1	Mean 2	Mean Diff,	SE of diff,	n1	n2	q	DF
AP2III-2 vs. AP2IV-5	192.4	127.9	64.47	273	3	3	0.2361	36
AP2III-2 vs. AP2V-2	192.4	320.4	-128	273	3	3	0.4687	36
AP2III-2 vs. AP2VIIa-3	192.4	331.5	-139.1	273	3	3	0.5094	36
AP2III-2 vs. AP2VIIa-9	192.4	332.5	-140.1	273	3	3	0.513	36
AP2III-2 vs. AP2VIII-7	192.4	280.5	-88.06	273	3	3	0.3225	36
AP2III-2 vs. AP2X-3	192.4	228.6	-36.26	273	3	3	0.1328	36
AP2III-2 vs. AP2XI-2	192.4	1297	-1105	255.4	3	4	4.326	36
AP2III-2 vs. AP2XI-4	192.4	267.7	-75.34	273	3	3	0.2759	36
AP2III-2 vs. AP2XII-1	192.4	2359	-2167	255.4	3	4	8.484	36
AP2III-2 vs. AP2XII-2	192.4	224	-31.61	273	3	3	0.1158	36
AP2III-2 vs. AP2XII-5	192.4	226.6	-34.23	273	3	3	0.1254	36
AP2III-2 vs. AP2VIII-4	192.4	338.1	-145.7	273	3	3	0.5337	36
AP2III-2 vs. AP2IX-7	192.4	331.9	-139.5	273	3	3	0.5108	36
AP2III-2 vs. AP2XII-1/AP2XI-2	192.4	3611	-3419	244.2	3	5	14	36
AP2III-2 vs. MORC	192.4	246.7	-54.32	273	3	3	0.1989	36

## Sheet: 1d-RAW data
AP2III-2	Cas9-GFP (Mean / vacuole)	GRA80 (Mean/vacuole)	Mean / Exp		AP2IV-5	Cas9-GFP (Mean / vacuole)	GRA80 (Mean/vacuole)	Mean / Exp		AP2V-2	Cas9-GFP (Mean / vacuole)	GRA80 (Mean/vacuole)	Mean / Exp		AP2VIIa-3	Cas9-GFP (Mean / vacuole)	GRA80 (Mean/vacuole)	Mean / Exp		AP2VIIa-9	Cas9-GFP (Mean / vacuole)	GRA80 (Mean/vacuole)	Mean / Exp		AP2VIII-7	Cas9-GFP (Mean / vacuole)	GRA80 (Mean/vacuole)	Mean / Exp		AP2X-3	Cas9-GFP (Mean / vacuole)	GRA80 (Mean/vacuole)	Mean / Exp		AP2XI-2	Cas9-GFP (Mean / vacuole)	GRA80 (Mean/vacuole)	Mean / Exp		AP2XI-4	Cas9-GFP (Mean / vacuole)	GRA80 (Mean/vacuole)	Mean / Exp		AP2XII-1	Cas9-GFP (Mean / vacuole)	GRA80 (Mean/vacuole)	Mean / Exp
	5044.48	237.935	272.494			3618.42	422.63	349.966			4131.09	403.23	438.058			3687.88	218.5	219.205			3547.72	308.9	391.738			3835.22	163.42	179.196			3291.41	576.92	467.572			3094.33	4718.47	5020.59			3264.17	431.76	301.817			3946.44	6773.44	7503.32
	2677.33	200.262				3891.63	455.99				3073.81	455.47				1923.52	288.61				1316.81	461.58				1312.86	178.36				2278.11	532.75				4588.55	4703.87				4298.81	370.27				3858.72	6826.69
	4096.37	303.762				2908.45	288.78				1631.62	587.31				1719.83	160.24				3315.04	485.42				1747.43	236.81				2355.23	589.83				2355.53	4827.69				1724.08	252.23				4437.71	8597.52
	2911	252.1				1449.08	325.71				2163.73	387.81				2241.23	250.93				3331.76	323.37				2448.24	161.27				3579.06	471.21				3699.64	5713.08				3635.77	119.88				4472.23	7124.47
	3987.12	173.383				3299.02	427.56				3319.26	484.63				1903.05	172.33				2382.6	369.05				2255.54	185.48				2176.78	502.31				3425.77	4776.58				2208.18	230.25				3936.45	7074.68
	3252.34	202.641				2002.31	333.1				1618.64	515.21				3604.01	273.87				3688.43	484.31				1837.81	188.55				3603.21	529.75				1997.14	4676.66				2925.46	256.58				2119.14	6734.41
	3662.43	312.275				3807.55	359.28				2791.18	557.13				3654.2	279.95				4255.31	303.22				1945.48	107.81				1617.11	501.27				4235.49	5475.87				1874.35	203.62				2613.78	6262.84
	2775.48	634.377				3031.84	314.01				3412.35	202.51				4638.81	157.09				3173.48	323.23				3768.18	154.27				2641.06	582.67				3548.33	4899.34				2893.72	247.49				2092.22	8829.51
	2996.58	159.355				1439.89	450.52				2362.23	181.62				1734.61	258.07				3667.59	344.72				2452.98	178.69				3205.52	316.51				2467.62	4975.85				3713.11	323.98				2396.37	8864.17
	2269.4	208.282				1995.39	466.55				1401.98	131.23				2074.1	262.71				1984.25	425.28				3982.19	160.79				1598.98	429.22				2499.72	5354.28				4277.59	494.61				2873.54	6324.46
	1397.43	294.168				3223.37	235.87				2776.78	324.33				3474.6	239.55				2473.85	425.23				3487.18	235.85				4056.75	328.27				3018.23	4913.72				3967.45	141.62				4577.96	8731.34
	2658.84	186.847				3658.78	355.16				3305.91	237.76				3756.34	203.13				1229.26	339.46				1604.32	219.89				2621.39	461.93				1695.92	4864.39				3229.87	380.49				4229.71	6547.02
	2089.17	259.895				3523.13	307.5				3773.21	565.56				3957.85	170.8				1758.94	487.91				2984.74	230.15				3365.12	496.07				2142.01	4859.24				3712.66	390.84				3418.92	7276.49
	3000.35	318.686				4389.78	287.66				2287.75	362.08				3252.18	162.98				1576.62	320.26				1844.78	117.52				2281.02	384.34				2715.8	4779.67				2157.33	222.56				1407.06	8658.76
	2226.11	382.752				2437.91	343.29				2846.46	502.61				2539.89	168.79				1572.27	385.91				2919.66	207.32				2225.14	432.77				3712.71	5255.13				3542.66	425.7				1663.81	8872.75
	2644.43	202.979				3296.59	275.56				2155.5	432.19				2846.57	269.22				2568.51	330.73				3354.92	141.73				1372.07	398.09				4573.3	5577.59				1309.25	175.33				3138.38	8741.81
	1862.31	201.469				2458.32	365.14				1884.88	359.55				2118.18	253.63				1827.75	491.59				3248.44	222.43				1869.6	506.54				2327.96	4688.87				3577.44	204.95				3026.96	6826.49
	2923.54	247.075				3009.34	479.39				3684.16	676.28				1353.12	156.2				1326.26	494.51				3304.09	190.73				1888.44	426.74				1304.67	5286.15				3133.21	160.84				3129.93	6335.09
	1436.32	272.466				1874.57	393.97				4424.58	503.16				1445.48	184.78				1489.07	421.76				2971.52	206.88				3696.3	336.94				3214.01	5447.46				3887.22	244.57				3689.06	6227.05
	2225.89	327.616				2464.08	217.11				3122.98	103.56				3878.56	193.57				3877.13	347.21				3298.46	105.81				2393.94	531.09				2884.25	4782.44				2432.95	285.49				1326.46	8057.92
	1332.85	253.847				4514.17	242.76				2455.24	356.29				4007.58	207.26				3451.85	352.96				3387.12	122.99				1828.58	553.01				3988.61	4754.07				1997.64	468.68				2351.15	8798.05
	2475.73	210.966				3262.85	288.95				3458.21	568.94				2272.69	191.16				3581.09	492.35				3511.87	224.08				2323.33	417.77				2956.31	5941.63				4173.17	144.49				3997.93	8609.54
	2239.37	259.377				2697.54	493.34				1565.29	504.52				1375.18	265.12				2054.22	402.18				4022.89	195.24				3564.9	328.38				1911.94	5581.97				1496.43	497.19				2702.96	8262.72
	2474.75	367.77				2678.32	451.96				3734.05	682.44				3117.35	222.67				1563.97	382.73				2249.87	184.64				2994.57	340.03				4358.09	4637.07				2796.02	405.08				2576.68	7567.29
	5018.7	318.473				4577.75	251.98				2964.63	311.89				3272.13	246.63				2779.08	373.04				3856.42	131.63				4564.89	586.29				3517.21	5387.89				3576.11	357.77				2461.39	6201.28
	2045	257.625				2811.38	405.09				2224.2	657.46				2498.31	228.33				2171.19	431.03				3628.34	225.72				1892.03	394.94				1423.77	4105.47				3607.31	328.21				1984.57	8492.08
	6482.02	265.281				3387.48	266.03				3907.92	548.55				2195.29	174.01				2722.66	431.16				2671.29	157.56				4282.2	535.53				4248.11	4679.35				1927.09	218.15				1604.81	6329.56
	2706.9	306.187				2155.5	402.56				3782.63	527.17				3226.23	225.38				2286.12	301.56				3501.68	221.35				3971.87	397.33				3295.6	5605.45				4637.69	292.05				2126.24	6754.09
	1664.28	288.842				3988.13	359.68				4301.72	652.64				2117.57	200.12				1842.56	327.2				2328.34	139.99				1301.85	568.45				4689.62	5234.57				3237.04	437.7				1572.43	6801.36
	3300.59	268.141				2915.39	231.84				2796.34	358.62				3901.81	290.52				3604.72	384.28				4295.25	178.93				1949.44	570.21				2976.01	4113.83				1297.29	342.12				4487.84	7596.83
	7320.13	431.378	546.617			1428.98	374.08	356.041			4799.64	460.07	351.35			2434.43	348.22	380.398			3949.6	385.83	519.738			2222.34	524.33	586.006			2477.89	651.11	764.68			1966.81	5228.08	4830.9			2857.16	399.08	531.264			3274.72	6773.09	5488.83
	1951.22	256.574				2085.43	294.58				3633.24	339.16				3036.45	422.67				3496.34	686.02				2058.92	532.45				4089.04	802.19				4061.64	6234.83				3979.06	706.44				3074.29	4417.22
	5569.78	183.902				4873.91	347.92				1593.29	179.48				2008.53	441.77				4526.69	445.77				2901.27	711.63				3262.92	891.54				3803.31	4764.67				2322.26	604.27				2016.38	4936.3
	877.937	529.634				1502.56	224.09				3016.05	569.56				3824.14	337.47				4257.86	498.58				2625.35	711.54				1562.13	677.66				3103.98	5463.57				2372.62	563.59				2075.6	6342.11
	6746.64	373.756				4047.51	371.33				2628.06	207.84				1554.38	362.09				3158.69	435.11				1533.66	534.44				3524.48	702.59				3839.52	5866.17				2324.07	372.53				3857.64	5858.07
	4165.23	689.43				1446.34	447.12				3463.04	137.28				1326.95	486.71				4790.84	450.49				1413.46	602.57				2767.79	865.28				4477.77	4439.44				2783.84	653.57				3316.5	6079.47
	3217.75	496.171				2549.19	355.45				1559.35	219.63				1877.47	351.95				3045.68	614.67				2049.08	602.81				4698.49	811.05				4142.78	2917.46				4167.84	570.07				4212.49	6516.27
	6761.19	841.239				3844.97	404.68				2528.83	346.76				3291.12	324.53				1602.98	469.89				1619.16	635.54				1629.56	811.24				3363.49	5288.96				3617.17	415.6				4265.22	4715.5
	7853.43	102.458				3644.4	306.81				1481.04	545.22				1238.28	373.16				1917.6	538.29				2973.58	603.43				3323.19	675.13				4709.88	3612.69				4287.48	501.96				4711.81	5607.48
	954.308	962.525				3818.98	429.35				4411.87	200.41				1437.16	308.61				2786.96	688.38				1527.75	632.35				1326.52	859.72				3559.1	4781.68				1389.08	548.32				4388.07	6807.92
	8491.79	339.793				2109.05	277.85				1518.17	416.91				3126.79	356.28				3245.25	551.05				2106.83	505.81				3103.51	609.96				3667.44	3828.69				1601.6	360.7				3626.54	6621.09
	6292.72	609.937				1454.56	394.11				2292.2	258.46				1991.81	396.68				1481.51	655.33				3058.15	454.78				4563.4	877.56				2756.06	4897.88				1831.43	631.97				1283.56	5542.61
	3379.89	276.753				1964.43	431.68				3352.24	583.32				3872.46	464.24				3262.04	446.25				1831.6	461.47				4704.57	760.42				1913.17	4361.69				1834.91	615.73				3835.95	4685.61
	1629.75	971.371				4547.43	334.57				2739.05	568.29				3732.87	404.15				4179.05	468.24				1271.87	528.57				2154.45	728.29				3762.57	3445.95				3923.29	402.66				2143.18	6508.58
	1834.93	143.905				4702.54	335.69				4731.88	369.63				2446.16	327.9				1245.22	510.01				3706.92	573.36				3642.1	762.58				2852.4	3787.53				4374.02	352.05				1636.22	4465.9
	5394.45	777.317				4521.43	476.98				1621.28	424.18				4755.92	343.04				3663.77	441.28				3344.85	719.34				1745.49	786.05				3974.53	6355.71				2123.55	542.7				3771.87	6546.97
	9124.5	402.109				4668.47	317.38				1462.07	223.72				2309.79	468.17				4707.73	450.84				2694.98	623.12				4487.27	805.68				3494.22	5168.23				4015.64	326.49				1385.57	6893.34
	3084.66	586.277				3283.04	394.15				1745.67	372.31				2257.15	313.11				4285.9	453.04				2041.92	642.68				3525.5	835.73				3454.1	5495.34				1875.21	696.13				4024.03	4947.85
	6169.74	321.709				3134.05	226.44				1291.45	406.41				3403.23	358.89				3312.68	501.22				4066.39	661.17				3419.82	892.71				1317.53	5589.03				3475.49	673.59				2174.12	6688.29
	2530.89	524.942				3199.14	488.61				3611.68	167.2				2775.48	364.83				3697.09	566.06				3557.15	458.06				2001.69	715.67				3176.47	5483.62				4205.08	422.9				2114.18	5859.01
	5304.96	882.54				3075.5	231.32				2117.05	312.32				3243.78	480.68				2001.36	448.68				3936.57	623.15				3621.54	681.14				3858.14	6196.53				2511.7	562.79				3014.94	4315.22
	9514.95	496.538				4027.63	468.91				4228.8	411.72				3693.54	416.13				4175.79	526.12				1492.32	450.88				1737.78	744.73				1525.39	2745.94				3323.32	556.28				3138.99	4781.63
	3421.17	663.978				2583.16	364.8				4413.27	525.63				3323.25	419.53				2163.84	530.02				2929.16	540.25				3248.97	739.64				4419.86	5617.67				2313.47	672.12				4688.38	4932.28
	2239.38	482.209				3143.12	439.34				3643.87	163.11				2015.81	324.58				3838.59	441.49				3993.79	528.81				3638.15	716.73				4608.09	3888.12				3208.91	593.01				3257.05	5019.35
	7893.6	727.594				3888.47	240.04				3473.46	541.62				3128.12	439.71				2367.63	587.67				4176.01	661.92				4386.98	778.33				1902.19	5209.66				2951.71	484.79				1462.22	4221.78
	528.223	541.619				2054.22	266.98				3459.62	117.51				3265.81	309.12				2675.47	480.55				3744.56	536.39				2279.44	884.41				4295.5	4733.26				4758.36	464.64				3129.14	5824.52
	3521.81	804.691				3104.4	417.54				4621.16	249.13				3546.32	441.64				1609.16	568.8				3981.91	459.77				3088.96	682.78				2787.15	5545.54				4411.12	646.62				3176.19	4304.86
	8322.19	698.211				1754.99	240.83				3682.35	329.88				1881.14	308.92				3047.63	655.68				1578.46	734.81				2787.47	838.76				2966.64	5512.46				3583.06	623.57				3893.45	4834.85
	6139.32	920.328				4012.11	482.89				2798.38	487.56				1222.09	316.38				2669.68	404.52				4096.84	576.62				3356.79	750.61				4019.52	3925.06				3369.55	357.69				4027.95	5335.54
	2769.93	359.615				4977.22	295.7				4741.36	406.17				3369.02	400.79				2997.92	692.27				2744.02	748.13				4507.58	601.11				3122.01	4541.55				1504.96	616.06				2443.96	4282.12
	5462.89	294.735	606.764			2719.73	221.89	334.297			1402.95	112.8	312.976			4691.28	345.19	306.589			1878.23	557.35	198.158			2234.6	522.68	529.139			3115.08	692.91	659.029			1278.78	3588.13	3747.34			4414.19	249.44	190.833			2033.43	8202.29	7311.7
	2998.18	175.902				4134.23	401.17				3048.83	143.56				3235.46	217.29				2644.8	539.03				1294.29	524.46				2189.23	537.91				4546.77	3011.52				1641.67	317.33				4589.9	7676.75
	8627.26	406.529				2871.62	341.16				2876.04	407.73				3126.54	368.31				2157.79	189.83				1386.36	559.92				4365.27	571.97				1263.3	3075.07				2459.73	372.39				3405.36	8371.61
	7104.28	817.126				2158.91	289.97				4541.91	275.18				3577.11	259.47				1272.66	184.79				3581.8	488.35				4288.83	674.25				2763.09	3168.11				3224.7	386.22				2909.53	6323.45
	9533.41	689.531				3819.15	232.71				2983.26	197.73				3258.83	284.11				1414.48	182.32				3290.21	594.78				4205.68	694.49				3795.94	4315.72				3285.79	34.62				3363.99	7333.05
	4553.9	317.685				4023.64	393.92				1845.45	562.62				2761.58	284.71				2037.32	162.25				2709.79	545.77				2254.71	646.84				3052.2	4023.41				1945.64	392.21				1722.87	6583.43
	2087.31	462.82				3943.04	472.28				2486.68	400.29				2611.47	358.95				3341.47	172.43				3816.32	478.81				1961.51	634.84				2763.71	3705.68				2229.05	25.29				1333.3	6153.38
	7710.87	934.271				2187.96	217.05				3015.38	435.37				3833.67	331.27				3508.45	197.56				2545.15	480.62				3154.98	614.38				3578.53	3388.42				2835.56	78.33				3569.7	6189.98
	3996.94	237.594				3933.09	412.38				4542.49	232.09				2403.78	203.35				1821.08	165.46				3283.42	567.55				3173.19	526.97				1788.42	4475.17				1252.63	100.81				2799.92	7697.94
	3578.38	725.841				4879.83	414.03				1667.51	466.95				2814.47	374.27				2102.43	175.99				1755.28	481.67				3478.25	773.45				1922.95	4878.33				3703.8	197.45				4587.35	6431.98
	8629.75	863.159				1498.39	231.09				3794.99	345.12				3081.85	238.8				3319.9	167.31				2768.43	555.24				1291.52	758.76				3079.23	3136.96				1669.84	365.08				1418.24	6012.99
	9234.56	581.927				2786.07	425.8				4541.94	418.24				3247.69	381.27				2276.5	177.98				1949.79	516.78				1713.08	779.55				2388.18	3867.84				3146.57	271.7				1648.92	6839.58
	5564.88	947.761				2318.95	284.92				3815.72	325.19				2236.44	349.75				4653.76	159.45				4379.69	568.28				1915.6	752.21				1683.11	3811.49				1826.76	313.68				2894.24	8225.92
	6301.29	338.287				2985.44	423.14				1872.03	260.39				2087.81	385.45				4631.51	174.21				4278.5	534.75				2211.91	580.66				2446.06	4693.59				2896.18	222.88				3164.25	8361.63
	6204.3	601.83				2422.28	287.78				4368.29	205.35				3228.22	383.16				3914.61	157.36				3782.78	527.11				3836.79	503.03				1821.82	3216.61				3249.31	144.81				2826.13	7956.94
	7349.12	829.465				1807.75	347.08				1443.15	538.49				3079.47	380.97				3526.76	197.19				1693.74	485.83				4018.71	726.98				1609.43	4643.32				3176.39	146.11				1989.2	6791.06
	3183.28	743.582				4167.72	402.46				1331.56	201.69				3936.8	214.67				3819.22	163.42				1675.8	477.09				2105.49	732.99				2741.76	4028.68				2116.97	140.07				2968.89	6639.06
	5508.17	526.182				3867.88	415.62				2698.18	298.89				2678.94	314.22				3195.02	165.56				2063.14	500.12				3177.28	534.36				3176.51	3629.02				4586.92	120.75				2663.32	7012.03
	2012.87	380.957				3733.62	270.13				2027.89	305.35				2504.78	305.34				1307.87	185.1				1845.88	479.51				4096.62	786.45				2142.14	4346.67				1246.14	191.48				4356.73	8192.26
	3201.97	919.377				2032.7	371.34				3256.33	391.29				2601.41	306.25				2885.35	188.25				4252.45	594.29				3287.83	703.47				3287.47	3874.99				1598.68	324.9				3273.11	8081.15
	6572.21	648.269				3032.84	335.96				2338.08	187.15				2184.23	333.81				1642.52	172.64				4375.5	479.04				3001.68	559.57				3461.28	3084.42				2673.71	133.18				4603.1	7789.63
	9556.14	235.295				4796.5	267.56				2223.37	533.64				3314.7	274.38				4715.31	160.38				1886.64	563.19				3111.95	671.23				2079.38	4004.76				4578.67	61.35				2263.23	6609.46
	8821.94	962.505				2669.81	239.52				1749.34	363.13				2239.94	231.7				4473.38	158.87				2992.02	522.97				4646.32	517.05				3634.24	3198.73				1602.18	197.09				1569.09	8343.02
	1836.62	851.941				1769.11	291.26				1891.8	147.06				3491.19	314.84				3968.36	195.46				465.45	482.88				1513.87	660.18				2684.09	3974.09				3702.05	71.15				3709.27	7058.02
	4510.29	304.816				4871.26	271.48				3322.89	342.87				2196.32	273.68				4051.08	156.89				3069.44	558.61				2578.2	556.35				1634.25	3247.57				1445.16	19.91				4527.13	7027.83
	6058.47	672.502				3366.01	349.62				3762.07	435.78				2983.81	338.18				4602.17	157.72				3201.55	576.79				3833.52	714.28				2106.84	4234.68				3668.56	152.19				1568.85	6526.22
	6249.41	557.92				1508.43	447.01				3987.03	123.78				2098.99	255.63				2488.89	154.54				3108.71	523.24				3043.49	753.25				4545.82	4082.05				3959.78	277.72				2698.33	8323.78
	4657.13	476.21				3899.14	214.77				2158.11	356.78				2215.68	370.33				2445.59	168.21				2685.81	490.31				4087.4	766.3				2598.16	3154.17				1424.13	105.23				1931.61	7795.61
	9288.95	783.619				4434.4	334.78				2029.9	245.89				2499.64	259.02				4411.87	177.72				3791.91	453.24				2234.11	610.86				4055.76	3384.24				1325.27	79.76				2359.1	6834.4
	2206.5	915.268				2651.47	421.04				4205.26	128.87				2609.53	259.29				4209.43	179.48				2588.61	740.3				4624.83	735.32				2863.17	3176.62				4172.14	231.85				3058.09	7966.69
																																				1735.99	5867.73	5799.03								1672.05	5449.2	6001
																																				4081.94	5855.32									3012.33	4705.5
																																				3872.21	5702.28									3318.38	6368.34
																																				3768.24	5971.91									2703.72	7062.99
																																				2319.42	5685.61									2143.17	5259.09
																																				3344.58	5829.37									2201.23	6585.79
																																				2989.22	5646.87									4176.24	7073.71
																																				4522.84	5808.56									3257.56	5638.48
																																				2221.77	5662.03									2708.87	5323.13
																																				2077.13	5921.89									3975.71	5958.53
																																				1756.51	5908.74									4701.79	5047.38
																																				3737.17	5733.35									1279.72	7056.59
																																				1839.15	5829.46									3199.35	6682.29
																																				1572.67	5857.97									3097.77	5974.57
																																				2327.16	5856.67									1316.98	4894.44
																																				2896.38	5771.23									1295.5	6023.55
																																				3571.08	5747.06									4242.7	6696.29
																																				1631.22	5734.33									2859.95	6122.95
																																				3228.04	5846.92									4348.46	6708.39
																																				1709.28	5869.75									4585.1	4761.37
																																				2663.92	5933.03									3001.6	5952.33
																																				1543.88	5883.57									2221.71	6387.52
																																				4267.91	5676.68									3216.56	5271.63
																																				2886.52	5718.98									1984.97	5535.24
																																				3642.04	5692.62									3409.33	7419.15
																																				2029.23	5831.42									4791.3	6065.25
																																				2041.14	5766.51									4226.85	7341.88
																																				4175.78	5764.13									1724.62	5112.62
																																				1764.03	5764.99									2954.97	5332.14
																																				1864.28	5831.91									2156.58	6219.72
[truncated: 24 more columns]

## Sheet: 1d-MEAN data
Experiment	AP2III-2	AP2IV-5	AP2V-2	AP2VIIa-3	AP2VIIa-9	AP2VIII-7	AP2X-3	AP2XI-2	AP2XI-4	AP2XII-1	AP2XII-2	AP2XII-5	AP2VIII-4	AP2IX-7	AP2XII-1/AP2XI-2	MORC
1	271.757	349.966	438.058	219.205	391.738	179.196	467.572	5020.59	301.817	7503.32	489.173	351.711	766.531	191.111	11533.9	609.396
2	546.617	356.041	351.35	380.398	519.738	586.006	764.68	4830.9	531.264	5488.83	494.486	453.713	698.251	295.695	9403.35	361.805
3	606.764	334.297	312.976	306.589	198.158	529.139	659.029	3747.34	190.833	7311.7	236.577	263.945	378.334	214.821	10558.9	259.233
4								5799.03		6001					8068.18
5															9054.02

## Sheet: 1d-ANOVA
Table Analyzed	Mean GRA80 / Cas9-GFP AP2s
ANOVA summary
F	95.6
P value	< 0,0001
P value summary	****
Are differences among means statistically significant? (P < 0.05)	Yes
R square	0.9755
Brown-Forsythe test
F (DFn, DFd)	3,172 (15, 36)
P value	0.0023
P value summary	**
Significantly different standard deviations? (P < 0.05)	Yes
Bartlett's test
Bartlett's statistic (corrected)
P value
P value summary
Significantly different standard deviations? (P < 0.05)
ANOVA table	SS	DF	MS	F (DFn, DFd)	P value
Treatment (between columns)	513300000	15	34220000	F (15, 36) = 95,60	P < 0,0001
Residual (within columns)	12880000	36	357905
Total	526100000	51
Data summary
Number of treatments (columns)	16
Number of values (total)	52

## Sheet: 1d-Ordinary one-way ANOVA
Ordinary one-way ANOVA - Multiple comparisons
Number of families	1
Number of comparisons per family	15
Alpha	0.05
Dunnett's multiple comparisons test	Mean Diff,	95% CI of diff,	Significant?	Summary	Adjusted P Value
AP2III-2 vs. AP2IV-5	128.3	-1330 to 1587	No	ns	0.9997
AP2III-2 vs. AP2V-2	107.6	-1351 to 1566	No	ns	0.9997
AP2III-2 vs. AP2VIIa-3	173	-1286 to 1632	No	ns	0.9995
AP2III-2 vs. AP2VIIa-9	105.2	-1353 to 1564	No	ns	0.9997
AP2III-2 vs. AP2VIII-7	43.6	-1415 to 1502	No	ns	0.9999
AP2III-2 vs. AP2X-3	-155.4	-1614 to 1303	No	ns	0.9996
AP2III-2 vs. AP2XI-2	-4374	-5739 to -3010	Yes	****	< 0,0001
AP2III-2 vs. AP2XI-4	133.7	-1325 to 1592	No	ns	0.9996
AP2III-2 vs. AP2XII-1	-6101	-7466 to -4737	Yes	****	< 0,0001
AP2III-2 vs. AP2XII-2	68.3	-1390 to 1527	No	ns	0.9998
AP2III-2 vs. AP2XII-5	118.6	-1340 to 1577	No	ns	0.9997
AP2III-2 vs. AP2VIII-4	-139.3	-1598 to 1319	No	ns	0.9996
AP2III-2 vs. AP2IX-7	241.2	-1217 to 1700	No	ns	0.9993
AP2III-2 vs. AP2XII-1/AP2XI-2	-9249	-10553 to -7944	Yes	****	< 0,0001
AP2III-2 vs. MORC	64.9	-1394 to 1523	No	ns	0.9998
Test details	Mean 1	Mean 2	Mean Diff,	SE of diff,	n1	n2	q	DF
AP2III-2 vs. AP2IV-5	475	346.8	128.3	488.5	3	3	0.2626	36
AP2III-2 vs. AP2V-2	475	367.5	107.6	488.5	3	3	0.2202	36
AP2III-2 vs. AP2VIIa-3	475	302.1	173	488.5	3	3	0.3541	36
AP2III-2 vs. AP2VIIa-9	475	369.9	105.2	488.5	3	3	0.2153	36
AP2III-2 vs. AP2VIII-7	475	431.4	43.6	488.5	3	3	0.08926	36
AP2III-2 vs. AP2X-3	475	630.4	-155.4	488.5	3	3	0.3181	36
AP2III-2 vs. AP2XI-2	475	4849	-4374	456.9	3	4	9.574	36
AP2III-2 vs. AP2XI-4	475	341.3	133.7	488.5	3	3	0.2738	36
AP2III-2 vs. AP2XII-1	475	6576	-6101	456.9	3	4	13.35	36
AP2III-2 vs. AP2XII-2	475	406.7	68.3	488.5	3	3	0.1398	36
AP2III-2 vs. AP2XII-5	475	356.5	118.6	488.5	3	3	0.2428	36
AP2III-2 vs. AP2VIII-4	475	614.4	-139.3	488.5	3	3	0.2852	36
AP2III-2 vs. AP2IX-7	475	233.9	241.2	488.5	3	3	0.4937	36
AP2III-2 vs. AP2XII-1/AP2XI-2	475	9724	-9249	436.9	3	5	21.17	36
AP2III-2 vs. MORC	475	410.1	64.9	488.5	3	3	0.1329	36

## Sheet: 1e-RAW data
AP2III-2	Cas9-GFP (Mean / vacuole)	GRA80 (Mean/vacuole)	Mean / Exp		AP2IV-5	Cas9-GFP (Mean / vacuole)	GRA80 (Mean/vacuole)	Mean / Exp		AP2V-2	Cas9-GFP (Mean / vacuole)	GRA80 (Mean/vacuole)	Mean / Exp		AP2VIIa-3	Cas9-GFP (Mean / vacuole)	GRA80 (Mean/vacuole)	Mean / Exp		AP2VIIa-9	Cas9-GFP (Mean / vacuole)	GRA80 (Mean/vacuole)	Mean / Exp		AP2VIII-7	Cas9-GFP (Mean / vacuole)	GRA81-HA (Mean/vacuole)	Mean / Exp		AP2X-3	Cas9-GFP (Mean / vacuole)	GRA81-HA (Mean/vacuole)	Mean / Exp		AP2XI-2	Cas9-GFP (Mean / vacuole)	GRA81-HA (Mean/vacuole)	Mean / Exp		AP2XI-4	Cas9-GFP (Mean / vacuole)	GRA81-HA (Mean/vacuole)	Mean / Exp		AP2XII-1	Cas9-GFP (Mean / vacuole)	GRA81-HA (Mean/vacuole)	Mean / Exp
	3314.67	249.8	141.286			2926.24	192.05	181.261			3401.01	473.71	351.117			2470.56	342.85	339.657			2591.01	200.94	140.931			2688.05	140.33	162.941			2795.67	96.02	179.764			2395.32	10713.4	10506.9			3249.77	54.6	165.255			3459.42	3593.83	3674.96
	3346.23	203.02				3498	296.8				3131.99	371.75				3479.9	443.59				2982.49	97.21				3174.21	222.61				2885.52	266.49				2531.84	9549.25				3539.42	145.37				3584.62	3143.55
	2994.81	253.72				3429.21	241.95				3284.98	366.86				3791.08	330.4				2930.12	86.92				2612.46	199.8				2752.56	231.56				2582.11	10074.4				3264.28	284.05				2457.13	2402.9
	2739.95	157.06				3260.75	158.53				3277.14	468.88				3033.6	465.1				2698.09	85.68				3298.36	75.99				3533.45	224.69				2726.32	11109.4				2298.76	97.02				3614.87	3375.12
	3083.81	264.65				3742.56	161.73				3004.59	285.59				2356.78	425.87				2878.58	171.51				3239.78	186.37				3422.3	162.42				3008.79	10224.6				2229.92	255.07				2360.81	4685.47
	3344.7	168.87				2814.71	83.53				3775.92	212.92				2340.44	207.96				3297.59	130.19				3348.69	187.02				2435.08	256.42				2260.56	10538.7				2508.56	202.84				3697.03	2653.12
	3455.16	241.71				2395.72	215.67				3510.28	474.56				3504.9	231.86				2715.44	223.59				3344.88	215.1				3695.92	84.52				3774.51	11113.6				3677.66	127.41				3705.28	4271.01
	2911.14	55.07				3439.58	123.75				2314.1	203.3				2795.64	356.73				2456.13	58.81				2587.28	76.91				3500.53	78.21				3568.42	10677.5				3280.31	69.27				3541.29	4237.79
	3642.05	218.12				2822.76	97				3664.96	241.11				2471.1	401.22				3396.52	235.9				3381.09	106.08				2623.89	174.97				3544.95	10320.8				2319.68	217.6				2260.25	5164.15
	3131.84	139.2				2682.52	106.54				3397.64	257.83				3637.41	304.62				2413.5	271.83				3583.94	214.05				3300.13	236.73				2641.77	10198.2				3611.34	133.73				3628.03	2843.4
	3384.97	280.03				2621.21	293.32				3199.94	205.7				3200.15	350.08				2815.31	235.97				2894.43	133.14				3580.25	73.92				3245.44	10745.7				3167.23	89.05				2830.48	3072.25
	2379.08	111.46				3099.82	206.68				3142.19	230.62				2540.81	226.7				3558.69	135.5				3409.25	268.2				2332.27	265.63				2353.01	11034.3				2293.06	177.04				2848.21	3418.16
	3731.87	65.6				2780.33	114.2				2339.23	489.46				3701.29	483.02				2991.27	176.85				3221.22	140.27				3085.5	270.99				3759.59	11485.4				2478.46	82.71				2336.45	4783.59
	2917.69	51.1				3083.72	146.53				2553.57	485.83				2724.73	238.51				3166.03	177.92				3776.44	277.67				2945.81	226.86				2845.31	11296				3794.94	192.3				2698.32	4927.88
	3452.22	152.97				3468.57	101.87				2791.09	379.41				2640.91	399.71				3432.23	228.79				3720.57	148.59				2765.8	57.93				2532.57	11010.4				3766.59	108.75				2267.51	3737.54
	3040.39	71.75				3319.78	139.99				2262.97	439.4				2813.17	275.48				2867.4	59.83				2270.55	243.55				3020.81	118.87				2934.71	10085.6				2248.83	296.13				3666.55	3652.45
	2966.52	150.37				2936.17	158.85				2857.55	467.67				3251.42	254.55				2358.16	110.61				2512.05	185.6				3251.06	82.08				2908.11	11378.8				2727.35	73.8				2584.66	3917.55
	2899.78	274.33				3424	257.55				3647.52	497.76				3665.38	480.34				3193.99	140.05				3018.72	200.59				3410.56	164.27				2215.4	10730.3				3488.37	224.55				2783.15	4978.76
	3161.37	67.96				3505.51	273.18				3639.89	204.04				3673.14	444.9				2594.79	80.25				2707.76	61.55				2579.44	68.03				3300.85	9621.32				2735.25	275.75				3786.23	3838.25
	3404.82	62.83				3274.64	88.48				3378.29	358.42				2605.59	233.45				2982.85	144				3402.18	61.44				2829.56	293.57				3124.68	10332.6				2783.69	148.28				2677.42	3338.25
	2842.25	97.93				2859.13	163.74				3312.02	378.9				3304.87	474.78				3190.3	77.48				3026.24	91.34				2582.53	225.94				2944.26	9953.31				3122.78	153.71				3734.62	3018.21
	2682.47	95.25				2841.76	143.93				2812.88	482.48				3073.04	229.29				3076.59	236.96				2340.46	205.53				3243.94	298.54				3196.34	10619.9				3538.85	141.41				2402.5	4129.14
	3736.78	79.99				2370.16	92.9				3629.65	378.98				2397.86	405.24				3651.42	97.96				3035.7	145.01				3126.31	238.65				3445.62	10211				3243.45	127.62				2846.51	4729.04
	2836.34	66.98				3400.61	257.26				2292.11	383.4				2439.32	256.41				3244.73	107.98				3464.99	268.85				3313.45	113.33				3199.15	9883.24				2838.49	286.2				3718.91	4174.46
	2770.12	50.04				3784.23	187.71				3536.15	381.13				3724.29	354.38				2266.99	98				3403.79	75.91				3304.03	231.66				3772.18	9571.28				2751.19	210.16				2815.39	3030.29
	3412.66	108.29				2723.79	299.82				3739.05	267.76				3054.58	277.75				3744.44	81.84				2224.83	168.39				3697.7	260.19				3395.68	11073.5				2306.4	220.52				2211.11	2873.5
	2227.43	133.14				2770.6	147.43				3493.26	294.57				2968.19	287.86				2461.63	145.76				2725.22	275.4				3111.56	122.43				3570.72	10441.5				2959.83	218.18				2401.54	3860.36
	3161.79	71.02				3423	210.85				3176.75	325.29				3437.12	305.77				3028.29	102.56				2505.74	53.47				2456.99	171.32				3641.36	9893.39				3580.29	238.49				3008.39	3761.75
	3436.01	187.52				2333.1	211.56				2271.09	211.39				3294.12	283.76				3727.17	145.63				3283.26	174.05				2866.38	230.13				2653.66	11217.4				3183.28	51.16				2756.61	2319.13
	3116.5	108.8				2373.26	264.43				3725.96	314.8				3445.39	417.53				2479.72	81.42				3441.14	85.42				2971.24	66.55				3259.76	10102.7				3713.1	54.88				3417.77	2317.79
	3127.13	200	358.466			3106.21	106.99	171.484			3460.42	67.24	169.037			2605.3	103.88	185.415			3373.55	402.69	367.152			2431.22	52.36	182.849			3456.16	214.24	183.498			3362.32	7836.61	8012.35			2372.47	295.13	225.523			3570.08	2772.14	3497.41
	2504.26	448.31				3530.18	286.61				2826.18	217.54				2684.98	134.58				2365.24	400.27				2273.35	62.51				2780.37	144.6				3071.87	8366.42				2952.84	218.28				2406.75	4027.26
	3389.09	277.9				2435.91	89.45				3390.87	215.2				2896.9	280.76				2762.2	393.48				3521.03	297.48				2865.86	167.47				2535.17	7094.66				2914.7	190.25				3587.64	4889.36
	2953.99	257.45				3112.67	223.51				3005.28	202.92				3574.26	162.83				3308.48	330.27				3448.78	132.92				2436.99	147.5				3694.7	7757.16				2352.83	167.49				2899.92	3942.68
	2791.36	339.47				2684.71	107.69				2671.04	171.77				3107.48	255.73				3335.48	438.99				2533.56	177.17				2540.78	284.82				2850.77	7967.25				2868.99	286.39				2588.2	2671.09
	2634.29	464.54				2286.59	51.16				2819.18	228.49				3034.17	108.25				2473.21	430.38				3157.19	249.29				2359.58	182.36				2223.16	8558.24				2658.37	130.02				2604.51	3338.78
	3783.32	254.68				2245.06	269.18				2719.06	263.82				2856.42	145.45				3694.11	403.07				3246.59	180.17				2273.91	240.13				2430.82	7528.21				2510.45	289.34				2483.18	3277.76
	2789.01	488				2755.15	227.54				3457.06	121.78				2922.67	196.51				2377.6	343.08				2454.44	195.96				2820.13	291.01				3766.73	8160.2				3244.58	311.9				2564.75	3887.79
	3656.03	256.94				2989.57	134.53				2998.17	192.7				3478.19	221.37				3528.61	471.99				2338.5	66.16				3066.35	58.43				3394.14	7870.14				3720.87	135.28				2655.92	2381.55
	2835.74	390.28				2396.25	198.11				2869.23	85.06				3205.8	280.53				3719.97	374.35				3518.21	106.19				2452.42	265.3				2951.31	8642.91				2493.06	201.46				2423.22	4239.81
	2692.24	214.17				2506.52	185.34				2694.49	177.99				3783.37	251.45				3631.02	425.31				2696.23	284.57				3534.16	155.98				3067.48	7802.32				2860.57	208.99				3091.28	2311.98
	3519.25	240.59				2550.1	92.85				3146.74	78.4				2986.59	221.8				2937.77	396.59				2806.89	159.56				2398.61	90.79				3110.36	7808.73				3698.61	121.3				2666.09	3431.83
	2878.25	202.91				2891.79	68.14				3779.01	154.22				2861.77	194.11				2648.16	469.56				3736.35	225.34				3178.82	130				2743.14	8324.14				3617.81	357.02				2208.3	2764.9
	2491.25	345.75				2314.96	169.78				3028.63	109.34				2790.22	110.59				3509.36	295.86				3364.65	113.06				3109.31	244.47				3182.01	8494.89				2207.3	127.37				3607.63	4323.31
	3568.68	423.95				3144.53	108.95				2555.02	274.33				2271.22	146.56				2575.06	224.75				3329.32	213.65				2609.87	140.74				3602.57	7551.66				3428.52	219.85				2484.82	4245.13
	3315.54	490.63				3305.09	250.41				3559.87	183				3785.09	222.59				2826.29	206.33				2633.95	237.85				3472.36	177.28				3727.65	7996.08				2403.13	223.11				3496.12	2501.82
	2216.19	466.48				2638.61	108.39				3219.29	145.35				2668.05	254.78				3637.2	374.08				3715.18	273.17				2344.15	286.3				2729.7	7675.72				3206.36	191.96				2609.89	4639.87
	2763.64	265.84				3628.2	207.88				3291.23	262.65				3029.01	231.13				2966.57	442.21				2276.26	296.15				3100.13	203.89				2333.74	8202.64				3191.29	327.92				2679.21	2455.04
	2740.72	330.41				3719.98	260.88				3225.04	261.36				3749.65	97.25				3456.12	448.9				3044	250.89				3202.78	111.75				2255.86	8672.73				2269.57	166.73				2478.74	2851.09
	3664.28	394.28				2893.95	214.61				3737.58	154.7				2933.81	174				2747.12	237.99				2290.11	144.63				3099.89	95.16				2970.57	8572.05				3758.89	308.67				3753.38	3001.69
	2275.75	489.63				3526.16	204.46				2951.18	77.78				3738.06	74.72				2956.89	300.16				3300.54	203.84				2835.73	209.57				2536.15	7773.57				2761.82	187.9				2824.98	4026.68
	2755.51	439.46				3790.85	90.71				2757.22	149.61				2214.28	223.74				3325.25	480.91				2447.51	57.58				2435.77	79.31				3723.65	7200.11				2385.3	233.7				2830.97	2895.71
	2568.17	208.74				2310.26	298.74				3584.68	193.05				2538.03	245.53				2542.91	378.7				2658.64	262.54				2276.92	249.8				3038.8	7257.48				3763.48	218.91				3287.2	2679.88
	2660.76	311.92				3317.46	218.99				3360	140.44				3555.64	155.46				3455.73	385.19				2343.35	166.83				3748.31	103.58				3085.54	7702.8				3383.38	356				3048.6	4531.1
	3369.44	362.76				2998.69	98.7				2308.6	185.6				2619.2	174.88				2924.39	463.76				3360.98	200.38				3511.99	260.36				3653.76	8227.46				3745.94	189.36				2576.15	3957.44
	2240.24	489.82				3720.04	299.19				3690.51	106.91				3409.2	290.95				3531.12	211.15				2460.92	299.53				2737.69	86.37				2842.39	8239.38				3297.88	217.84				3387.32	4239.6
	2984.79	424.26				2298.03	236.98				3564.11	196.26				2263.1	266.37				3055.72	288.04				3247	94.19				3735.54	262.95				3021.47	7173.1				2854.85	117.97				2904.36	4570.25
	3390.05	469.49				3656.49	164.61				2919.14	211.43				3201.78	135.47				2992.27	342.44				3236.21	217.84				3630.93	130.37				3515.51	8276.06				2629.89	359.5				3596.11	4157.81
	2862.4	446.86				3504.13	115.91				3463.22	75.19				2626.2	77.71				2841.92	405.77				3488.82	147.99				2344.38	279.19				3101.3	8851.37				3134.72	237.94				2943.88	2010.62
	2336.82	273.4				3192.7	54.22				3184.02	166.99				3632.78	123.47				2458.62	248.3				2455.57	115.66				2231.51	211.21				2491.1	8786.41				2272.12	168.11				3483.71	3898.27
	3461.48	223.29	187.066			2514.55	456.8	342.495			3018.9	280.61	158.004			3422.63	292.27	173.479			3160.53	113.7	176.98			2515.91	342.56	363.072			2626.4	422.48	339.257			3631.95	9621.68	9563.8			2885.77	485.79	362.106			2851.59	4819.96	5738.77
	2236.26	167.08				2788.13	266.98				2827.19	87.66				2580.17	97.86				2834.6	111.05				2271.72	439.14				2404.28	379.81				2582.82	10421.2				2891.52	255.99				2732.42	5611.35
	3604.81	252.34				2232.5	396.33				2963.02	237.74				3583.78	175.82				3263.81	85.21				3220.69	495.45				2337.23	446.29				3585.58	8129.34				3459.3	410.15				2313.97	7466.36
	2529.17	137.64				3457.54	296.93				3253.54	165.9				3468.7	259.9				2386.12	183.05				3121.79	301.31				2922.74	256.14				2948.49	10066.1				3452.7	355.83				3537.75	5555.35
	2873.32	68.84				2765.29	374.45				2932.08	281.98				2701.19	113.74				2651.59	64.75				3072.04	453.02				3591.8	211.54				2762.82	10221.2				2461.63	225.52				3784.69	7466.66
	3660.7	217.4				3547.88	302.6				3490.55	195.71				3639.77	279.33				3287.23	252.82				3155.12	244.83				3717.21	369.64				2931.91	8514.68				3279.08	377.09				3205.56	7636.87
	3007.76	257.27				3190.36	309.74				2409.88	253.73				2777.02	289.24				2927.25	207.58				2714.27	226.08				2909.51	463.34				2859.06	10649				3570.48	206.44				3458.85	4434.78
	3148.03	151.56				3017.81	296.1				2794.23	59.38				2543.28	212.03				3694.42	201.07				3624.98	356.07				3057.79	208.03				2260.01	9604.95				3674.81	315.81				3061.95	5948.09
	3212.89	298.17				2243.63	259.12				2973.48	158.8				3050.35	251.15				2707.73	263.04				3006.16	328.45				2810.16	227.15				3039.42	8336.75				2733.17	490.24				2836.75	6284.12
	2961.96	227.1				3235.19	282.52				3439.3	240.77				2239.6	74.09				3005.46	206.7				3574.19	453.91				3797.45	496.77				2387.01	9319.03				3525.84	484.79				3474.58	5847.75
	2348.55	220.38				3071.96	442.71				2691.74	81.36				2993.03	244.55				3421.66	137.48				3440.07	399.73				2992.66	269.34				3037.65	9485.82				2994.91	319.06				3162.01	5263.56
	3405.58	182.95				2652.39	462.67				2836.01	176.32				3271.2	77.26				2255.62	285.52				2518.87	477.01				3695.68	393.69				2604.55	10831.4				3516.48	200.97				2574.18	5130.52
	3493.19	229.55				3754.25	471.93				3034.61	97.71				2916.87	55.22				3433.5	292.83				3421.47	476.21				2219.56	430.35				3599.62	8152.46				2526.45	395.9				3195.12	7383.3
	3210.98	235.11				2642.78	253.58				3569.39	150.2				2599.49	185.58				3592.51	174.81				3540.32	497.14				2271.2	382.1				2406.65	8974.95				3167.44	468				3175.2	5963.08
	2391.83	115.98				3397.17	254.31				2328.08	142.23				3643.06	228.81				3065.05	91.91				2433.45	458.61				3156.14	210.2				2708.21	9072.55				3372.01	389.26				3460.12	5231.91
	3212.73	273.52				3755.71	467.76				3778.63	72.69				2689.3	92.83				3630.91	141.49				3717.46	202.23				3229.33	272.55				2440.89	10237.9				2558.1	353.21				3061.72	6798.42
	2516.22	73.8				3493.5	378.06				3255.51	297.33				3683.55	234.15				3465.91	212.76				2720.24	276.18				2206.3	406.29				3609.87	10303.2				3176.78	383.34				3282.99	4570.74
	3558.99	255.41				3519.79	277				3709.57	166.84				2584.51	230.05				3544.36	116.29				3661.91	499.33				3441.15	323.08				2714.99	9644.42				3333.21	295.84				2293.04	5541.45
	3057.03	102.34				2741.65	476.15				3598.25	159.47				3687.73	92.63				2374.03	283.08				3452.57	222.08				2606.86	287.5				3684.96	9972.53				3254.53	319.16				2461.21	7134.24
	3634.39	223.76				2574.27	370.98				3077.01	110.02				3335.27	166.59				3351.58	55.11				3292.19	376.48				2280.56	330.41				3636.27	9896				3566.29	433.33				3529.56	6430.58
	3160.77	165.01				2532.9	244.89				2877.38	113.62				2675.92	272.61				3282.74	189.64				3451.09	396.93				2983.37	359.87				2316.33	9238.83				2676.54	333.7				3250.55	6432.51
	3505.73	92.95				3500.55	402.1				3781.94	58.41				3415.68	170.79				3601.77	290.43				3665.95	327.01				3621.15	357.89				3396.01	10732.2				2219.7	370.82				3292.87	4895.32
	2440.08	226				2611.3	307.96				2923.88	254.53				3735.21	205.85				2851.47	186.09				3340.38	240.96				2852.64	276.37				2838.07	9346.06				2964.54	387.65				2698.48	4623.84
	2711.06	153.06				3519.49	296.31				2696.38	127.49				2396.55	168.57				2734.43	132.25				2409.28	381.42				3524.91	383.82				2779.25	8976.06				3773.99	361.37				3402.97	5432.25
	3392.83	73.24				2556.71	313.78				3244.1	64.74				3721.76	129.23				2791.92	56.65				3525.52	235.29				3742.65	322.24				3651.55	10332.9				3025.4	450.21				2753.58	4541.88
	2459.32	107.72				3386.07	321.74				3506.8	119.64				2637.08	157.28				3259.42	147.1				3361.96	345.96				2399.85	345.89				3207.49	8976.78				2216.02	393.61				3342.94	3959.36
	3621	119.88				3079.55	351.02				3294.59	133.34				3097.99	88.63				2461.86	271.23				2772.09	409.33				2619.95	262.75				3786.18	10223.1				3301.74	293.39				2993.87	3947.84
	2970.31	237.78				3739.81	296.97				2226.89	252.99				2388.61	154.43				2487.48	192.3				2704.8	237.06				3437.44	466.42				3225.4	9982.68				2444.42	342.74				3511.29	5770.73
	2775.56	282.93				2792.93	245.81				2792.25	59.77				2286.56	90.81				2373.65	127.98				2218.27	441.05				2478.34	366.23				3636.71	8129				2814.13	433.52				2539.15	6254.89
	3788.82	239.91				2375.18	397.56				2973.7	139.15				2640.91	113.06				2691.36	235.48				2393.35	351.32				3294.57	249.54				3704.99	9521.31				2826.58	330.46				3268.09	5785.43
																																				3328.25	6563.73	7398.05								2429.04	8424.04	6135.95
																																				2428.45	8793.66									3516.7	6292.87
																																				2248.44	7110.06									3100.43	4637.28
																																				3010.84	6401.46									2518.83	7865.22
																																				3276.07	8062.5									3634.67	5536.97
																																				2630.71	7482.08									2914.93	5453.95
																																				3251.84	7438.64									2693.18	5213.62
																																				2487.28	8014.87									2559.5	4896.2
																																				2968.35	8218.52									2616.57	6845.08
																																				3357.45	8424.32									3461.65	7578.82
																																				2402.35	8265.14									3215.92	7145.48
																																				3180.7	7492.94									2690.7	5710.45
																																				2463.03	5916.03									3513.35	5795.84
																																				2662.27	7107.12									2558.5	8098.51
																																				2876.84	6415.8									2421.44	4588.3
																																				2959.53	6710.87									2793.57	5912.52
																																				3699.94	7364.52									3234.97	5699.91
																																				3556.38	6271.11									2325.08	5353.45
																																				3521.88	7914.39									2370.39	7336.01
																																				3374.61	7256.59									2386.03	6711.43
																																				3552.37	7328.79									2513.73	5962.12
																																				2584.02	6493.23									3302.54	6141.01
																																				3295.77	6934.63									2325.83	4548.87
																																				3562.48	8344.97									3484.92	5389.93
																																				2451	8212.72									3747.42	4841.03
																																				3652.25	6631.37									2339	5992.4
																																				3685.98	8169.16									2433.11	5983.6
																																				2870.88	8500.16									3753.37	6525.49
																																				2483.99	7981.78									3163.34	8445.31
																																				2991.27	6120.47									2698.47	5152.73
[truncated: 24 more columns]

## Sheet: 1e-MEAN data
Experiment	AP2III-2	AP2IV-5	AP2V-2	AP2VIIa-3	AP2VIIa-9	AP2VIII-7	AP2X-3	AP2XI-2	AP2XI-4	AP2XII-1	AP2XII-2	AP2XII-5	AP2VIII-4	AP2IX-7	AP2XII-1/AP2XI-2	MORC
1	141.286	181.261	351.117	339.657	140.931	162.941	179.764	10506.9	165.255	3674.96	174.117	171.62	201.844	377.858	14181.1	2314.81
2	358.466	171.484	169.037	185.415	367.152	182.849	183.498	8012.35	225.523	3497.41	166.508	181.587	156.014	341.334	10501.8	3077.93
3	187.066	342.495	158.004	173.479	176.98	363.072	339.257	9563.8	362.106	5738.77	358.433	360.604	353.257	323.84	12278.3	2222.71
4								7398.05		6135.95					10141	2313.73
5															9014.76

[truncated: 6 more sheets: 1e-ANOVA, 1e-Ordinary one-way ANOVA, 1f-Cluster I, 1f-Cluster II, 1f-Cluster III, 1f-Cluster IV]
