# Supplementary material for: In vitro production of cat-restricted Toxoplasma pre-sexual stages
Source: Nature. 2023 Dec 13;625(7994):366–76. doi: 10.1038/s41586-023-06821-y (PMC10781626; doi:10.1038/s41586-023-06821-y)
Supplement: Supplementary file 10 — Source Data Fig. 2 [file 41586_2023_6821_MOESM10_ESM.xlsx]

## Sheet: 2a-RNA seq heatmap (MeV) data
Gene ID	Unsporulated	Sporulating	Sporulated	Merozoite	EES1	EES2	EES3	EES4	EES5	Tachy	Cysts	2-KD UT	2-KD IAA-24	2-KD IAA-48
MIC12	-0.6036084	-0.60356426	-0.5824706	2.8622878	-0.40143654	-0.07252611	0.3379896	0.13885212	-0.29996026	-0.543907	-0.23165636	-0.71235913	-0.43084547	1.1432046
MIC17A	-0.788836	-0.7918999	-0.78508806	2.200021	-0.42367548	0.2688659	0.4631891	-0.4570867	-0.39746493	-0.6946032	1.4065784	-0.8421923	-0.26303408	1.1052264
TGME49_318880	-0.62643504	-0.6244592	-0.6063004	2.8662598	-0.41191682	-0.117048435	0.26955476	0.011145042	-0.3562644	-0.49353725	0.08900198	-0.64012975	-0.5122064	1.1523361
TGME49_294330	-0.56659764	-0.5670123	-0.5191906	2.9156313	-0.40788314	-0.13445188	0.1961074	-0.07746207	-0.34075773	-0.49187052	-0.006512753	-0.8646027	-0.23053096	1.0951337
AMA2	-0.70896155	-0.69211376	-0.5717169	2.4961336	-0.5157305	-0.095054455	0.14418396	-0.1860324	-0.43291718	-0.6636021	1.2258112	-0.96212965	-0.07186361	1.0339932
TGME49_287040	-0.7270386	-0.7208599	-0.6533704	2.7108927	-0.4125614	0.27269328	0.54121435	0.14883438	-0.3160226	-0.7051364	-0.13864547	-0.92793363	-0.1311839	1.0591176
MIC17C	-0.48797518	-0.48440495	0.3667387	-0.31803206	-0.42371097	-0.42299694	-0.39062682	-0.43037543	-0.45846125	0.15847509	2.8913698	-0.8876714	-0.1957185	1.0833899
TGME49_319090	-0.83669	-0.8412553	-0.7604231	2.5617528	-0.5251773	0.043333516	0.7794166	0.2425942	-0.3691524	-0.5520318	0.2576328	-0.7443226	-0.3923568	1.1366794
MIC17B	-0.7675282	-0.76758456	-0.7665125	2.649668	-0.3984599	0.16352136	0.41246328	0.40699023	-0.4239635	-0.6919485	0.18335433	-0.90601265	-0.166958	1.0729706
TGME49_244180	-0.72979605	-0.72979605	-0.7375444	2.6720424	-0.40610516	0.14560845	0.71139556	0.19367981	-0.24528752	-0.6358672	-0.23832978	-0.72863877	-0.41144744	1.1400862
TGME49_208740	-0.41847497	-0.41808304	-0.4176351	-0.41718718	-0.41801304	-0.4164733	-0.4175791	-0.4170612	-0.41735515	1.051231	2.706631	1.1358978	-0.38822052	-0.7476772
MIC11	-0.5083058	-0.4988499	2.6265483	-0.49940318	-0.5095848	-0.50990814	-0.51005185	-0.5089956	-0.50938356	0.5983555	0.829579	1.1417079	-0.42126358	-0.7204443
AMA1	-0.54402745	-0.541778	2.3852677	-0.5401084	-0.54147655	-0.54446805	-0.5451753	-0.5451521	-0.5454768	1.0865538	0.87584096	1.028524	-0.059725143	-0.9687989
M2AP	-0.48484445	-0.48394135	2.6545715	-0.48159018	-0.48107636	-0.48285142	-0.48383236	-0.4821196	-0.48330295	1.0267072	0.18227988	0.9564597	0.08202775	-1.0384874
MIC2	-0.52109045	-0.5209976	2.0582774	-0.51830524	-0.5181196	-0.51896834	-0.5197641	-0.520918	-0.5208782	1.8854494	0.21531479	0.9459158	0.10056841	-1.0464842
MIC8	-0.5693749	-0.5717012	1.3811873	-0.5658208	-0.56885797	-0.5740922	-0.5737691	-0.5748676	-0.57454455	2.0342398	1.1576014	0.967186	0.06267931	-1.0298653
MIC10	-0.3794931	-0.38023746	2.9722717	-0.38041773	-0.37932736	-0.3804497	-0.38072595	-0.38039446	-0.38047296	0.09313715	-0.023890056	1.0433555	-0.09324216	-0.9501133
MIC3	-0.5654019	-0.56568885	0.41666728	-0.34245652	-0.5394825	-0.5133399	-0.5026278	-0.51834524	-0.53906804	2.5310938	1.1386495	1.1435645	-0.43323556	-0.71032894
MIC4	-0.54386985	-0.54433525	1.1119305	-0.538854	-0.5397589	-0.543663	-0.5432235	-0.5443094	-0.5437147	2.3867328	0.84306526	1.1460447	-0.45080927	-0.6952355
MIC6	-0.49887294	-0.50102127	2.2799127	-0.53274107	-0.53345716	-0.5312667	-0.5305506	-0.5310982	-0.5278125	1.582415	0.32449278	1.0797431	-0.185448	-0.89429516
MIC1	-0.4694677	-0.45950016	2.4141626	-0.46508682	-0.46354613	-0.46700263	-0.4661452	-0.46244755	-0.46480548	1.5446163	-0.24077722	1.0691863	-0.15692875	-0.9122576
MIC7	-0.44489023	-0.4973027	2.6608698	-0.5548743	-0.5243004	-0.51834977	-0.51289743	-0.48302704	-0.42070663	0.88286257	0.41261613	0.9080075	0.16376784	-1.0717753
TGME49_221180	-0.45721936	-0.45413205	2.9203537	-0.29395682	-0.4226901	-0.38734835	-0.39409173	-0.37776142	-0.4235838	0.39171344	-0.10128342	1.072746	-0.16635677	-0.90638924
TGME49_249300	-0.5256621	-0.4567591	1.6241124	-0.43989986	-0.5370971	-0.50029993	-0.49927375	-0.48739895	-0.44107267	2.3363059	-0.07295461	1.0782706	-0.18136506	-0.8969055
PLP1	-0.47404814	-0.49583125	2.5382535	-0.52996564	-0.5354114	-0.53400785	-0.5335026	-0.52384615	-0.5219373	1.0353869	0.57490987	1.0051769	-0.010435429	-0.99474144
TGME49_283540	-0.3907711	-0.39095896	-0.38250428	-0.3855104	-0.38657507	-0.3880155	-0.3848215	-0.3889549	-0.38889226	2.8769295	0.6100745	1.0697459	-0.1583988	-0.9113471
SUB1	-0.43212587	-0.43720093	1.1684698	-0.44828534	-0.4421498	-0.44820958	-0.44856307	-0.45025477	-0.45022953	2.643451	-0.25490192	1.0019945	-0.004000976	-0.9979935
TGME49_293900	-0.6358672	-0.6193994	2.7188892	0.13511261	-0.58729255	-0.4838255	-0.38419056	-0.47419342	-0.5629535	0.7053724	0.18834792	0.89462876	0.18492725	-1.079556

## Sheet: 2a-Proteome heatmap (iDEP) data
gene	UT1	UT2	UT3	24-IAA-1	24-IAA-2	24-IAA-3	32-IAA-1	32-IAA-2	32-IAA-3	48-IAA-1	48-IAA2	48-IAA-3
AMA2	20.4007290665026	18.8098119099208	19.5387721264764	23.8795738856819	23.4804879209006	23.9293195331468	24.4581595788908	23.9980943464486	24.3065670432158	24.1657723332228	24.0256710196034	24.2044852047041
AMA1	28.3534799101908	28.2473472293816	28.3243639598272	27.4601982219838	27.4552312658464	27.0993952572777	27.2049232400944	27.3361350146531	27.316855281191	26.6779827082779	26.7090239556831	26.6844959444304
TGME49_294330	21.7351716334886	22.5068166505383	22.8035668697216	25.2460948019688	24.9068217679644	25.0754956900548	25.4500513853923	25.5484823776114	26.0774176979283	25.3491364430632	25.4054908505275	25.7724468277878
TGME49_319090	16.8234618918045	17.0002499155322	16.9139464745526	21.3919647376954	22.0992251747041	22.1479981697062	22.513536369093	22.7622260393072	23.1035817141349	22.4173381604426	22.455335726526	22.5927491978594
PLP1	26.6575487952984	26.8630866736974	26.9925365027499	26.5717191657068	26.2490777903075	26.3794778479096	26.0401120585295	25.9769388289205	26.3175766578913	24.9442991293946	24.9228058600029	25.0192501147977
TGME49_287040	23.2149356151034	22.8505506034602	22.9538213040703	26.5615016304843	26.6367025039565	26.3138087578988	27.1849197854119	27.253550649006	27.1763453919667	26.7552002949914	26.8592406027077	26.7759851801873
TGME49_244180	21.7838083520089	21.4517517019006	19.7411693555534	23.1022633515776	22.7366858817463	23.5767602103494	23.9908503817273	23.203736364252	24.0758105795478	23.2293964243915	23.2045394009214	23.2252577963519
TGME49_318880	20.7563099529977	20.7354938408861	20.5918573329597	21.9055600807485	21.9729064206713	22.0091260061863	22.6532869423071	23.1157567330681	23.6019612420495	22.772028483816	22.6560496676901	22.7338394301198
TGME49_221180	22.6466139906415	22.5941221181933	22.0990741905689	18.8918595472595	18.3890511966952	18.2714898613814	18.431234628782	20.0225452172998	19.711922345666	17.6020070623	17.441623446693	17.4562625791754
TGME49_208740	19.7575963731103	19.4528400170179	20.0265412332828	16.9396265532866	17.0135411068584	16.9907352728388	16.9783954702269	16.9598783932487	17.0024851457898	17.0278845975929	16.9924862901005	17.0011293495097
TGME49_283540	25.1594758841122	25.0607802147646	24.9632351916271	24.0633604284076	24.201312254575	24.1758270822113	23.7672132685839	23.8669631763194	23.5534703710782	22.881053992285	23.005569831659	21.915121630033
TGME49_249300	21.1931386119104	21.0147484015984	21.0360832928641	20.1941095282015	20.0564187383446	20.0507468443192	20.323440665355	20.3558419065092	20.1191647413048	17.0278845975929	16.9924862901005	17.0011293495097
MIC1	27.0094076937368	27.0633582099559	27.1832572490096	25.7064524064787	25.7869255550815	25.5511498210628	25.3568115838827	25.3462786521597	25.4254170914553	24.2151215338794	23.8924217028307	23.6919998561927
MIC10	22.7622814791999	22.6957292871894	23.1192484323951	20.6328067365933	20.6369135284367	20.7205959312046	19.5657118090054	20.3189898778545	20.7855487636124	19.3785548196146	19.4046381081018	19.260147698748
MIC11	25.9832944208776	25.7678171709975	25.9867231141363	25.2686178993852	25.219940711436	25.4418103356872	25.2976104156672	25.4721105988359	25.6094388675255	24.539631149683	24.9652982743851	25.0809901127779
MIC12	22.5210492056344	22.025932031581	21.0011472573028	24.5895646877586	24.8490367444928	25.0677324788696	25.4736720310663	25.9907820867636	26.2657097509062	25.4808778449433	25.5895420160668	25.5776226985412
MIC17A	27.4441205251137	26.8849310263445	27.2041554640559	28.5928971462459	28.6070088699275	28.6623285496421	29.3797714848751	29.3404242518537	29.539824886493	28.8913780942667	29.1539752882888	29.0430641474302
MIC17B	16.8234618918045	17.0002499155322	16.9139464745526	21.5499875184553	21.2521280310418	20.0598743108876	22.1350511042827	22.1200083981927	22.1621996499643	22.0191580211265	21.1579067829079	21.8026004697047
MIC17C	20.8386152194252	20.6016244358544	20.841911780929	26.42604071316	26.463798156267	26.3834935474889	27.1148624310794	27.1565249728662	27.2501061540267	26.7606598792134	26.7646591338897	26.8352905115586
MIC2	28.572440647027	28.5732984586041	28.7456789087557	27.3375647350128	27.2025244964118	27.4109401249617	27.156178314183	26.9196492231785	27.2189637246355	26.5073275979413	26.362528564488	26.4999155588319
M2AP	26.1476867345869	26.026695341121	26.1849281495034	24.6214042903996	24.6633697930487	24.5755565665361	24.4626796056585	24.475215755628	24.5357805081548	23.3374379190784	23.3595681825267	23.679142203642
MIC3	28.4930954873844	28.0985155936743	28.3937594938136	27.7377297481193	27.7776015403712	27.9021162604693	27.6008778403386	27.7003759136716	27.8199763076256	26.9841878512366	26.7817145414395	26.9282631801713
MIC4	27.0570270199095	27.1231674425293	27.2197860912499	26.3881591888063	26.2512792305605	26.2631051492703	26.0583898926432	26.0593084402754	26.3457394826586	25.2257115339567	24.9494804791987	25.133792242663
MIC6	25.4643894958698	25.5147548626441	25.5108981664326	24.5552002957205	24.6769841410339	24.6387501850374	24.2510722133576	24.5422911274964	24.5525073221185	23.4695681221542	23.3803980738785	23.5778313136103
MIC7	24.6211639546672	24.389263360329	24.3214446600505	23.0960037433965	23.4389040546004	23.2867773585211	22.844309567455	22.9079026932539	23.0132683348579	22.0146449230945	22.0205584951826	21.9348135238114
MIC8	24.8723425932154	24.8587198089399	25.1345398795513	23.6560771956368	24.1435494512686	24.1008741589347	23.5127145152357	24.0740932238649	24.0061027427671	23.3026890678752	23.1504966985507	23.2945118122933
TGME49_293900	21.9354006986518	21.7904414521335	22.6010579215798	21.7321405884756	21.467154505588	21.697117388151	22.0447064873434	21.6236280244318	21.7861925328154	21.2001809821199	20.6742190484263	21.3466167749625
SUB1	25.2678956584703	25.3731255025725	25.5049666692588	24.9422403734472	25.1104636642055	25.0141312989859	24.7839393378563	24.7915757523831	24.782636949912	24.272548411745	24.0369692619404	23.709801119908

## Sheet: 2b-RNA seq heatmap (MeV) data
Gene symbol	Unsporulated	Sporulating	Sporulated	Mero	EES1	EES2	EES3	EES4	EES5	Tachy	Cysts	2-KD UT	2-KD IAA-24	2-KD IAA-48
TGME49_225200	-0.6403792	-0.6341805	-0.5825246	0.124503456	-0.47057223	-0.3156046	-0.22807136	-0.36237663	-0.47639525	2.7074852	0.8781157	1.0789868	-0.18334644	-0.8956403
TLN1	-0.8396233	-0.838265	-0.80838376	1.4036783	-0.6066853	-0.26865348	-0.11177691	-0.24165848	-0.5387733	2.1685367	0.68160444	1.1511275	-0.4969563	-0.65417117
TGME49_294630	-0.770753	-0.8722139	1.3690225	-0.6308069	-0.2973854	-0.44083014	-0.35196435	-0.3141789	-0.33622047	2.384681	0.2606496	1.1533911	-0.52908516	-0.6243059
TGME49_290300	0.12585033	0.07386428	0.63119185	-0.22855112	-1.0473475	-0.8903859	-0.78454053	-0.7481436	-0.6190149	1.7501289	1.7369484	1.1465284	-0.6920269	-0.45450142
TGME49_210370	-0.35201752	-0.357811	-0.32061064	-0.39389336	-0.4096476	-0.40944433	-0.40873283	-0.3953163	-0.38982773	2.8959	0.5414012	0.8589576	0.2388354	-1.097793
ROP51	-0.51877207	-0.5420788	-0.49310246	-0.09452544	-0.51608694	-0.42629704	-0.42103425	-0.4457372	-0.53069395	2.2450602	1.7432679	1.0771775	-0.17835759	-0.8988199
ROP15	-0.39081597	-0.3339792	-0.309358	-0.39605913	-0.39057276	-0.39689696	-0.39778882	-0.39995095	-0.39995095	2.904043	0.51132977	1.084995	-0.20031418	-0.8846808
ROP40	-0.33653638	-0.33762616	-0.28309914	-0.34690815	-0.35348448	-0.35566404	-0.35829458	-0.35758057	-0.35938436	2.9875076	0.10107023	1.0968595	-0.2359006	-0.8609589
ROP9	-0.5719828	-0.5685788	0.0712925	-0.115441345	-0.3937995	-0.3539646	-0.38516796	-0.3536404	-0.42783952	2.9265203	0.17260207	1.0034541	-0.0069444356	-0.9965097
ROP13	-0.6412741	-0.6060916	0.1795057	-0.07589309	-0.54093885	-0.46261078	-0.47274566	-0.4876584	-0.5658417	2.5943558	1.0791926	1.0926634	-0.22296649	-0.8696969
RON2	-0.60577166	-0.60358226	-0.43861568	0.12862943	-0.49915737	-0.3822624	-0.31267756	-0.384547	-0.48735362	2.7291613	0.85617673	1.0879203	-0.20881529	-0.87910503
ROP5	-0.490875	-0.32377866	-0.01849688	-0.29273093	-0.47252288	-0.4318801	-0.41964537	-0.43808126	-0.4721877	2.8888035	0.4713954	1.1058047	-0.26498395	-0.8408207
ROP39	-0.32337177	-0.323309	-0.31480584	-0.31857106	-0.31590402	-0.31926137	-0.32051644	-0.3219284	-0.3232149	3.0101562	-0.1292734	1.1533079	-0.52755624	-0.62575173
ROP18	-0.41779467	-0.38864565	-0.18376954	-0.41052824	-0.41163173	-0.42031398	-0.41864833	-0.42168817	-0.42175063	2.8628047	0.6319663	1.0699621	-0.15896809	-0.91099405
ROP11	-0.37908888	-0.36786586	-0.18893145	-0.37745973	-0.3749255	-0.37863633	-0.37981293	-0.38026547	-0.3795414	2.9606583	0.24586922	1.0785877	-0.18224128	-0.8963464
ROP17	-0.445824	-0.44374192	-0.17433183	-0.42489365	-0.4425091	-0.4412215	-0.4282633	-0.42355123	-0.40944242	2.7839196	0.8498595	1.0631063	-0.14122795	-0.92187834
RON4	-0.3822324	-0.3719646	-0.31226933	-0.36912456	-0.37802696	-0.3843078	-0.3839255	-0.38419858	-0.3846355	2.9272773	0.42340785	1.106069	-0.2658786	-0.8401904
RON5	-0.57490677	-0.5714533	-0.49770185	0.173889	-0.4765204	-0.38066652	-0.3371524	-0.38657588	-0.48012736	2.756724	0.77449125	1.0833789	-0.19568722	-0.88769174
TGME49_270320 (PP2C)	-1.0028306	-1.0011412	0.09024771	0.23804133	-0.24946822	-0.29440778	-0.15114184	-0.29231283	-0.44193107	2.7045126	0.40043184	1.0803305	-0.18708666	-0.89324385
ROP7	-0.58569884	-0.58465093	-0.5626906	-0.19821614	-0.48606887	-0.35685864	-0.3531682	-0.38582385	-0.49341553	2.1648257	1.841766	1.1020635	-0.25254914	-0.8495144
ROP16	-0.35869494	-0.33158594	-0.2835447	-0.36058226	-0.3587807	-0.36298433	-0.3623838	-0.36607268	-0.3659869	2.9767396	0.17387655	1.094499	-0.22857413	-0.86592484
ROP19A	-1.2520508	-1.2496132	-0.6018154	1.3251239	0.01977804	1.3732669	1.1880077	0.582259	-0.28126818	-0.08930556	-1.0143827	-0.9234249	-0.13867483	1.0620997
ROP38	-0.7284873	-0.7195128	2.6136289	0.96051973	-0.4287379	-0.032961007	0.074733414	-0.041935574	-0.3928398	-0.67015284	-0.63425475	-0.8566084	-0.24226764	1.098876
ROP21	-1.3279442	-1.3296541	-0.850383	1.1646562	1.2247483	0.8312183	1.0395865	0.5876745	-0.18314098	-0.3921198	-0.7646418	-1.0734392	0.1682143	0.9052249
ROP26L1	-0.36646608	-0.28685674	-0.09917172	-0.34185955	-0.34475443	-0.31339318	-0.3085684	-0.33413985	-0.34668437	-0.26514512	3.0070393	-0.90772516	-0.1642202	1.0719453
ROP26	-0.8597964	-0.8553884	-0.84838915	2.5006561	-0.41325143	0.4989211	0.5099622	0.1380855	-0.29715085	-0.7780444	0.40439573	-0.9286552	-0.12997837	1.0586336
TGME49_318525	-0.84244895	-0.80976754	-0.781189	2.709493	-0.37500626	0.12455193	0.37369436	0.17194699	-0.3121901	-0.46611795	0.20703353	-0.95015657	-0.093166254	1.0433228
ROP26L4	-0.35422397	-0.3039772	-0.17368607	-0.296966	-0.296966	-0.3115726	-0.33844882	-0.3390331	-0.34429148	-0.2519776	3.0111427	-0.9476462	-0.097556874	1.0452031
TGME49_217400	-0.66039836	-0.6587661	5.563318E-5	2.850189	-0.32476446	0.16062947	0.17062703	-0.0050451853	-0.32170397	-0.5369585	-0.6738645	-0.92256886	-0.14008899	1.0626578
TGME49_201630 (PP2C)	-1.3051138	-1.2921187	-1.2422239	1.4934922	-0.53856146	0.5987532	0.69212574	0.1368646	-0.29181436	0.65843457	1.0901618	-1.1149083	0.29719535	0.81771296
RON2L1	-0.8834482	-0.84460205	-0.80218387	2.5440893	-0.41789007	0.12967652	0.33745116	0.049454033	-0.3772579	-0.54038185	0.80509293	-0.9975104	-0.0049608126	1.0024712

## Sheet: 2b-Proteome heatmap (iDEP) data
gene ID	UT1	UT2	UT3	24-IAA-1	24-IAA-2	24-IAA-3	32-IAA-1	32-IAA-2	32-IAA-3	48-IAA-1	48-IAA2	48-IAA-3
TLN1	26.2160913220297	26.3763452952644	26.1665673849142	25.7085379864583	25.6399507267745	25.6455591852481	25.433610361669	25.5517071987101	25.1410433280063	24.9798870101875	25.1249002489531	24.9207349846241
RON2	27.54635618591	27.5269050645295	27.6731035680738	26.2721937817297	26.4619786514316	26.6568630559503	26.1135983690556	26.1452233914472	26.1849311257447	25.9019671066997	25.9756108505575	25.621226921351
RON2L1	24.0523424736267	24.0553566598884	24.2528342573037	23.8802642040754	24.3965605521589	24.1339229216361	24.8816137639305	24.719796002549	25.1170995968826	25.541863225953	25.5450473305126	25.4681079303288
RON4	26.7271882668375	26.6807585002469	26.8613572548636	24.4034966495922	24.6326776585058	24.5921692686005	24.04394616574	24.217226499526	23.9719371716652	23.9027413388106	23.7686286792428	23.668126769392
RON5	28.1311919874947	28.0440153581784	28.1826757151967	26.9239788250847	26.9034331366823	27.0109017825617	26.5296346523958	26.5001677408158	26.6393275973182	26.3362336160524	26.5830175235777	26.426264503894
TGME49_318525	22.7159848824295	23.4911126086288	23.1536282084826	25.5712230093941	25.6894363604129	25.7363296709598	25.8228989784806	25.9812845589123	26.4340469371624	26.5800163266573	26.5954286865428	26.5052899592584
TGME49_217400	23.2744364777828	22.7627947649286	22.967009708392	24.0618546825937	23.5166487378549	23.5383636762168	24.3707310739542	24.2309197929629	24.2458867889532	24.348275233899	24.3323950522307	24.2494257395255
TGME49_294630	22.3561373042473	22.220614075089	22.5075040179294	20.7722977419935	21.640807340398	20.9672138421367	20.8101490112907	21.1411308253707	20.8472640968826	20.3280727170736	20.38854359051	19.8857572588165
TGME49_290300	22.6452469615263	22.3423036799984	22.3565179754708	21.3725559915093	21.7155761742824	21.3875662044638	20.7169740895781	20.7206340657422	20.977696952289	20.3476951797436	20.840038262097	20.9030180273313
TGME49_210370	26.1886640638083	25.8053214572939	26.0002388236442	25.1418020318477	24.9472053126323	25.2521098314616	25.1890855423324	24.962858009825	24.9827768001291	24.816123176359	24.9271800726675	24.9919589840588
TGME49_225200	22.7398769307301	22.1989074458845	22.3719912731929	22.371655341437	21.7526392518543	21.224183400035	21.3665224407876	21.5340208011514	21.7628774551676	21.2867865759277	21.2386337561873	21.4024595919411
TGME49_201630 (PP2C)	21.6008078279066	21.5636577641684	21.7568733734928	22.3962581574649	22.639875380615	22.8019123139081	23.5896694701013	23.1886665947829	23.5684942230074	24.2019893634489	24.1215052819889	24.317470155244
TGME49_270320 (PP2C)	26.728135695034	26.7451960258562	26.6633912667149	25.6466156123624	26.0564322359802	25.6013718307774	25.7202424753499	25.5321296364643	25.6319335141235	25.5071527973368	25.52600764092	25.3522547760653
ROP11	27.4716951922646	27.1964190556414	27.2741417652157	26.3903415725232	26.3956384992424	26.4227610564178	26.2898019735267	26.179208563755	26.2826603426096	26.1179043978146	26.1958453877602	25.98347320001
ROP13	25.8567062282633	25.3811397235969	25.5127347969033	24.7251546017568	24.5806260093289	24.6130364057557	24.6021291028154	24.1249687036061	24.5696161758664	24.3005596198533	24.345960252751	24.1632290748493
ROP15	26.9562112632576	26.3056008068222	26.2931923456166	25.4252215090052	25.410056659546	25.4237474656513	24.998771529041	25.0550857624432	24.5487688841235	24.4146781382751	24.7262092525339	24.7413975877908
ROP16	25.5793324824108	25.4523152606096	25.5457115450434	24.6168852153135	24.2094464830899	24.1159010374354	24.1379827464638	24.470913828953	24.3520975531937	23.914024060742	23.7823513741704	24.1112469055575
ROP17	27.3926035477492	27.0147275377372	27.2135085442467	25.9744853373939	26.0231516888303	25.9887251152038	25.9273795358728	25.7372645099414	25.8316259276673	25.5627619086473	25.6086637393589	25.501645659801
ROP18	25.8259657137012	25.7822616951153	25.5171549336005	24.0626450308808	24.0030578058568	24.1167486118832	23.9964251937373	23.5035914630117	23.7351156991058	23.3519763712158	23.2477607623511	23.4079989274407
ROP19A	16.8234618918045	17.0002499155322	16.9139464745526	18.1454438572646	17.3038060367704	17.5878065121073	17.6556174240703	17.9311640665345	16.9809198908949	18.2683459753326	18.3786466165068	18.6958647578593
ROP21	23.1116694781039	23.0006178594415	23.1996474503723	24.6099994384738	24.3524275863051	24.4154305997626	24.5604568495016	24.5368941136821	24.7964475914965	24.867654060707	24.8392450143497	24.7412122631726
ROP26	25.73700698445	25.902609229254	26.0818901169011	28.7464839829155	28.6997143312373	28.6916570603467	29.3211723755123	29.2768389214721	29.4342500786051	29.8152511698788	29.7956627506201	29.8727329261135
ROP26L1	22.0211663936995	21.6992283810696	22.3028967300174	24.4327470110726	24.3150189857895	24.4624396702598	24.8009865387773	24.8303392722319	25.0666944557401	25.5703038435646	25.4671520678902	25.6810483648574
ROP26L4	19.7769845337351	20.0687702959389	19.4217372805013	22.3576477505286	22.4337336150073	22.3987393135419	23.1068770970876	23.4307667380869	22.8408709338591	24.2297974944968	24.350840551189	24.3548168831141
ROP38	16.8234618918045	17.0002499155322	16.9139464745526	20.2990644397443	20.9329427773501	19.9902623193233	20.5847198350235	20.8943759479527	19.0648953582953	21.4069825909481	20.9960211967673	21.3844601131258
ROP39	26.200742029278	25.9172943764318	26.026193973991	23.8836420656657	24.0463149508732	24.2279531042107	23.2160459132632	23.721158064114	23.734666673551	22.9761664436828	22.8775403810486	23.0769194226845
ROP40	28.3114352632962	28.0509013071251	28.0423331482408	26.9218483005047	27.1100295046092	27.1009792508522	26.7423930130058	26.9483925135765	26.6135963361932	26.3254174228107	26.2204583276647	26.4717025453766
ROP5	31.1731830259092	31.1478618739624	31.2002352758667	30.1479869821399	30.1412369334783	30.1696125342324	29.6713167624109	29.7665780660455	29.8926252362318	29.4776340146777	29.4569221751126	29.405641712453
ROP51	22.27105294524	21.9313911428454	22.1400248977367	19.4960549416515	19.7998737288853	19.7754550461587	20.2643519886641	19.5139307089555	19.5221375370708	19.4711816293596	19.5706036883042	19.4059361565981
ROP7	27.947073554171	27.7403164852406	27.7970802415882	27.0157986163786	27.0899419696943	26.8728029699415	27.0252715815825	26.8349691842596	26.9333769179519	26.8658108603808	26.7124748129449	26.7844814863779
ROP9	28.9331511595636	28.2854449056125	28.3458664363635	27.5191908357339	27.4219593622484	27.5700909784953	27.3970868837682	27.3143610236125	27.422678398279	26.9926478548866	26.9252337411971	27.1123382109511

## Sheet: 2c-RNA seq heatmap (MeV) data
Genes	Unsporulated	Sporulating	Sporulated	Merozoite	EES1	EES2	EES3	EES4	EES5	Tachyzoites	Cysts	2-KD UT	2-KD IAA-24	2-KD IAA-48
TGME49_217410	-0.67504066	-0.67518824	-0.67504066	2.6994517	-0.2107842	0.37285674	0.50862145	0.15400982	-0.20429109	-0.6554138	-0.6391811	-1.0415292	0.08900931	0.9525199
TGME49_223550	-0.95500636	-0.98076844	-0.9347386	1.7181456	1.1003441	0.71098256	0.6191669	0.74028534	-0.23977278	-0.971123	-0.8075154	-1.148122	0.46746838	0.6806536
GRA11	-0.69588846	-0.70158243	-0.69997203	2.6407485	-0.07782872	0.096040145	0.5978614	0.4331375	-0.21011397	-0.6939904	-0.6884115	-1.019164	0.039498378	0.9796656
GRA82	-0.8918406	-0.89207685	-0.87340957	1.9956331	0.17918868	0.8876001	0.8981862	0.66288394	-0.2017183	-0.88158536	-0.8828614	-1.1044556	0.26045153	0.84400403
GRA11b	-0.87626284	-0.87598395	-0.87397575	2.1643543	0.21086721	0.34314886	0.92744523	0.68196	0.04600798	-0.8761327	-0.87142825	-1.0239767	0.049815383	0.97416127
TGME49_201180	-1.0225099	-1.0243881	-1.0243444	1.0427811	1.2425704	0.63289404	0.97988284	0.9508798	0.18461275	-0.9799662	-0.9824123	-1.0238811	0.04960879	0.9742723
GRA80	-0.99328613	-0.99316055	-0.99191105	1.5623347	0.37729856	0.78582054	1.0465186	0.7998318	0.3857543	-0.99218667	-0.987014	-1.1105797	0.2815026	0.8290771
TGME49_306890	-1.011735	-1.009406	-1.015927	1.0496609	1.6363909	0.74255526	0.73650014	0.69194025	-0.048963565	-0.8496428	-0.92137325	-0.8194572	-0.2948049	1.1142621
GRA68	-0.5783422	-0.5893068	-0.5414089	2.907817	-0.31461522	-0.04454032	0.23419082	-0.10571116	-0.36597565	-0.5102464	-0.09186112	-0.89799744	-0.179651	1.0776484
TGME49_248140	-0.9594822	-1.0615394	-1.1904536	1.3769045	0.81827587	0.8975509	1.0473952	0.76678425	-0.015592288	-0.6553481	-1.024495	-1.0882969	0.2099218	0.87837505
TGME49_267740	-0.5304967	-0.5017117	1.6108546	-0.52436423	-0.5355028	-0.5341887	-0.5338758	-0.5308096	-0.53375065	0.36959663	2.244249	1.1546835	-0.58277	-0.57191354
GRA15	-0.45252267	-0.42590135	2.2910001	-0.44859493	-0.45688683	-0.45492294	-0.45274088	-0.4533955	-0.45230445	1.7208239	-0.41455457	1.0839695	-0.19737242	-0.88659704
TGME49_308970	-0.7017269	-0.72415924	0.32685742	-0.5554514	-0.5417381	-0.3869129	-0.39664766	-0.3784479	-0.10130321	2.6862273	0.7733025	1.0749962	-0.17241268	-0.90258354
GRA54	-0.5640991	-0.5639352	2.0310652	-0.5738501	-0.5722932	-0.5753251	-0.57516116	-0.57589865	-0.575407	1.3696346	1.1752697	1.1163735	-0.81369144	-0.30268207
GRA16	-0.44177502	-0.42415062	0.19715367	-0.4246847	-0.43073753	-0.4350101	-0.43269578	-0.42806715	-0.4262869	2.889947	0.35630724	1.0841599	-0.19791697	-0.88624287
GRA52	-1.1313435	-1.127963	-0.7960158	0.009672066	0.14893009	-0.058783304	-0.17522298	-0.0040378356	-0.43777582	2.0899992	1.4825407	1.1272284	-0.34677973	-0.7804486
GRA28	0.04837733	-0.13763899	2.912617	-0.4706184	-0.5758563	-0.51871544	-0.459108	-0.4206715	-0.16353738	0.23583242	-0.45068073	1.0609609	-0.13580158	-0.92515934
GRA25	-0.44660786	-0.4468879	2.8591044	-0.4441496	-0.44405627	-0.44461638	-0.44399405	-0.4429983	-0.44396293	0.35182276	0.34634614	0.53505355	0.6186381	-1.1536916
TGME49_241240	-0.3769273	-0.37730575	-0.27616274	-0.375035	-0.35639593	-0.33766222	-0.32801154	-0.32659233	-0.29631567	2.9920142	0.058394365	0.9753988	0.04750893	-1.0229077
GRA2	-0.49429756	-0.49437138	-0.039941795	-0.4913744	-0.4889938	-0.4925075	-0.4930205	-0.49434555	-0.494364	2.2382812	1.7449353	0.97730625	0.04393902	-1.0212452
TGME49_299780	-0.38183507	-0.38929093	2.9283662	-0.3907274	-0.4052287	-0.40098777	-0.4013298	-0.40112457	-0.40146658	0.38338345	-0.13975872	1.0866741	-0.20517354	-0.88150054
TGME49_243200	-0.71150887	-0.6726114	-0.59616244	1.4009323	-0.5790691	-0.23760605	-0.18134606	-0.27152354	-0.4677605	2.4472601	-0.1306044	1.089154	-0.21245107	-0.87670296
TGME49_220950	-0.63462335	-0.6347481	1.275122	-0.39208433	-0.5868392	-0.57823056	-0.5548999	-0.5277016	-0.61628324	2.1188931	1.1313951	0.84366405	0.26093677	-1.1046008
GRA38	-1.0160284	-1.0160284	0.93207467	0.11740433	-0.2565142	-0.4108022	-0.20160654	-0.24831532	-0.49949914	2.5422845	0.057030767	0.90060806	0.17553851	-1.0761466
GRA33	-0.46816182	-0.36458436	-0.361081	-0.47136053	-0.46945655	-0.4756255	-0.4742546	-0.47440693	-0.4752447	1.883656	2.15052	1.0261239	-0.0544747	-0.9716492
MYR1	-0.50037664	-0.5187078	2.6730187	-0.49084443	-0.4625411	-0.4924087	-0.49568388	-0.47104678	-0.45149353	0.9475418	0.26254246	1.030583	-0.06426598	-0.966317
GRA4	-0.5365561	-0.5367698	1.8548672	-0.5326379	-0.531498	-0.5345495	-0.5359031	-0.5356062	-0.5365086	2.0277202	0.39744186	1.0063547	-0.012832857	-0.9935218
GRA5	-0.5129447	-0.51292986	2.46666	-0.5131953	-0.50979596	-0.5117493	-0.5118385	-0.5131825	-0.5127303	1.3081793	0.32352713	1.0700868	-0.1592968	-0.9107901
GRA45	-0.5923759	-0.6480071	2.3198164	-0.36292356	-0.577178	-0.538017	-0.5350481	-0.5030266	-0.5376636	1.3845474	0.58987606	1.0420209	-0.09014583	-0.9518751
TGME49_275860	-0.5096296	-0.49853468	2.4779875	-0.5080643	-0.5071436	-0.5089851	-0.5110568	-0.5106424	-0.5110568	1.3104433	0.27668238	1.0147015	-0.030081766	-0.98461974
TgIST	-0.49982232	-0.50013983	1.4561337	-0.49998108	-0.49966356	-0.497441	-0.5052994	-0.50514066	-0.5049819	2.4182758	0.13806017	1.0028265	-0.0056770924	-0.99714935
GRA35	-0.3741728	-0.3734795	2.9802725	-0.37167013	-0.37231272	-0.37369934	-0.37322584	-0.37354714	-0.3721267	0.050740644	-0.04677909	0.9169251	0.14935015	-1.0662752
GRA44	-0.56696236	-0.56726915	2.7691572	-0.23470032	-0.503762	-0.49414903	-0.44731122	-0.45774236	-0.46377605	0.63108313	0.33543226	0.91806674	0.14748548	-1.0655522
TGME49_279100	-0.62795794	-0.62869084	1.7272842	-0.5116678	-0.5749433	-0.57689774	-0.550024	-0.5397631	-0.6016949	1.747195	1.1371603	0.6082374	0.5459022	-1.1541395
MAG1	-0.4028857	-0.40271872	-0.38074714	-0.40221772	-0.40080377	-0.4018559	-0.40244594	-0.40275767	-0.40242925	0.77850187	2.82036	1.1339611	-0.37830326	-0.75565785
NTPase II	-0.49614742	-0.4973351	-0.45627487	-0.4699503	-0.30214617	-0.24079329	-0.20584117	-0.21995774	-0.3904427	2.9258013	0.35308743	1.0986414	-0.2415216	-0.8571198
GRA61	0.83377504	0.6480473	0.07521974	-0.68159723	-0.7817485	-0.79351526	-0.5492211	-0.4681909	-0.01463548	2.471094	-0.73922765	1.074542	-0.17118411	-0.9033579
GRA58	-0.40209928	-0.4206666	-0.4237903	-0.40867156	-0.42681405	-0.42681405	-0.43581033	-0.42274073	-0.43581033	1.1401616	2.6630557	1.0692898	-0.9120896	-0.15720022
GRA14	-0.47118968	-0.4727318	2.8600104	-0.4547965	-0.46165183	-0.44261497	-0.43251988	-0.42979848	-0.3670508	0.45111844	0.22122505	0.70374924	0.44093856	-1.1446878
GRA1	-0.56449306	-0.5646105	2.1146677	-0.56372124	-0.56267023	-0.56411916	-0.5647579	-0.56562793	-0.56553686	1.4210341	0.9798352	0.97446364	0.049252573	-1.0237162
GRA3	-0.44963712	-0.4498307	-0.39690042	-0.44406143	-0.44382912	-0.44856587	-0.44816574	-0.4500243	-0.44988233	2.386064	1.5948329	1.042982	-0.09237404	-0.95060796
TGME49_200360	-0.53479356	-0.534544	2.4568002	-0.52627766	-0.53491104	-0.53235626	-0.5324297	-0.5308146	-0.52966934	1.1018609	0.6971351	0.4957737	0.6552501	-1.1510237
TGME49_258462	-0.40311113	-0.3629069	2.8979437	-0.4332369	-0.43192232	-0.43352902	-0.43447843	-0.43290827	-0.43221444	0.4252565	0.041107137	1.1169785	-0.30497548	-0.8120031
GRA24	0.41392666	0.16950455	2.6892748	-0.63949424	-0.6893336	-0.61900026	-0.58983856	-0.53573877	-0.13434286	0.5355686	-0.6005263	1.036511	-0.07753576	-0.95897514
GRA51	-0.37795117	-0.37790182	-0.25050157	-0.37454528	-0.37321255	-0.37474272	-0.3756312	-0.37696397	-0.37775373	2.9514349	0.30776912	1.1175396	-0.30711737	-0.81042224

## Sheet: 2c-Proteome heatmap (iDEP) data
gene ID	UT1	UT2	UT3	24-IAA-1	24-IAA-2	24-IAA-3	32-IAA-1	32-IAA-2	32-IAA-3	48-IAA-1	48-IAA2	48-IAA-3
TGME49_277230	16.8234618918045	17.0002499155322	16.9139464745526	22.2381084785392	22.0019098224981	22.1458269202145	22.2355520656122	22.4631485098152	22.0189879475301	22.1115421221991	22.2413923625929	22.4159631966354
TGME49_217410	19.2868092111003	18.1713527694684	20.1216679820261	22.3941658941813	22.6035291588374	22.8118697077563	22.6536901074651	22.9894689778918	23.3233236251242	23.2433118805462	23.2700115655983	23.435903879566
TGME49_201180	23.0472252880419	22.9795097420463	23.1834279265602	26.3208193474166	26.0184702569487	26.211696600873	26.4041092689465	26.4465747098078	26.7234447402212	26.507169574143	26.2784154464822	26.4165488249664
TGME49_223550	17.0061614683353	17.4996302197804	16.7817345232201	19.6287657101608	20.1852080865361	20.0604791847152	20.4041184018709	20.1973429723567	20.1852080865361	20.5053356053166	20.546896491853	20.7249978730731
TGME49_306890	17.6916234147396	17.4996302197804	16.944840863349	21.4909573687735	21.3296410910966	20.8806561947121	20.4009903181678	21.4909573687735	22.0225139526362	21.1584515024066	20.999726613203	20.780793822467
TGME49_248140	19.6324161146102	19.5495038347448	19.6973889101228	19.0627422155382	20.3208713250212	21.2821856820232	21.7606455929359	22.7665467719237	21.7606455929359	22.2313090097796	22.5275275073443	21.550003448801
TGME49_275860	25.0911226861202	24.6841060891682	24.4541941114689	23.3310603396292	23.4040547390241	23.0670216739334	22.2369439742527	22.9753047873089	22.3543478160604	21.5090898500995	20.4680879556497	20.6329148386208
TGME49_243200	24.754805512313	25.2058375683314	25.1857142309942	24.0309226080168	23.6098659662862	23.5959287863524	24.2611647124837	23.4778811171724	23.3005147361757	23.6178263652167	22.9577389110663	23.1546967500817
TGME49_258462	23.4662884499814	23.2118792203665	23.4364763179947	22.4362273548445	21.8671988687324	22.0256293295838	22.6278374564699	22.4758211312687	22.5124181636526	22.0097900879197	22.4131356720056	22.0625591572786
TGME49_279100	27.7396136797791	27.6193895886025	27.7047150481927	26.8299061050527	26.7757541755635	26.8297555136178	26.5458894847208	26.6388829257108	26.6634292120203	26.0320249990513	26.0370764032404	25.8934976454755
TGME49_220950	25.5086053574529	25.6521388566291	25.551935679762	24.6794636346417	24.63841897503	24.4998701833901	24.4827173569134	24.3537248679777	23.9324042642196	24.1978462235018	23.7957665669595	23.8130227328855
TGME49_308970	22.9987792888903	23.0605669193257	22.954754997297	22.096826493554	22.2347770365983	21.9299406714711	21.4831223862594	21.2381584183979	20.1543751026908	19.6819334282754	20.3780250348766	20.9113545281662
TGME49_299780	23.5490732451971	23.6654439336006	23.7521978366127	22.6236979719418	22.9490813672498	22.4102372375389	22.1327609434048	21.0903691728472	22.7292796208155	21.0518439023821	21.3871717686933	21.9270950259032
TGME49_267740	21.2479648716186	19.3130832643546	21.4491168392298	20.7917140426742	20.8575978539347	20.7252318201231	20.6370098231782	20.2053857535973	20.8250394644103	17.0278845975929	16.9924862901005	17.0011293495097
TGME49_200360	24.1936546350255	23.3621892749026	23.4639478696808	22.988754498995	22.6369475054375	23.1302002375592	22.8030578137991	22.6929367082569	22.9400337301631	22.1128911676247	22.1408255152204	22.2682561242294
TGME49_241240	18.6860024934223	19.6782460788679	20.2238154053146	18.5463332357639	18.2667518942159	19.4423893673419	18.5445271199316	17.5081892996341	18.5083224953403	17.0278845975929	16.9924862901005	17.0011293495097
GRA1	26.935431388673	26.6410226069803	26.5330020212302	25.9239274070385	25.7917488821781	25.9598181197294	25.7624447100891	25.8906951316563	25.9249282991216	25.3725580950899	25.3739151339004	25.4929978111063
GRA11	22.8683513716048	23.0863884263605	23.0087373409188	25.0447874214285	25.034896105081	25.136943393749	25.1783922124034	25.4271427777478	25.6327398559488	25.378155668174	25.2787033700883	25.242221118347
GRA11b	16.8234618918045	17.0002499155322	16.9139464745526	24.5717407233777	24.3521616385013	24.4310915749702	24.8670480962065	24.8164235910616	25.2673616462268	24.7109167246145	24.7642524773883	24.7840172764696
GRA14	27.2732893296455	26.8414875035069	27.0176949266511	26.1674304371469	25.7742888484038	26.2425349970945	26.0831516352897	26.0217215324965	26.0320664440955	25.5271245591952	25.5956349767727	25.6050366208518
GRA15	21.9303148093439	22.0615168110135	19.5989568152227	19.029676705129	19.3151145537753	18.6518123943386	16.9783954702269	16.9598783932487	17.0024851457898	17.0278845975929	16.9924862901005	17.0011293495097
GRA16	23.6300422579425	23.711241127547	23.5957500731773	22.9902413293691	23.0938945594096	23.0476753627525	22.7602233133535	23.0821963439068	22.7966629179219	21.0476905372234	21.4896719976741	20.8042021899153
GRA2	27.1961130882431	27.4467780863983	27.7279631720878	27.1220121317563	27.0269665442151	27.2850319197627	26.6194613486091	26.8239562280071	26.8027994817066	26.3542658726348	26.1278735870881	26.2820352027503
GRA24	21.8505263395246	21.847792276127	22.0851497623499	16.9396265532866	17.0135411068584	16.9907352728388	16.9783954702269	16.9598783932487	17.0024851457898	17.0278845975929	16.9924862901005	17.0011293495097
GRA25	24.2209826255329	24.2839518554344	24.5845726025358	23.4413594135832	23.7734699910469	23.9929521788055	23.731865458989	23.2165529405171	24.0329597418198	23.0074885369589	22.6412187394402	23.1645096329055
GRA28	22.165959455033	22.6524684317744	22.929833721968	19.612877696317	22.0214312436745	21.6123661349778	20.6899071607691	21.082462636585	20.8818472697248	17.0278845975929	16.9924862901005	17.0011293495097
GRA3	28.0305806847471	27.4397224416625	27.483181828249	26.6182910399467	26.5717873256362	26.6111156710347	26.4894562889551	26.5616676146711	26.636863052108	26.0230340169211	26.0645372979316	26.1416945999752
GRA33	23.6454811432253	23.2803685331282	23.2446639082337	22.7077017488305	22.4220940729212	22.5280005009654	22.24305491109	21.9695871899237	22.6093428862098	21.6062798436368	21.4052714283109	21.4487353782195
GRA35	25.6356015326348	25.3688086783716	25.3374473272859	23.4311882290931	24.2108983271828	23.965098827526	23.4578423346702	23.8521461298265	23.5801705225985	22.3829576307743	23.3227943974983	23.1778116381253
GRA38	23.9818064550175	23.9524184923101	24.127448052471	23.3729712739444	22.9236467275817	22.8640913734881	22.8761566546216	23.437430390365	23.200328668893	22.3529683699376	22.1544743286356	22.7271761727275
GRA4	25.9342062871631	25.6682707406134	25.7362930901719	25.189034975512	25.2591707007675	25.267492297446	24.7948639157261	24.9656044043851	25.216061121914	24.6349502493252	24.5640872473747	24.4224896990334
GRA44	27.1351746482696	27.2634529650104	27.4312710249607	26.5071973729813	26.5110074339849	26.2379866823212	26.1243395903744	26.2610524184665	26.2577521362074	26.0136375002509	25.9925347494963	25.8934768736575
GRA45	24.9103685676762	24.353532226824	24.5444414500728	23.4635520361713	23.7478873026112	23.2864534079701	22.8362333972506	23.0001305781344	23.2854087454475	21.821278038498	22.5694998357911	22.3041486453392
GRA5	26.6192360290568	25.9600240952051	26.4513212223677	24.9791094165374	24.9698509535178	25.1747379841008	23.7415645716649	24.3368367929391	24.8222091089839	22.9193198350918	23.3624762475981	23.3132927182362
GRA51	21.078650425736	20.1426604638386	19.8945880680961	19.0866117377395	19.704027998138	18.9810713584594	19.2923801839416	19.4076404870931	19.1370028784073	18.9292342847614	18.9362859407757	19.1065436549498
GRA52	26.8237097061348	26.6999656583049	26.809861950364	26.3541741421046	26.2783414540446	26.2489884506289	26.3916219078907	26.2282853976251	26.3753959489764	25.4454043804042	25.436069766946	25.4291366995794
GRA54	26.2537720237051	26.1779466118509	26.3799609702959	25.9691423237531	25.9189993742626	25.9394961316625	25.7791148491745	25.6298846678113	25.762255193596	25.267668425765	25.2816502238769	24.9810946887759
GRA58	20.9964121850559	20.6974736595947	19.3443168367	18.8407741097003	18.7207360121301	19.1787190322763	18.803123192229	18.5920662758021	18.7546250096739	17.883012453289	17.9761161619783	18.0646072557345
GRA61	25.4418964252147	25.6658053593356	25.7487722572939	23.7350129980108	24.4776692887856	24.3814952751334	23.7943594100868	24.1947932999224	24.2658369446371	23.4582238915028	23.6908802268415	23.0945413501548
GRA65	17.443939126687	17.4828259577155	17.2673815474446	20.6003517195374	20.8489269166724	20.9025139209595	20.3312006596003	21.3939492039706	20.3171212077977	20.7070717389047	20.9085938466715	21.2384634481538
GRA68	18.6872343369114	19.0587021567571	19.0028760710113	24.6733322164312	24.7138010464835	24.5601531389645	24.4792987688772	24.1309357965011	24.4348842777598	23.4743085023128	23.1984851140886	22.9436371365253
MAG1	28.978750303838	28.9183777298396	29.1103476430083	26.6198646377965	26.5770761331523	26.5563932411855	26.0091854926366	26.0248822062131	26.3649307817863	24.7040598588301	24.8648063650998	24.9590729298087
MYR1	25.2056874307854	24.4165380041367	24.9192337458552	24.0071944870722	23.9962910967122	23.9298381748555	23.463378389617	23.453762270457	24.150250158287	22.5139848852907	22.6028324692619	22.5993854395594
NTPase II	27.6103475747443	27.5617834209624	27.609632553019	25.6866371514891	25.5955516500299	25.6214029742923	25.2216202543348	25.2425544008417	25.2740577582315	24.5324677743562	24.5941199003879	24.5300479981641
TgIST	23.5201886922648	23.5940586710211	23.7537369652365	22.7173963616614	22.5673016249672	22.8340164933438	22.1810426410694	22.5571930759708	22.9246988027024	22.2711278133957	22.260889264893	22.3806213620972
