# Supplementary material for: In vitro production of cat-restricted Toxoplasma pre-sexual stages
Source: Nature. 2023 Dec 13;625(7994):366–76. doi: 10.1038/s41586-023-06821-y (PMC10781626; doi:10.1038/s41586-023-06821-y)
Supplement: Supplementary file 12 — Source Data Extended Data Fig. 2 [file 41586_2023_6821_MOESM12_ESM.xlsx]

## Sheet: 2b-RNA seq heatmap (MeV) data
Gene symbol	Unsporulated	Sporulating	Sporulated	Mero	EES1	EES2	EES3	EES4	EES5	Tachy	Cysts	2-KD UT	2-KD IAA-24	2-KD IAA-48
SRS16B	-0.31786567	-0.3190888	-0.3283723	-0.33136895	-0.3307941	-0.32941195	-0.33042714	-0.32966882	-0.32877594	-0.05956618	3.0053399	1.1230427	-0.7940752	-0.3289675
SRS29C	-0.3280041	-0.32816792	-0.31535837	-0.32341152	-0.3190374	-0.32545212	-0.3261323	-0.32742816	-0.32654935	3.0074952	-0.087953985	1.0746717	-0.17153476	-0.90313697
SRS67	-0.45401117	-0.45261076	2.830124	-0.45025006	-0.45461133	-0.45545158	-0.45537156	-0.45473137	-0.45533156	0.30285355	0.49939194	1.1082078	-0.27320075	-0.8350071
SRS17B	-0.5995336	-0.64027625	2.8460622	-0.053744372	-0.5581767	-0.38479424	-0.35414028	-0.37667802	-0.36060736	0.51894796	-0.037059292	0.970655	-1.0269654	0.05631041
SRS49B	-0.883813	-0.88322204	-0.88401	-0.12715188	-0.08066084	0.22054578	0.035369705	0.23000164	-0.21245113	-0.14685147	2.7322433	1.1546837	-0.57194275	-0.58274096
SRS51	-0.42289105	-0.41877663	2.8549037	-0.406569	-0.43203926	-0.422454	-0.41564184	-0.40611687	-0.36489728	0.6642665	-0.22978437	1.118324	-0.3101369	-0.8081871
SRS29B	-0.3443278	-0.3536984	0.08057649	-0.36593464	-0.37008202	-0.37167588	-0.37301737	-0.37399694	-0.37424597	2.9837704	-0.13736784	1.0851125	-0.20065236	-0.8844601
SRS20A	-0.39819673	-0.39796242	-0.3777437	-0.21395202	-0.3808903	-0.36786866	-0.36575976	-0.3704462	-0.38484034	2.9496078	0.3080524	1.056498	-0.12469116	-0.93180686
SRS52A	-0.53843075	-0.54998446	2.6920874	-0.2834612	-0.49370384	-0.48025367	-0.47164676	-0.4525656	-0.51576096	0.9431874	0.15053248	1.1541624	-0.54655504	-0.60760736
SRS44	-0.36349604	-0.36388454	-0.3643548	-0.36261684	-0.36151275	-0.362944	-0.36337337	-0.36376184	-0.36396632	0.31855834	2.9513521	1.1166542	-0.81291026	-0.30374393
SRS53F	-0.64714086	-0.6696573	-0.704407	2.7225175	-0.44892567	0.48470697	0.14270595	0.3730114	-0.20514584	-0.66096985	-0.38669533	-0.34901997	-0.7787155	1.1277355
SRS38B	-1.1047125	-1.097745	-1.0477598	1.8662215	-0.15529814	1.2500411	0.8325896	0.27396807	-0.22709498	0.15945671	-0.7496667	-0.32457787	-0.7973917	1.1219696
SRS47C	-1.109387	-1.2712306	-1.3954805	1.0812353	0.82572633	1.0385442	0.30005354	0.9162059	-0.44417188	-0.72835386	0.78685856	-0.8387446	-0.26792726	1.1066718
SRS13	-0.39705405	-0.39705405	-0.38040677	-0.2752035	-0.35086724	-0.33841306	-0.34223068	-0.33315605	-0.3656996	0.21013346	2.9699514	-0.8089056	-0.30916736	1.118073
SRS53A	-0.56615996	-0.5782101	-0.49799722	2.8849425	-0.1924822	0.13129067	0.03221132	0.14455807	-0.2173129	-0.56615996	-0.57468027	-0.7074339	-0.43663293	1.1440668
SRS39	-0.88656795	-0.88708013	-0.88154805	2.552274	-0.3588629	0.26965007	0.18984377	0.6151018	-0.19166923	-0.65473014	0.23358874	-1.0511178	0.111598164	0.93951964
SRS40E	-0.6343696	-0.636007	-0.6317186	2.778992	-0.4073164	0.1461258	0.3455771	0.3414446	-0.40856394	-0.6486384	-0.2455254	-1.0188369	0.038803272	0.9800336
SRS22D	-0.58871454	-0.58641165	-0.58327127	2.7947526	-0.37307817	0.12532791	0.44633996	0.20753491	-0.26805142	-0.5896915	-0.58473676	-0.9053819	-0.16796407	1.073346
SRS19D	-0.70996445	-0.7121996	-0.70850676	2.6261406	-0.28829882	0.48953286	0.218594	0.602165	-0.2616714	-0.62930477	-0.62648654	-0.8000946	-0.32098427	1.1210788
SRS11	-0.8119177	-0.81138355	-0.80758953	1.0153961	-0.58418983	0.14584182	0.5238382	0.8654025	2.0769062	-0.8017139	-0.8105902	-0.6460882	-0.50576687	1.151855
SRS17A	-1.0697162	-1.067545	-1.0382336	1.2285107	1.3251296	0.85451967	0.7676711	0.8290079	-0.24411324	-0.95084244	-0.63438845	-1.086441	0.20449595	0.88194513
SRS30C	-1.0064032	-1.0135422	-0.9972719	1.1147108	0.6232817	1.2408884	0.75178385	1.236904	-0.11568808	-0.87873125	-0.95593214	-0.5674143	-0.5872296	1.1546439
SRS46	-0.8746444	-0.87540513	-0.874521	-0.20889261	0.30310228	0.2845766	0.97424114	1.0253974	1.9910755	-0.8761865	-0.8687433	-0.56427234	-0.5903302	1.1546025
SRS19F	-1.1096566	-1.1109642	-1.056188	2.1725545	-0.11758312	0.9461205	0.20715089	0.761596	-0.2615704	-0.26810867	-0.16335103	-0.62166506	-0.5318711	1.1535362
SRS14A	-1.0866121	-1.08408	-1.0858674	1.5512797	0.82023656	1.0450011	0.6924381	0.8105549	-0.32116172	-0.9482382	-0.39355108	-0.8946852	-0.18483917	1.0795244
SRS54	-1.1448491	-1.1448491	-1.0326728	0.0015689124	0.031153863	1.8321396	0.8250176	1.1011441	3.3617666E-4	0.4552052	-0.92419446	-0.8759685	-0.2135596	1.0895281
SRS20C	-0.95256877	-0.9538139	-0.92351615	1.730133	0.33965197	0.71785533	0.5385589	1.3425913	-0.045399453	-0.8582514	-0.9352409	-0.8009791	-0.31980512	1.1207842
SRS43	-1.37541	-1.39229	-1.38807	0.7824318	-0.116434395	1.4428663	0.74023163	0.6255874	-0.11502783	0.7627384	0.03337659	-0.6872505	-0.45996985	1.1472204
SRS16E	-0.6675498	-0.67558944	-0.68183076	2.7335355	-0.24705547	0.4290148	0.20919412	0.32894245	-0.2564703	-0.66025066	-0.5119405	-0.6698679	-0.47959524	1.149463
SRS15A	-0.57196206	-0.57594466	-0.57500035	2.7964435	-0.3784166	0.08984523	0.37872642	0.3364371	-0.35308406	-0.57528776	-0.5717568	-1.1112654	0.28394017	0.8273253
SRS23	-0.89219356	-0.8929686	-0.876774	2.0547333	0.016172351	1.1068397	0.73407835	0.5072724	-0.09478305	-0.87391853	-0.7884584	-1.0418026	0.089641124	0.95216155
SRS19C	-0.71822405	-0.7117886	-0.72382015	2.6988075	-0.17694396	0.36328682	0.18211403	0.5032585	-0.28865558	-0.58349866	-0.544536	-0.9159326	-0.15096767	1.0669003
SRS48Q	-0.9390108	-0.94243705	-0.94301885	1.3278617	-0.057240997	1.3302535	1.0194362	1.0105797	0.05931552	-0.94256634	-0.9231726	-1.0562036	0.12396633	0.93223727
SRS22A	-0.4066597	-0.40814656	-0.39945292	-0.06049499	-0.33557013	-0.23226458	-0.15540162	-0.24925	-0.35037208	-0.39757758	2.9951901	-1.024348	0.05061864	0.9737294
SRS48K	-0.867508	-0.8671964	-0.8667513	2.051281	-0.20427123	0.94391316	0.7329086	0.760372	0.041540936	-0.867508	-0.8567808	-1.0371488	0.078981794	0.9581671
SRS22C	-0.74815017	-0.75114286	-0.74630576	2.5281343	-0.19240534	0.38825577	0.5092878	0.5945809	-0.08588469	-0.75135165	-0.7450182	-0.718958	-0.42303264	1.1419907
SRS12A	-0.49781382	-0.5036646	-0.5166873	2.8926184	-0.40854225	-0.025221825	0.2118291	0.18351887	-0.32134676	-0.5157436	-0.49894622	-1.1161916	0.30199578	0.8141958
SRS59K	-0.643982	-0.6453041	-0.6413378	-0.549452	0.6430806	2.600447	0.7111686	0.01442286	-0.37427396	-0.6360494	-0.47871974	-0.81829935	-0.2963924	1.1146917
SRS15C	-0.8502398	-0.85077655	-0.5486994	2.427684	-0.15333681	0.65043104	0.63481206	0.4775472	-0.22348872	-0.84540915	-0.71852386	-0.7683279	-0.36233065	1.1306585
SRS47D	-0.80299103	-0.82537687	-0.83826995	2.3528411	0.19997819	0.5731694	0.28994644	0.8130376	-0.1504022	-0.8070998	-0.80483294	-1.0264094	0.055096906	0.9713125
SRS30D	-0.9595902	-0.9532896	-0.95616597	1.0398787	0.029323757	1.4579072	1.0022123	1.1809565	-0.028066158	-0.9556181	-0.85754853	-0.79920024	-0.32217494	1.1213752
SRS47A	-0.77478486	-0.77106416	-0.7398103	2.6720707	-0.16756673	0.48281145	0.23426874	0.22608323	-1.3527728E-4	-0.77552897	-0.38634384	-0.9510939	-0.09152028	1.0426142
SRS40D	-0.9022144	-0.90229535	-0.89889413	2.2171104	-0.19281684	0.8145924	0.60371673	0.7090736	0.008422058	-0.8264157	-0.63027865	-0.8393859	-0.2670191	1.106405
SRS53B	-0.8119312	-0.8112101	-0.7942652	2.3068383	-0.15522479	0.88887167	0.5353715	0.5811589	-0.14549045	-0.7942652	-0.7998534	-0.88938373	-0.1930757	1.0824594
SRS59B	-0.7007281	-0.70441335	-0.63144594	-0.5466858	0.71071166	2.4545584	0.8455909	0.2515331	-0.35136908	-0.6955688	-0.63218296	-0.8013401	-0.3193234	1.1206635
SRS38A	-0.89021164	-0.883633	1.7694811	1.1384254	-0.58711	-0.4087575	-0.41460514	-0.1660813	-0.66483456	-0.5030504	1.6103771	-1.0417101	0.08942732	0.95228285
SRS16A	-0.92471707	-0.94216454	-0.93504316	2.2923868	-0.37209448	0.704665	0.5572515	0.64769363	-0.2182717	-0.8449571	0.035251062	-1.0346128	0.07325413	0.9613586
SRS19B	-0.86577135	-0.87250686	-0.8719626	2.1275222	-0.07594628	1.0057514	0.6998635	0.6367265	-0.2100444	-0.84883046	-0.7248016	-0.97311676	-0.051756393	1.0248731
SRS48E	-0.76820356	-0.76828986	-0.7679158	2.4326994	-0.22716127	0.6316808	0.63130665	0.5145346	-0.144287	-0.7677144	-0.76664966	-1.0683166	0.15465234	0.9136642
SRS16C	-1.0935173	-1.1317098	-1.1405234	1.8102579	-0.248385	0.92203665	0.61372167	0.93884784	-0.013680497	-0.857507	0.20045888	-0.88969254	-0.19259815	1.0822906
SRS22E	-0.5962227	-0.5963031	-0.5770891	2.774952	-0.39950013	0.17587511	0.45624694	0.24782713	-0.2959535	-0.5949364	-0.5948962	-0.98966825	-0.020352835	1.0100211
SRS22F	-0.8169691	-0.8166984	-0.816386	2.126258	-0.32093695	0.79272497	1.0079936	0.6160659	-0.14021707	-0.8166984	-0.8151365	-0.73038685	-0.40933952	1.1397264
SRS38C	-0.95344716	-0.9528048	-0.8558075	2.1472564	0.25548673	0.99677765	0.6107154	0.47967264	-0.22693062	-0.7607372	-0.7401815	-0.9223986	-0.14036997	1.0627686

## Sheet: 2b-Proteome heatmap (iDEP) data
gene ID	UT1	UT2	UT3	24-IAA-1	24-IAA-2	24-IAA-3	32-IAA-1	32-IAA-2	32-IAA-3	48-IAA-1	48-IAA2	48-IAA-3
SRS47C	-1.4006577	0.3718834	-0.08578454	0.66465145	1.0741429	0.84126264	0.6016825	-1.1066701	-1.4967113	-1.1545364	0.83830774	0.85242915
SRS19F	-0.3515125	-2.0739856	-1.1488675	0.7532416	1.0470316	0.5143014	0.38005847	-0.28991404	-0.8336568	0.3754923	0.12921047	1.4986006
SRS11	-0.3174105	-1.5713404	-0.8468869	1.6081684	1.403453	1.0996462	0.6606296	-0.7951336	-0.85378337	0.11054455	-0.16517624	-0.33271074
SRS17A	-1.3778849	-1.268223	-1.3217573	1.0029302	1.0738137	0.75624096	0.92469704	0.19725688	-0.6753164	0.82585734	0.62891036	-0.7665249
SRS46	-1.3376256	-1.0209575	-0.93095154	1.2029984	0.29943305	-0.50685656	-1.0587398	0.38585472	1.5662736	0.2517947	-0.1542039	1.3029803
SRS54	-0.75875115	-2.630409	-1.0923471	0.43216598	0.418567	0.3562294	0.43512294	0.57449234	0.53238547	0.66328657	0.46850315	0.60075444
SRS20C	-1.2266243	-2.236991	-1.1911544	0.35353744	0.87126786	0.17420843	0.53146905	0.2305605	0.5025943	0.33735034	1.0371888	0.61659294
SRS16C	-1.1650804	-1.9297312	-1.749893	0.6818014	0.61181515	0.7584962	0.7539682	0.247964	0.43409523	0.5319888	0.39299217	0.43158352
SRS48E	-1.4541737	-2.0603852	-1.3911487	0.48458982	0.4781869	0.54124326	0.66787875	0.5317332	0.5992075	0.55889744	0.4813235	0.5626472
SRS16A	-1.8016253	-1.782334	-1.3069292	0.50941885	0.42685118	0.4606814	0.30519482	0.38695613	0.6323329	0.7738116	0.69507563	0.70056605
SRS19B	-1.9768656	-1.8588276	-1.0104917	0.52549744	0.53248453	0.47364026	0.56311744	0.5533859	0.540443	0.5668875	0.5418808	0.5488481
SRS47D	-1.6825255	-1.6053036	-1.6430014	0.5428912	0.3584729	0.41566283	0.59910387	0.4741682	0.69118387	0.37038097	0.6931359	0.78583074
SRS22C	-1.6911298	-1.6207505	-1.655108	0.47197396	0.4983685	0.46128204	0.54670495	0.61176145	0.61163163	0.53709656	0.60910845	0.61906075
SRS12A	-1.6806433	-1.6287891	-1.654103	0.51081294	0.47260478	0.44983128	0.53990316	0.5785097	0.52888536	0.5393689	0.65894896	0.6846702
SRS48Q	-1.6623718	-1.5943687	-1.7161973	0.5390896	0.5495877	0.5265203	0.5584246	0.5588801	0.5487996	0.5690076	0.5596937	0.5629345
SRS22A	-1.6046605	-1.6389842	-1.723916	0.5402202	0.4822633	0.45941088	0.59116346	0.57223886	0.51256716	0.60668606	0.59470385	0.608307
SRS48K	-1.712013	-1.6352772	-1.6210281	0.51610196	0.50592095	0.51303774	0.5965615	0.51742256	0.4805834	0.61818856	0.6038543	0.61664736
SRS59K	-1.6110907	-1.7427092	-1.6152781	0.5124934	0.523444	0.5889614	0.5535801	0.5702325	0.6325042	0.5702028	0.50228596	0.51537347
SRS15C	-1.7992511	-1.5753112	-1.5853854	0.6240856	0.59661365	0.5773386	0.54811066	0.6293571	0.56901395	0.48963767	0.45042542	0.4753651
SRS53B	-1.6720275	-1.6069654	-1.6387271	0.6071972	0.55132097	0.22317949	0.55530167	0.55911887	0.31519267	0.7696191	0.731521	0.605269
SRS40D	-1.6756377	-1.6246607	-1.6495464	0.59918207	0.55736625	0.27434355	0.60707486	0.5710256	0.45789784	0.62143105	0.613535	0.6479887
SRS30D	-1.6883892	-1.600178	-1.6432406	0.44054148	0.45079413	0.2689441	0.55468845	0.5404548	0.6392737	0.6783486	0.562776	0.7959865
SRS47A	-1.6691968	-1.5981141	-1.632815	0.373469	0.4139446	0.26029867	0.41774076	0.5468995	0.5181245	0.76693773	0.78478205	0.8179291
SRS38A	-1.6726773	-1.5943444	-1.6325846	0.39167464	0.6532186	0.6541702	0.46176502	0.2676011	0.26996154	0.82744265	0.70736486	0.6664076
SRS19C	-1.6882001	-1.6025356	-1.538418	0.30757347	0.26572287	0.485799	0.84388083	0.59448516	0.2167157	1.0098164	0.7409773	0.36418313
SRS15A	-1.6044245	-1.5287133	-1.5656737	0.85255986	-0.36456886	0.2717472	0.54825133	0.53254354	0.4813865	0.84386706	0.74652433	0.78650045
SRS16E	-1.4636934	-2.0857468	-1.024786	0.7628957	-0.17798285	0.39431056	0.41344842	0.6860256	0.041166797	0.9053833	0.6621171	0.8868615
SRS22F	-1.5647511	-1.4826319	-1.5227205	0.13421246	0.15507628	-0.3420922	0.6405508	0.6347273	0.4359419	0.7967473	1.0343463	1.0805933
SRS59B	-1.408843	-1.546656	-1.9322876	0.29192853	0.32463098	0.4042423	0.5021563	0.5773895	0.62891185	0.7070494	0.70476943	0.7467083
SRS22E	-1.5838606	-1.3664057	-1.800581	0.23410046	0.02215983	0.40357193	0.49738228	0.7019496	0.30338436	0.60894024	0.9568012	1.0225574
SRS38C	-1.6299404	-1.51748	-1.5723804	0.16437206	0.16881767	0.12562338	0.787611	0.67110413	0.8114759	0.11927406	0.9030502	0.96847254
SRS23	-1.6018188	-1.5180726	-1.5589554	0.086578466	0.5854556	0.19919069	0.061501924	0.18993676	0.69263947	0.81576604	1.1413193	0.9064587
SRS43	-1.0885081	-1.441502	-2.0855498	0.59739864	0.35364285	0.22417697	0.089047335	0.5476404	0.10386185	0.6587144	1.1204659	0.9206115
SRS14A	-0.6073118	-1.656357	-1.8800645	0.27721643	-0.59947866	0.37516928	0.058655065	0.53642434	0.6537428	1.0207925	1.3331231	0.48808843
SRS30C	-0.60292846	-1.4360348	-0.99092305	0.40730548	-2.0401688	0.5827431	0.76778424	0.58458847	0.4686783	0.541274	0.9112291	0.80645233
SRS53A	-0.617272	-0.5314924	-0.5733679	-0.5609074	-0.5250438	-0.5361087	-0.54209644	-0.5510808	-0.5304078	1.6538974	1.7684572	1.5454227
SRS39	-0.14449652	-1.3331954	-0.8557096	-0.42859027	0.38388905	-0.5146425	-0.35019004	-1.0809432	-0.09966396	1.5638502	1.292	1.5676923
SRS40E	-0.45433763	-0.90766436	-0.88632125	-1.1891539	0.24948144	-0.15610537	0.88561535	-1.4517996	0.23815966	1.5460671	0.8577035	1.2683551
SRS22D	-1.633351	-0.97921157	-1.063131	-1.1834564	-0.15389246	0.17548282	0.9619787	0.34745127	0.20272134	1.1381923	1.0118895	1.1753265
SRS19D	-0.5202805	-1.016328	-0.87453586	-2.1938438	0.8055794	-0.070350684	0.44349048	0.5537969	-0.07858488	1.1702958	0.893279	0.88748217
SRS13	-0.5410151	-0.52553594	-0.94927245	1.5667298	1.1542127	1.1986907	-1.0709168	0.6137797	0.8612559	-0.6227557	-0.50111145	-1.1840613
SRS53F	1.937428	0.020349698	1.1086606	0.27938697	-0.17691019	0.4184588	-1.9454031	-0.007986813	-1.1035329	-0.07313433	0.328122	-0.7854386
SRS49B	1.7379495	1.0550376	1.3598864	0.08245522	0.5173713	-0.28482345	-1.6135645	-0.54572093	-0.9586192	-0.839766	-0.20113134	-0.30907452
SRS17B	1.911535	1.5506936	1.3253379	-0.52260154	0.04593403	-0.6478517	-0.5903771	-0.33506885	-0.74299437	-0.46354467	-0.5532555	-0.9778068
SRS67	2.194354	1.2678097	0.9134832	0.06764035	0.24650717	-1.1212475	-0.42549905	-0.29376066	-0.9690744	-0.689573	-0.47344288	-0.717197
SRS52A	1.9015275	1.0470701	1.1825725	0.03291496	0.41653073	0.48307508	-0.7879149	-0.6927403	-1.0773852	-1.1208405	-0.64328325	-0.7415267
SRS20A	1.7138119	1.390842	1.3646488	-0.03648983	0.10439	0.15682265	-0.92662597	-0.39319745	-0.8251827	-1.2540207	-0.8965713	-0.3984275
SRS29B	1.713162	1.280014	1.3719511	0.21684557	0.008847035	0.15554334	-0.44155696	-0.39691755	-0.5139477	-1.0275738	-1.2016785	-1.1646885
SRS51	2.1212044	1.2615292	1.2694991	-0.25435692	-0.14717834	0.042240288	-0.6314846	-0.86433965	-0.42051795	-0.7763108	-0.8417339	-0.7585509
SRS29C	1.5525277	0.7083122	1.0503411	0.15877053	0.43348417	0.46741086	0.19934033	-0.0032210296	-0.2754605	-1.8736532	-1.1645446	-1.2533076
SRS16B	1.2324059	1.1574372	0.9449574	1.2236127	0.4409919	0.014427281	-0.30889356	-0.07211464	-1.033788	-1.1594791	-1.0364538	-1.4031032
SRS44	0.30529368	1.7562345	1.7984779	0.15428624	0.036439985	-0.046629522	-0.1339099	-0.31008068	0.06877003	-1.0375575	-1.2332605	-1.3580643
SRS38B	1.1425887	0.9248862	0.7617837	-1.1028181	0.41678676	0.27998763	-0.16994184	0.79148483	0.42195138	-0.24830824	-1.0107156	-2.2076855

## Sheet: 2d-RNA seq heatmap (MeV) data
Genes	Unsporulated	Sporulating	Sporulated	Merozoite	EES1	EES2	EES3	EES4	EES5	Tachyzoite	Cysts	2-KD UT	2-KD IAA-24	2-KD IAA-48
TGME49_242900	-0.36996388	-0.34838083	-0.0725975	-0.33159402	-0.3148072	-0.33878836	-0.3411865	-0.27643737	-0.36996388	-0.24046563	3.0041852	-0.6328608	-0.5199998	1.1528605
TGME49_243100	-0.5042254	-0.5042254	-0.5202594	2.9048688	-0.3529548	0.0566418	0.17082353	0.08514671	-0.32056284	-0.51847786	-0.4967752	-0.863475	-0.23219636	1.0956714
TGME49_243120	-0.76383734	-0.7809048	-0.7802152	2.348827	-0.21509124	0.57191026	0.80430406	0.6317326	-0.27749974	-0.76383734	-0.77538806	-0.86999464	-0.22252224	1.0925169
TGME49_243130	-0.4747232	-0.49813506	-0.59067523	2.8279328	-0.44798934	0.119274	0.33361918	0.23332776	-0.3238115	-0.5954209	-0.5833986	-0.777951	-0.35000634	1.1279573
TGME49_243140	-0.5460009	-0.54382604	-0.53681815	2.8540378	-0.37394494	0.03251312	0.38677442	0.11032498	-0.3152236	-0.5455176	-0.5223191	0.9164739	-1.0665598	0.15008588
TGME49_243150	-0.49892473	-0.50255626	-0.5044288	2.9140465	-0.36172044	0.059311792	0.16661257	0.021010343	-0.28449336	-0.5054502	-0.5034074	0.9534687	-1.0408027	0.087334044
TGME49_243160	-0.5297358	-0.56077224	-0.5669795	2.847806	-0.41916844	0.1724639	0.27449626	0.145695	-0.26941758	-0.5471938	-0.5471938	1.0225561	-0.975804	-0.046752065
TGME49_243170	-0.57547617	-0.6773604	-0.6919638	2.731856	-0.45389432	0.12429876	0.42502704	0.26761594	0.07131897	-0.75801873	-0.4634035	-0.60280156	-0.5515193	1.1543208
TGME49_243180	-0.56538135	-0.5642802	-0.56518114	2.816487	-0.39631292	0.13831958	0.40808836	0.17335449	-0.31633326	-0.56508106	-0.56367964	-0.7167919	-0.42560467	1.1423966
TGME49_243190	-0.5556115	-0.5554569	-0.54952973	2.8631742	-0.37341574	0.03530057	0.23873104	0.24785367	-0.36006677	-0.53571683	-0.4552621	-0.9323115	-0.12384125	1.0561527
TGME49_266330	2.6740143	0.39914975	-0.80986917	-0.55533886	-0.6189714	-0.14172709	0.28779277	0.415058	-0.30080852	-0.8575936	-0.49170625	-0.7724337	-0.35709307	1.1295267
TGME49_266335	-0.62940073	-0.62940073	-0.86307174	-0.7980293	-0.5812211	1.545908	1.3242818	1.6519032	0.07161243	-0.62940073	-0.46318108	-0.77911806	-0.34850013	1.1276182
TGME49_266340	-0.87519735	-0.9164206	-0.8932325	0.3073942	-0.074951306	1.4848328	1.6224154	1.0622945	0.031198489	-0.90147716	-0.84685636	-0.72682273	-0.41363207	1.1404548
TGME49_278070	-0.77554685	-0.7871893	2.0623038	-0.6998708	-0.38843492	-0.21379797	-0.46702155	-0.15849625	-0.20215552	-0.23999351	1.8702029	-0.6231688	-0.5302858	1.1534547
TGME49_278080	-0.33087647	-0.33073536	-0.32863882	-0.332086	-0.33224726	-0.33190456	-0.33176345	-0.33037248	-0.33121917	-0.022303155	3.0021467	-0.6793889	-0.4688988	1.1482877
TGME49_278090	0.9880785	-0.31194496	-0.8611055	2.4431822	-0.64435315	0.21676731	0.14462551	0.09751253	-0.25141788	-0.93602824	-0.8853164	-0.8938179	-0.18619226	1.0800102
TGME49_278100	-0.5290903	-0.59849393	-0.634481	2.8966599	-0.44132584	0.085627936	-0.01939563	0.19212031	-0.29040045	-0.44536522	-0.21585576	-0.9329228	-0.122810476	1.0557332
TGME49_278290	-0.6325632	-0.6256931	-0.63280857	2.7688777	-0.2996082	0.33268732	0.20092842	0.3194378	-0.2019545	-0.6463034	-0.58300024	-0.79296464	-0.3304326	1.1233972
TGME49_278300	-0.4687693	-0.74978465	-0.56018394	2.7713716	-0.62451273	0.20499039	0.17790459	0.48262	-0.29609722	-0.4687693	-0.4687693	-0.57735026	-0.57735026	1.1547005
TGME49_278320	-0.67422825	-0.67596453	-0.67505074	2.635513	-0.39158574	0.33188048	0.296059	0.6416633	-0.14430778	-0.6761473	-0.6678316	-0.74629384	-0.3899285	1.1362224
TGME49_278330	-0.76402295	-0.7870198	-0.7908526	2.4188502	-0.116552226	0.8219382	0.37322593	0.54351205	-0.17103285	-0.76402295	-0.76402295	-0.7123061	-0.430908	1.1432141
TGME49_278340	-0.5478154	-0.51599246	-0.5745421	2.8125033	-0.38366124	0.13484843	0.2756734	0.33507234	-0.323696	-0.607271	-0.6051193	-0.79111165	-0.33287176	1.1239834
TGME49_278350	-0.6920365	-0.6946162	-0.6911152	2.630201	-0.21332476	0.33522224	0.24438123	0.6748164	-0.24501775	-0.6935106	-0.6549999	-0.56361175	-0.59098065	1.1545924
TGME49_278360	-0.5235416	-0.5224194	-0.52328265	2.8951623	-0.355986	0.007439598	0.07779397	0.2390479	-0.25092927	-0.5179305	-0.52535444	-0.7371071	-0.40118983	1.138297
TGME49_278365	-0.88239	-0.88285583	-0.8800611	2.5253851	-0.36139542	0.54318357	0.42417225	0.25974566	-0.3199394	-0.6732469	0.24740204	-0.8189335	-0.29552332	1.1144568
TGME49_278370	-0.6685471	-0.6925572	-0.6967128	2.6273015	-0.2996226	0.35927007	0.3514206	0.5864426	-0.17541648	-0.6934807	-0.698098	-0.959884	-0.07590607	1.0357901
TGME49_278380	-0.6326787	-0.6304107	-0.6325167	2.7314653	-0.393239	0.32621416	0.2831215	0.41077942	-0.20693612	-0.63186866	-0.6239306	-1.0153093	0.03135623	0.9839531
TGME49_278390	-0.643202	-0.643202	-0.6272336	2.8089168	-0.062444188	0.10092464	0.11320801	0.30163488	-0.11845638	-0.63239264	-0.5977535	-0.8759606	-0.21357156	1.0895321
TGME49_278400	-0.39642227	-0.35016543	-0.04512029	0.033641342	-0.3126599	-0.40892413	-0.40642375	-0.353916	-0.42142597	-0.3189108	2.9803271	-1.0555649	0.12239728	0.9331676
TGME49_278410	-0.53702575	-0.5338633	-0.49624684	2.8890686	-0.33629364	-0.013890545	0.13058332	0.24326628	-0.28436294	-0.53852373	-0.5227115	-0.8697595	-0.22287314	1.0926327
TGME49_278420	-0.6401695	-0.65625286	-0.6531025	2.73966	-0.32016012	0.36064744	0.23264366	0.32383803	-0.102785856	-0.65575546	-0.6285629	-0.86610085	-0.22831328	1.0944141
TGME49_278430	-0.72731197	-0.7355003	-0.7349938	2.5593362	-0.16957618	0.5923616	0.39769864	0.44885463	-0.1661151	-0.7345717	-0.7301821	-0.9296375	-0.12833433	1.0579718
TGME49_327300	0.5321896	0.5321896	-1.953792	0.5321896	0.5321896	0.34507272	1.1202713	0.104493774	-1.7666751	-0.51031876	0.5321896	1.1543919	-0.6003181	-0.55407375

## Sheet: 2d-Proteome heatmap (iDEP) data
gene	UT1	UT2	UT3	24-IAA-1	24-IAA-2	24-IAA-3	32-IAA-1	32-IAA-2	32-IAA-3	48-IAA-1	48-IAA2	48-IAA-3
TGME49_278090	17.51028807801	16.8318271664618	16.6818339743343	21.7623012866659	22.3856732338613	22.6140232890334	22.6982858567713	22.7368806948029	22.8182420875906	23.0819751478401	23.0792919379201	23.174640195688
TGME49_278430	16.8234618918045	17.0002499155322	16.9139464745526	20.9545066543838	21.3073763139378	21.7051790574343	22.1457773646339	22.1454333681342	22.0883398618046	22.5875717748789	22.6813349642205	22.5137787668687
TGME49_266335	16.8234618918045	17.0002499155322	16.9139464745526	20.8932682544775	21.1982154716989	21.205234162299	21.470764336551	21.350247377395	21.9213675669036	21.0420613361169	21.8888506223195	21.9923791735716
TGME49_278340	21.2408352916143	21.1444688063148	21.1496274637066	20.3149197867457	20.712299912348	20.1766835066025	21.8109964488757	23.5525880110408	22.7411952995092	23.5905193955448	23.4602503372444	23.8984320189164
TGME49_278290	16.8234618918045	17.0002499155322	16.9139464745526	16.9396265532866	17.0135411068584	16.9907352728388	16.9783954702269	16.9598783932487	17.0024851457898	21.2084815448573	21.3854449370822	21.2687792516757
TGME49_278365	16.8234618918045	17.0002499155322	16.9139464745526	19.6583358247242	19.5947998133873	20.0483165628931	19.9350175477631	19.9435797180377	20.0598959548229	20.3699182382034	20.1355171152904	20.7044641553418
TGME49_278380	16.8234618918045	17.0002499155322	16.9139464745526	18.8845950648275	20.3425758216995	19.6510880175038	20.3561940919149	20.373617470913	19.5124832745288	20.7487051796698	21.1042237014969	20.8036032619571
TGME49_243190	18.596375987466	18.4858565269928	18.4944672560003	19.7132301924872	19.8381092612205	19.7936136694974	19.3526169862664	20.1737636174411	18.8910527571285	21.1654698655166	21.2565167952473	21.3846773810137
TGME49_278070	19.0846297507555	18.7569916359482	19.052435690379	19.7035907706601	19.5058952903356	19.7605856602268	19.6485521917174	19.0844479307068	19.6366915116936	20.6894712911037	20.7865088867154	20.965290055458
TGME49_278390	21.8852355737631	21.0697749807991	21.7382358648135	23.4932224919426	25.130776265945	23.5485081476028	24.8419167885281	25.1114265219315	25.1280389383283	24.0118088754622	24.7782447872931	24.7171815018471
